# Supplementary material for: Incontinentia pigmenti underlies thymic dysplasia, autoantibodies to type I IFNs, and viral diseases
Source: J Exp Med. 2024 Oct 1;221(11):e20231152. doi: 10.1084/jem.20231152 (PMC11448874; doi:10.1084/jem.20231152)
Supplement: Table S2 — shows data for microarray testing of auto-Ab reactions to 20,052 native monomeric proteins in 20 healthy donors and 25 IP patients. [file JEM_20231152_TableS2.xlsx]

## Sheet: Sheet 1
symbols	Description	CasesMean	ControlsMean	dm	p.value	FoldChangeLog2	Mean HC	Mean IP	logIP	Y log10 Mean IP	FC IP	log2FC IP	X Absol log2FC IP	Mean IP pos	Mean IP neg	FC IP pos	FC IP neg	IP-pos	IP-pos	IP-pos	IP-pos	IP-pos	IP-pos	IP-pos	IP-pos	IP-pos	IP-pos	IP-pos	IP-pos	IP-pos	IP-pos	IP-pos	IP-neg	IP-neg	IP-neg	IP-neg	IP-neg	IP-neg	IP-neg	IP-neg	IP-neg	IP-neg	CTL	CTL	CTL	CTL	CTL	CTL	CTL
A0a0r4j020		170.852	166.039	-4.813	0.79037	0.0412249	166.039	170.852	2.23262	2.23262	1.02899	0.0412249	0.0412249	154.551	195.304	0.93081	1.17625	431.467	111.578	120.933	113.178	110.022	204.578	161.644	134.667	88.5111	131.467	120.4	127.311	152.111	141.622	168.778	205.022	179.089	257.511	124.911	152.733	204.111	230.067	120.178	300.556	178.867	147.556	135.889	136.244	167.444	147.444	135.933	222.511
A0jns7		697.568	586.535	-111.033	0.258135	0.250117	586.535	697.568	2.84359	2.84359	1.1893	0.250117	0.250117	623.973	807.96	1.06383	1.37751	661.733	1509.44	1180.89	357.511	502.422	569.511	613.756	732.444	586.422	700.978	411.222	424.822	207.911	480.756	419.778	529.033	701.2	740.922	514.644	591.422	1869.58	1247.56	889.444	259.778	736.022	305.8	581.956	820.6	418.756	794.989	222.2	416.067
A1BG	alpha-1-B glycoprotein	248.737	243.417	-5.32022	0.775691	0.0311925	243.417	248.737	2.39574	2.39574	1.02186	0.0311925	0.0311925	270.314	216.371	1.1105	0.888892	400.822	264.044	216.6	480.644	220.822	189	242.756	259.178	250.311	300.378	222	216.222	256.378	276.8	258.756	235.389	182.133	233.056	178.711	247.911	271.822	194.667	194.578	167.644	257.8	250.911	283.511	169	336.133	244.356	222.2	262.444
A1CF	APOBEC1 complementation factor	249.902	190.208	-59.6939	0.0829554	0.393783	190.208	249.902	2.39777	2.39777	1.31383	0.393783	0.393783	193.357	334.72	1.01655	1.75975	199.422	146.044	296	133.267	70.3556	254.733	232.822	302.6	189.644	173.267	182.333	179.689	73.4222	305.489	161.267	436.9	484.756	420.933	209.022	403.644	274.989	376.667	308.667	210.178	221.444	73.7333	151.156	139.578	111.356	155.733	83	115.111
A2aik5		136.353	109.602	-26.7517	0.103241	0.31508	109.602	136.353	2.13467	2.13467	1.24408	0.31508	0.31508	107.907	179.022	0.984542	1.63339	138.222	78.8667	104.556	71.9111	101.556	114	114.756	98.2	88.5111	102.822	108.956	132.667	130.822	87.9111	144.856	205.022	122.467	166.444	77.7778	134.978	316.178	159.756	102.289	354.667	150.644	89.7111	76.1778	97.8444	78.3111	82.9556	84.5333	105.278
A2M	alpha-2-macroglobulin	115.197	108.457	-6.73967	0.45951	0.0869756	108.457	115.197	2.06144	2.06144	1.06214	0.0869756	0.0869756	118.294	110.551	1.0907	1.01931	129.178	97.3556	150.989	97.5778	210.556	107.267	109.022	105.978	132.133	82.6667	95.3556	105.8	153.711	81.6222	115.2	93.1333	108.356	113	200.667	103.222	59.9333	103.978	124.111	86.9333	112.178	135.622	123.489	70.3111	167.444	104.333	89.4111	88.0667
A2ML1	alpha-2-macroglobulin like 1	753.198	714.789	-38.4088	0.512	0.0755113	714.789	753.198	2.87691	2.87691	1.05373	0.0755113	0.0755113	774.275	721.583	1.08322	1.0095	633.122	583.667	657.8	819.333	1160.41	865.756	841.667	763.756	685.1	691.222	776.867	666.733	514.456	653.778	1300.46	571.478	812.833	602.222	965.478	925.156	626.022	485.844	755.4	655.489	815.911	1011.04	512.822	571.889	608.933	587.567	1225.21	574.267
A4GNT	alpha-1,4-N-acetylglucosaminyltransferase	321.112	319.375	-1.73744	0.982603	0.00782719	319.375	321.112	2.50666	2.50666	1.00544	0.00782719	0.00782719	384.672	225.773	1.20445	0.706922	438.578	259.244	312.067	1524.42	67.4444	168.733	272.333	575.9	858.733	230.867	288.378	190.333	162.244	278.333	142.467	157.356	253.956	164.067	341.422	291.156	212.889	186.8	140.244	86.4444	423.4	184.933	339.089	236.533	316.2	260.244	266.4	471.822
DDX53	DEAD-box helicase 53	182.182	2414.17	2231.99	0.269064	-3.72807	2414.17	182.182	2.26051	2.26051	0.0754637	-3.72807	3.72807	170.384	199.88	0.0705765	0.0827945	192.711	182.511	190.689	169.244	84.9111	172.444	166.889	175.089	128	190.578	145.822	148.311	295.622	209.356	103.578	273.244	199.956	211.222	142.444	186.422	219.556	191.311	187.156	149.511	237.978	186.8	135.889	136.244	179.733	163.844	162.644	170.622
AACS	acetoacetyl-CoA synthetase	85.5111	84.2944	-1.21667	0.854993	0.0206743	84.2944	85.5111	1.93202	1.93202	1.01443	0.0206743	0.0206743	88.8415	80.5156	1.05394	0.95517	57.2667	76.5111	139.378	64.7556	82.0667	86.8889	109.022	105.978	120.267	110.333	84.3333	100.067	54.3111	55	86.4444	85.2889	101.289	86.4889	97.8889	51.7111	65.3556	78.1333	120.178	59.7111	59.1111	110.467	95.7556	90.8	90.9111	70.9778	59.8	68.5778
AACS.1	acetoacetyl-CoA synthetase	175.355	159.786	-15.5696	0.100656	0.134142	159.786	175.355	2.24392	2.24392	1.09744	0.134142	0.134142	170.421	182.756	1.06656	1.14376	176.378	175.622	153.933	131.444	217.022	198.689	151.156	244.767	151.533	159.756	141.267	174.644	119.222	209.356	151.533	174	187.889	162.022	207.089	145.089	205.111	182.2	164.333	217.289	182.533	232.111	166.556	125.8	189.933	167.889	241.689	116.911
AADAC.1	arylacetamide deacetylase	137.452	132.32	-5.13156	0.778649	0.0548921	132.32	137.452	2.13815	2.13815	1.03878	0.0548921	0.0548921	125.828	154.887	0.950938	1.17055	136.356	120.756	80.5111	123.311	136.022	116.133	125.267	148.667	130.733	145.489	111.2	105.8	189.489	75.2222	142.467	111.4	86.3778	96.4222	140.444	131.044	120.356	130.733	148.444	449.356	134.289	248.844	237.067	90.8	138.044	117.356	144	115.111
AADACL2	arylacetamide deacetylase like 2	233.367	231.842	-1.52444	0.956216	0.00945518	231.842	233.367	2.36804	2.36804	1.00658	0.00945518	0.00945518	210.184	268.141	0.906581	1.15657	164.244	193.689	193.511	155.956	457	238.489	223.2	187.889	219.311	169.667	212.778	210.578	214.711	164.333	147.4	228.378	187.889	159.922	626.267	215.111	182.622	242.511	208.978	401.4	228.333	449.311	352.222	169	270.511	208.578	282.778	160.822
AAK1	AP2 associated kinase 1	348.564	327.842	-20.7222	0.805052	0.0884237	327.842	348.564	2.54228	2.54228	1.06321	0.0884237	0.0884237	316.547	396.59	0.965548	1.2097	434.089	232.778	290.478	169.244	126.711	1477.8	325.133	331.944	151.533	152.6	147.911	138.222	217.711	375.678	176.378	351.011	321.678	353.022	253.133	338.589	996.733	484.244	323.844	220.044	323.6	168.778	192.356	239.2	164.556	184.156	338.578	212.8
AAMDC	adipogenesis associated Mth938 domain containing	1450.58	558.938	-891.643	0.164726	1.37587	558.938	1450.58	3.16154	3.16154	2.59524	1.37587	1.37587	1123.45	1941.28	2.00997	3.47315	422.822	360.489	3366.82	507.489	294.489	2736.76	443.867	779	377.933	481.711	1460.91	3687.33	877.822	437.711	616.6	653.956	478.089	682.122	14182.9	449.267	342.822	893.322	629.044	709.8	391.4	327.878	665.178	833.656	363.422	669.244	697.911	758.189
AAMDC.1	adipogenesis associated Mth938 domain containing	839.208	389.594	-449.615	0.320929	1.10706	389.594	839.208	2.92387	2.92387	2.15406	1.10706	1.10706	465.092	1400.38	1.19379	3.59447	342.722	428.733	467.544	319.756	489.178	1071.3	443.867	392.967	353.333	430.578	358.867	449.122	570.444	411.222	446.744	431.022	387.2	332.667	10398.6	431.444	350.556	570.089	468.367	194.222	439.622	340.378	357.9	405.978	386.3	449.456	466.356	319.711
AANAT	aralkylamine N-acetyltransferase	222.222	211.207	-11.0146	0.668044	0.073341	211.207	222.222	2.34679	2.34679	1.05215	0.073341	0.073341	175.713	291.984	0.831948	1.38245	218.722	106.8	251.022	131.444	145.178	217.289	130.733	314.978	159.644	135.133	139.267	148.311	134.178	246.444	156.556	293.333	214.911	345.889	246.489	266.689	265.911	430.489	302.178	332.511	221.444	329.9	182.111	139.578	118.4	130.089	187.2	153.4
AARSD1	PTGES3L-AARSD1 readthrough	1174.16	806.177	-367.987	0.0581459	0.542466	806.177	1174.16	3.06973	3.06973	1.45646	0.542466	0.542466	1193.33	1145.42	1.48023	1.4208	790.689	1241.98	862.078	583.044	418.044	3728.24	743.822	1195.53	1405.18	1496.43	2193.58	1045.26	741.867	696.089	758.089	795.311	3220.89	1343.98	1049.72	587.333	1149.1	434.056	1312.01	629.311	932.467	629.933	759.122	688.956	845.4	838.244	266.4	566.022
AATF	apoptosis antagonizing transcription factor	298.357	227.997	-70.3597	0.17801	0.388023	227.997	298.357	2.47474	2.47474	1.3086	0.388023	0.388023	266.031	346.846	1.16682	1.52127	164.244	235.111	216.6	221.333	240.711	279.033	281.989	204.111	197.111	478.244	230.067	169.133	191.178	303.178	578.422	233.167	240.489	176.378	414.156	273.133	151.156	226.089	238.289	1277.62	237.978	252.611	352.222	242.333	200.267	252.467	203.222	218.8
ABAT	4-aminobutyrate aminotransferase	115.746	106.578	-9.16844	0.153814	0.119058	106.578	115.746	2.06351	2.06351	1.08603	0.119058	0.119058	118.487	111.636	1.11174	1.04746	89.7111	113.933	130.411	131.444	110.022	122.689	114.756	105.978	159.644	96.2556	143.667	116.956	103.222	144.711	93.9	109.111	132.6	94.0222	140.444	115.556	79.9556	106.622	156.556	88.6889	92.8	79.9778	118.556	125.8	102.156	95.5778	134.222	111.156
TMIGD3.1	transmembrane and immunoglobulin domain containing 3	135.659	726.301	590.642	0.24998	-2.42059	726.301	135.659	2.13245	2.13245	0.18678	-2.42059	2.42059	132.751	140.02	0.182777	0.192785	139.956	136.622	127.067	100.022	126.711	141.978	120.178	148.667	104.4	159.756	93.2667	122.244	165.822	150.467	154.111	166.889	142.422	164.067	150.089	94.8667	150.089	122.822	140.244	112	156.711	161.756	135.889	122.467	120.4	121.422	124.044	178.022
ABAT.1	4-aminobutyrate aminotransferase	116.456	115.036	-1.42044	0.850836	0.0177051	115.036	116.456	2.06616	2.06616	1.01235	0.0177051	0.0177051	120.815	109.918	1.05024	0.955511	113.556	134.244	111.156	105.378	129.689	143.8	120.178	141.978	108.667	85.7778	115.733	116.956	158.711	115.244	111.156	95.8	122.467	74.0444	110.044	113	115.289	96.8	120.178	143.756	107.8	123.333	100.889	101.378	97.4444	113.4	142.644	80.1333
MIEF2	mitochondrial elongation factor 2	97.3107	461.393	364.083	0.279661	-2.24533	461.393	97.3107	1.98816	1.98816	0.210906	-2.24533	2.24533	87.1363	112.572	0.188855	0.243983	181.867	50.5333	133.422	64.7556	58.2667	86.8889	114.756	105.978	81.3111	63.9111	70.0444	88.6222	40.8	94.2444	71.6444	126.2	145.533	138.044	163.933	88.2	89.6111	106.622	124.111	50.6667	92.8	92.8889	93.3111	108.667	51.4	113.4	53.9111	80.1333
GIMAP1	GTPase, IMAP family member 1	430.901	1956.13	1525.23	0.112984	-2.18257	1956.13	430.901	2.63438	2.63438	0.220283	-2.18257	2.18257	539.279	268.336	0.275686	0.137177	351.044	733.533	475.622	819.333	551.711	174.289	449.356	518.644	1093.91	570.067	412.867	407.733	675.156	198.022	657.889	171.667	182.133	223.511	622.422	247.911	350.556	381.467	168.133	99.7111	235.844	281.6	308.378	1080.64	589.533	384.578	196.022	6112.49
RHOBTB1	Rho related BTB domain containing 1	514.008	2316.95	1802.94	0.108495	-2.17237	2316.95	514.008	2.71097	2.71097	0.221847	-2.17237	2.17237	518.949	506.596	0.223979	0.218647	529.911	570.444	955.022	345.422	721.589	457	473.822	450.189	487.467	420.533	476.156	474.756	656.356	349.2	416.367	491.489	463.444	387.2	501.956	476.889	723.222	372.578	462.333	774.233	412.611	647.556	401.889	357.244	498.711	1571.24	998.989	567.078
OR6K6.1	olfactory receptor family 6 subfamily K member 6	50.8302	228.631	177.8	0.291817	-2.16926	228.631	50.8302	1.70612	1.70612	0.222325	-2.16926	2.16926	45.9704	58.12	0.201068	0.254209	50.7556	23.6222	57.0889	41.5333	35.2222	71.9111	33.4889	65.7333	73.8667	35.4889	38.9556	27.3778	48.7111	55	30.8	58.5778	73.6889	46.8222	58.5778	97.0444	58.9333	44.7556	31.0222	68.9778	42.8	38.3333	36.0889	38.6444	35.2222	42.6222	47.8444	28.0667
ABCA10	ATP binding cassette subfamily A member 10	62.72	56.7422	-5.97778	0.427587	0.144503	56.7422	62.72	1.79741	1.79741	1.10535	0.144503	0.144503	54.2726	75.3911	0.956476	1.32866	93.5778	34.8222	57.0889	46.6	98.9556	56.0222	33.4889	56.0667	34.1333	35.4889	38.9556	48.9333	32.3111	106.2	41.4444	40.3556	78.1333	49.1556	92.5778	84.2667	59.9333	74.8444	56.0222	150.978	67.6444	45.3333	48.4444	30.4222	43.2222	47.3556	53.9111	86.3333
ABCA2	ATP binding cassette subfamily A member 2	606.628	540.833	-65.7957	0.474338	0.165631	540.833	606.628	2.78292	2.78292	1.12166	0.165631	0.165631	619.305	587.613	1.1451	1.0865	642.911	543.022	2276.02	401.511	632.889	438.4	522.8	414.8	333.8	582.889	406.178	504.533	735.733	347.022	507.067	801.533	370.778	920.467	253.133	422.144	985.311	573.878	365.889	666.756	516.244	457.111	301.133	726.933	405.467	468.289	616.178	527.544
DMWD	DM1 locus, WD repeat containing	169.335	705.159	535.824	0.23573	-2.05807	705.159	169.335	2.22875	2.22875	0.240137	-2.05807	2.05807	189.41	139.222	0.268606	0.197434	111.489	391.533	156.822	176.822	197.6	178.022	232.822	155.311	233.044	183.978	233.844	210.578	125.8	123.967	129.511	157.356	142.422	122.022	121	123.311	158.711	159.756	156.556	116.8	134.289	227.778	156.222	244.911	237.311	200.267	264.444	10186.7
ABCA6	ATP binding cassette subfamily A member 6	90.8511	86.4311	-4.42	0.515877	0.0719535	86.4311	90.8511	1.95833	1.95833	1.05114	0.0719535	0.0719535	83.8237	101.392	0.969833	1.1731	86.4444	92.8889	91.2889	55.5556	136.022	100.489	67.9111	113.556	58.9333	99.5778	79.5111	63.4667	85.5556	75.2222	50.9333	85.2889	108.356	79.2	96.3111	109.511	97.9333	86.8889	67.5778	156.456	126.4	91.1778	90.7333	58.7111	93.1333	78.8667	104.244	72.1556
CDR2L	cerebellar degeneration related protein 2 like	413.613	1660.78	1247.17	0.242241	-2.00551	1660.78	413.613	2.61659	2.61659	0.249048	-2.00551	2.00551	424.392	397.446	0.255538	0.239313	382.644	252.2	256.3	420.978	354.111	373.2	516.711	682	440.978	635.856	316.511	308.2	299.289	268.378	858.522	384.967	439.267	610.111	246.489	403.644	636.6	332.156	302.178	373.978	245.067	267.933	349.622	276.378	242.8	1747.29	322.267	1431.64
ABCB7	ATP binding cassette subfamily B member 7	100.121	97.6061	-2.51478	0.836581	0.0366996	97.6061	100.121	2.00052	2.00052	1.02576	0.0366996	0.0366996	89.1452	116.584	0.913316	1.19444	98.9333	81.2889	69.0667	84.3333	98.9556	100.489	130.733	98.2	66.4	102.822	88.4667	94.4222	80.9111	65.4	76.7556	65.9556	108.356	64.2667	79.9556	141.178	95.1556	101.022	93.2667	323.889	92.8	94.3778	103.578	104.933	104.3	91.3333	140.889	126.2
ZFYVE27	zinc finger FYVE-type containing 27	511.134	1984.47	1473.34	0.230453	-1.95698	1984.47	511.134	2.70853	2.70853	0.257567	-1.95698	1.95698	553.256	447.952	0.278793	0.225729	418.044	419.489	522.222	377.844	448.878	369.578	872.644	891.544	363.733	763.433	376.533	347.911	1157.27	378.289	591.422	368.244	561.733	435.156	318.311	673.644	636.6	422.367	440.867	259.778	362.822	213.422	602.422	810.756	313.511	576.4	27699.9	503.2
ABCB9	ATP binding cassette subfamily B member 9	74.1298	67.7322	-6.39756	0.229245	0.130211	67.7322	74.1298	1.86999	1.86999	1.09445	0.130211	0.130211	78.8963	66.98	1.16483	0.988894	66.9556	97.3556	35.1778	86.8889	84.9111	50.3111	87.4222	65.7333	96.4222	99.5778	86.4444	94.4222	76.4889	68.8889	86.4444	68.9333	50.3556	51.6222	105.889	63.9111	73.6	56.8222	56.0222	88.6889	53.9556	59.2444	85.8444	83.5333	67.7778	70.9778	101.067	54.7778
ABCC1	ATP binding cassette subfamily C member 1	53.248	52.9344	-0.313556	0.953208	0.00852055	52.9344	53.248	1.7263	1.7263	1.00592	0.00852055	0.00852055	47.5496	61.7956	0.898274	1.1674	63.2889	28.9111	48.2444	62.5556	35.2222	58.7556	53.2667	56.0667	88.5111	19.8667	54.7778	41.9111	20.7333	30.2	50.9333	61.1111	55.4667	56.6889	77.7778	61.5111	79.9556	46.2667	78.4444	44.2222	56.5111	58.2667	48.4444	87.3778	35.2222	36.7556	25.4	52.9556
ABCC13		143.035	126.55	-16.4851	0.132779	0.176662	126.55	143.035	2.15544	2.15544	1.13027	0.176662	0.176662	134.999	155.089	1.06677	1.22551	147.178	111.578	133.422	100.022	200.533	262.6	125.267	131.044	84.8222	96.2556	97.6667	127.311	137.422	181.778	88.0889	152.733	122.467	164.067	121	139.267	130.533	145.089	148.444	255.156	172.133	111.956	95.7556	112	120.4	138.867	109.156	128
ABCC4	ATP binding cassette subfamily C member 4	65.792	62.85	-2.942	0.552405	0.0659994	62.85	65.792	1.81817	1.81817	1.04681	0.0659994	0.0659994	62.9096	70.1156	1.00095	1.1156	52.9556	64.6667	57.0889	79.0889	70.3556	61.7333	33.4889	82.8889	50.4	54.3778	84.3333	83.0444	55.5556	48.3333	65.3333	43.2222	59.9778	51.6222	127.022	75.5111	69.5556	56.8222	67.5778	90.7333	59.1111	63.7333	78.4667	61.6444	53.4667	55.9778	101.067	62.5111
ABCC5	ATP binding cassette subfamily C member 5	58.3178	41.7167	-16.6011	0.0207741	0.483312	41.7167	58.3178	1.7658	1.7658	1.39795	0.483312	0.483312	56.037	61.7389	1.34328	1.47996	32.8889	55.2222	39.3778	67.3556	35.2222	50.3111	72.7333	56.0667	50.4	76.2667	118.267	53.9556	70.2222	20.8222	41.4444	51.1889	40.3556	35	42.1333	81.6889	63.5111	71.8889	43.4889	151.333	36.8	24.7778	45.6444	42.8	39.0444	47.3556	33.6667	31.2444
C17orf58.1	chromosome 17 open reading frame 58	47.6231	177.339	129.716	0.280212	-1.89678	177.339	47.6231	1.67782	1.67782	0.268543	-1.89678	1.89678	54.1511	37.8311	0.305354	0.213327	50.7556	34.8222	48.2444	69.5778	73.3333	67.1333	77.6	45.5556	50.4	57.6667	88.4667	41.9111	31.2	10.7333	64.8667	20.5111	40.3556	35	44.8889	49.2889	47.3556	28.3333	31.0222	44.7556	36.8	35.9111	48.4444	70.3111	28.1556	47.3556	37.6667	41.0222
PPP1R9B	protein phosphatase 1 regulatory subunit 9B	84.2618	311.774	227.512	0.245029	-1.88755	311.774	84.2618	1.92563	1.92563	0.270266	-1.88755	1.88755	81.7474	88.0333	0.262201	0.282363	74.5333	71.5111	120.933	74.0778	47.5556	84.4222	97.8889	82.8889	81.3111	85.7778	62.6	105.8	67.3556	91	78.5556	114.178	78.1333	94.0222	61.2444	68.8889	109.022	103.978	102.289	76.1778	72.4	81.5778	76.1778	76.7556	71.9111	126.056	69.2444	91.6889
ABCC6	ATP binding cassette subfamily C member 6	51.4462	34.1878	-17.2584	0.000178598	0.589584	34.1878	51.4462	1.71135	1.71135	1.50481	0.589584	0.589584	45.4504	60.44	1.32943	1.76788	30.9778	40.4889	39.3778	51.0667	35.2222	58.7556	47.1111	65.7333	58.9333	57.6667	59.8444	41.9111	33.6667	30.2	30.8	58.5778	59.9778	35	53.2667	71.0667	71.4444	53.7778	56.0222	108.467	36.8	24.7778	36.0889	46.5556	35.2222	36.7556	29.4889	24.2889
EIF1AX	eukaryotic translation initiation factor 1A X-linked	596.944	2191.66	1594.72	0.145259	-1.87636	2191.66	596.944	2.77593	2.77593	0.272371	-1.87636	1.87636	585.304	614.403	0.26706	0.280337	373.067	1478.57	651.8	480.644	448.878	530.356	510.756	495.289	295.689	406.311	656.156	455.333	1047.07	508.667	440.978	513.333	743.767	693.533	615.978	773.8	645.511	646.067	758.978	267.4	485.667	612.589	336.556	1140.04	341.978	431.444	24180.4	2347.69
SHQ1	SHQ1, H/ACA ribonucleoprotein assembly factor	1409.87	5155.96	3746.1	0.0854661	-1.87068	5155.96	1409.87	3.14918	3.14918	0.273444	-1.87068	1.87068	1583.43	1149.52	0.307107	0.222949	1313.84	2528.27	889.2	1017.56	1274.94	2254.82	1596	1904.11	1118.31	4170.98	1072.53	1458.71	1140.18	1142.1	869.933	1333.61	1842.16	1170.09	988.3	921.989	1133.02	598.6	1653.61	832.889	1020.89	1640.41	2189.18	999.489	1411.33	3567.27	974.067	1296.86
DENND1B.3	DENN domain containing 1B	695.741	2540.15	1844.41	0.28161	-1.86829	2540.15	695.741	2.84245	2.84245	0.273898	-1.86829	1.86829	646.66	769.363	0.254576	0.302881	672.689	465.378	504.844	348.089	711.089	845.489	579.222	543.933	536.667	587.622	978.6	537.911	414.856	1535.31	438.2	506.067	564.089	1812.79	542.111	979.289	960.867	601.556	462.333	683.756	580.778	355.133	352.222	484.2	606.089	487.5	576.6	798.178
ABCC9	ATP binding cassette subfamily C member 9	87.4133	80.5244	-6.88889	0.14811	0.118427	80.5244	87.4133	1.94158	1.94158	1.08555	0.118427	0.118427	86.3659	88.9844	1.07254	1.10506	95.1778	99.7556	72.7778	76.7333	104.2	82.0667	82.2889	90.7333	112.356	76.2667	88.4667	83.0444	77.7778	62	91.8444	90.5556	82.2	56.6889	121	94.8667	82.9556	71.8889	78.4444	123.156	88.0889	91.1778	95.7556	83.5333	80.2444	78.8667	124.044	86.3333
TRIB1	tribbles pseudokinase 1	223.134	808.142	585.008	0.0976324	-1.8567	808.142	223.134	2.34857	2.34857	0.276107	-1.8567	1.8567	227.787	216.153	0.281865	0.267469	145.311	139.267	386.289	176.822	168.911	166.533	232.822	207.133	207.956	187.156	291.833	343.067	189.489	296.044	278.178	214.267	262.333	227.489	138.711	198.022	393.422	229.267	191.044	105.644	201.333	128.356	7597.49	343.644	231.578	176.133	176.533	357.6
ABCD1	ATP binding cassette subfamily D member 1	105.809	103.656	-2.15333	0.699988	0.0296634	103.656	105.809	2.02452	2.02452	1.02077	0.0296634	0.0296634	108.969	101.069	1.05126	0.975046	97.1333	116.311	80.5111	105.378	123.578	96.0222	130.733	113.556	84.8222	138.622	104.244	116.956	139.244	87.9111	99.5111	98.3556	69.3333	101.244	99.8444	97.0444	128.289	86.8889	115.556	121.333	92.8	110.467	126.044	104.933	88.6889	117.356	94.3778	99.5111
STAT5A	signal transducer and activator of transcription 5A	1132.25	4029.41	2897.16	0.264112	-1.83138	4029.41	1132.25	3.05394	3.05394	0.280996	-1.83138	1.83138	1113.74	1160	0.276403	0.287884	537.511	1956.1	1129.31	629.5	726.867	1611.76	499.244	568.978	982.478	1146.02	859.267	617.267	3266.58	858.156	1317.09	1052.71	944.467	997.8	1560.38	715.4	1201.13	690.356	2206.02	771.689	1460.07	788.533	763.111	472.2	427.622	2791.71	798.756	760.311
ABCD3	ATP binding cassette subfamily D member 3	52.2444	43.9522	-8.29222	0.104231	0.249342	43.9522	52.2444	1.71804	1.71804	1.18866	0.249342	0.249342	56.6104	45.6956	1.288	1.03966	69.0222	57.6667	94.7333	59.9333	67.4444	44.5111	47.1111	56.0667	40.0889	57.6667	36.6889	53.9556	80.9111	41.9111	41.4444	40.3556	40.3556	49.1556	73.3778	61.5111	26.4889	33.9556	67.5778	27.3778	36.8	35.9111	42.6667	34.8222	80.2444	36.7556	28.2444	41.0222
ABCD4	ATP binding cassette subfamily D member 4	47.8382	45.5522	-2.286	0.745755	0.0706423	45.5522	47.8382	1.67978	1.67978	1.05018	0.0706423	0.0706423	41.1585	57.8578	0.903546	1.27014	38.5111	45.6	39.3778	36.0444	51.0667	58.7556	47.1111	35.2222	50.4	27.5111	38.9556	27.3778	65.5556	25.0889	30.8	45.9333	50.3556	39.9111	30.7333	58.9333	44.8889	46.2667	43.4889	158.956	59.1111	34.6667	36.0889	38.6444	35.2222	36.7556	105.844	34.6667
ABCF1	ATP binding cassette subfamily F member 1	70.224	66.8206	-3.40344	0.56465	0.0716722	66.8206	70.224	1.84649	1.84649	1.05093	0.0716722	0.0716722	67.7348	73.9578	1.01368	1.10681	42.7111	76.5111	64.9556	64.7556	90.6444	67.1333	58.2667	120.4	73.8667	50.4444	108.956	53.9556	44.5778	35.5556	63.2889	79.8222	59.9778	61.6444	53.2667	86.3111	64.4222	70.3111	78.4444	126.267	59.1111	97.4889	71.4222	90.8	69.8667	55.9778	67.6	58.5778
ABCF2	ATP binding cassette subfamily F member 2	174.295	167.47	-6.82511	0.666212	0.0576294	167.47	174.295	2.24129	2.24129	1.04075	0.0576294	0.0576294	156.964	200.291	0.937269	1.19598	143.667	139.267	175.267	142.556	136.022	174.289	141.044	175.089	124.067	206.8	160.422	143.133	170.8	190.6	131.444	184.156	148.756	131	105.889	326.6	178.822	159.756	220.333	383.4	164.2	222.133	130.822	169	145.133	138.867	157.711	203.111
E2F5	E2F transcription factor 5	97.452	335.287	237.835	0.20969	-1.78263	335.287	97.452	1.98879	1.98879	0.290653	-1.78263	1.78263	100.958	92.1933	0.301109	0.274969	69.0222	81.2889	84.3778	118.178	76.1778	100.489	141.044	94.8667	96.4222	96.2556	102.156	148.311	74.7778	112.111	118.889	114.178	78.1333	131	63.7778	73.3333	73.6	157.067	106.711	54.0889	70.0444	145.844	404.911	132.533	76.1333	104.333	86.4444	124.111
ABCF3	ATP binding cassette subfamily F member 3	886.171	588.888	-297.282	0.288157	0.58959	588.888	886.171	2.94752	2.94752	1.50482	0.58959	0.58959	683.048	1190.85	1.15989	2.02221	699.978	455.6	1509.87	501.289	271.867	555.889	1244.07	504.533	674.889	590.067	764.667	498.644	1016.79	519.378	438.2	653.956	705.8	483.289	464.444	6600.76	801.644	611.711	614.4	414.967	557.578	298.844	889.444	782.822	301.933	572.667	901.689	477.367
MAP3K7.3	mitogen-activated protein kinase kinase kinase 7	158.55	537.64	379.09	0.235759	-1.7617	537.64	158.55	2.20017	2.20017	0.2949	-1.7617	1.7617	151.431	169.229	0.281659	0.314762	183.822	127.489	139.378	89.4	283.156	160.422	141.044	134.667	116.311	152.6	125.044	122.244	201.333	118.178	176.378	181.6	139.267	192.689	153.978	158.244	153.089	240.289	140.244	150.356	182.533	298.844	135.889	142.844	127.867	142.978	99.3778	212.8
ABCG1	ATP binding cassette subfamily G member 1	60.008	58.1917	-1.81633	0.73736	0.0443423	58.1917	60.008	1.77821	1.77821	1.03121	0.0443423	0.0443423	57.9378	63.1133	0.995637	1.08458	66.9556	55.2222	64.9556	118.178	64.5111	56.0222	40.8444	45.5556	28.1556	39.5111	49.2	41.9111	82.3778	58.5778	57.0889	61.1111	69.3333	94.0222	58.5778	63.9111	53.8222	47.3111	43.4889	85.6	53.9556	54.1556	53.2667	83.5333	47.3556	63.7778	44.7556	76.4111
ABCG2	ATP binding cassette subfamily G member 2 (Junior blood group)	83.2604	69.9844	-13.276	0.321095	0.250597	69.9844	83.2604	1.92044	1.92044	1.1897	0.250597	0.250597	74.7437	96.0356	1.068	1.37224	58.9333	95.1778	39.3778	55.5556	96.2667	44.5111	58.2667	65.7333	50.4	113.733	99.8444	83.0444	152.111	41.9111	66.2889	68.9333	35.3556	46.8222	110.044	81.6889	82.9556	73.4667	56.0222	316.978	88.0889	73.7333	53.2667	46.5556	106.533	51.8444	99.3778	99.5111
ABCG2.1	ATP binding cassette subfamily G member 2 (Junior blood group)	40.7729	39.9361	-0.836778	0.836966	0.0299163	39.9361	40.7729	1.61037	1.61037	1.02095	0.0299163	0.0299163	37.6711	45.4256	0.943284	1.13746	57.2667	34.8222	39.3778	33.3556	54.8667	22.3556	19.6222	45.5556	45.8	35.4889	29.4889	27.3778	40.8	55	23.8889	51.1889	30.9778	46.8222	30.7333	39.9111	42.7111	28.3333	43.4889	91.5111	48.5778	50.4444	39.5556	30.4222	31.3111	36.7556	27.0222	58.5778
IRAK4.1	interleukin 1 receptor associated kinase 4	682.432	2273.42	1590.99	0.0664947	-1.73611	2273.42	682.432	2.83406	2.83406	0.300179	-1.73611	1.73611	861.01	414.566	0.378729	0.182353	150.267	166.578	227.778	123.311	156.911	613.4	172	4334.02	771.267	203.356	4990.89	252.511	97.3556	532.633	122.867	260.022	202.978	495.6	1130.82	540.233	151.156	352.844	746.578	106.978	158.444	97.4889	126.044	188.733	102.156	5379.09	2371.89	14182.9
ABHD11	abhydrolase domain containing 11	59.1271	35.0689	-24.0582	0.222183	0.753628	35.0689	59.1271	1.77179	1.77179	1.68603	0.753628	0.753628	40.803	86.6133	1.16351	2.46981	30.9778	31.7111	64.9556	41.5333	26.4889	38.5111	47.1111	45.5556	58.9333	27.5111	64.7556	41.9111	47.3778	20.8222	23.8889	27.3778	40.3556	24.6889	39.4667	81.6889	49.4222	56.8222	36.9778	466.533	42.8	38.3333	36.0889	30.4222	43.2222	25.0889	63.1556	31.2444
SLC6A16.2	solute carrier family 6 member 16	48.0853	158.991	110.906	0.30064	-1.72528	158.991	48.0853	1.68201	1.68201	0.30244	-1.72528	1.72528	46.0726	51.1044	0.289781	0.32143	61.1556	34.8222	39.3778	36.0444	35.2222	41.6667	47.1111	45.5556	16.6444	27.5111	34.2667	34.8667	140.644	65.4	30.8	53.7778	50.3556	49.1556	36.5111	46.9556	53.8222	55.1778	43.4889	62.6889	59.1111	34.6667	32.6444	42.8	39.0444	36.7556	33.6667	41.0222
ABHD12	abhydrolase domain containing 12, lysophospholipase	180.431	153.542	-26.8884	0.0471364	0.232809	153.542	180.431	2.25631	2.25631	1.17512	0.232809	0.232809	159.596	211.683	1.03942	1.37867	196.067	120.756	237.711	131.444	160.022	191	141.044	226.289	73.8667	124.378	125.044	169.133	124.111	225.667	147.4	248.967	226.267	203.156	160.2	273.133	190.733	261.022	238.289	120.711	194.356	177.711	146.022	149.467	157.2	134.356	127.311	128
ABHD12B	abhydrolase domain containing 12B	243.094	241.654	-1.43978	0.91319	0.00857008	241.654	243.094	2.38577	2.38577	1.00596	0.00857008	0.00857008	239.024	249.2	0.989114	1.03122	216.8	200.267	269.822	145.489	387.733	271.756	247.867	235.578	159.644	200.356	210.556	247.089	240.2	258.844	293.356	226.267	272.733	272.233	244.578	219.1	229.889	266.611	274.456	228.333	257.8	222.133	189.644	247.489	237.311	244.356	322.267	251.267
ABHD12B.1	abhydrolase domain containing 12B	149.484	112.901	-36.5829	0.179625	0.404931	112.901	149.484	2.17459	2.17459	1.32403	0.404931	0.404931	184.084	97.5844	1.63049	0.864336	76.6222	169	133.422	169.244	254.822	82.0667	161.644	134.667	147.822	187.156	201.689	111.578	287.111	94.2444	550.167	87.8667	93.9333	84.3333	155.956	109.511	72.2889	111.022	132.489	46.8222	81.6222	100.644	73.7333	64.6667	254.533	180.089	84.5333	95.5111
ACBD7	acyl-CoA binding domain containing 7	807.006	2577.37	1770.36	0.288912	-1.67525	2577.37	807.006	2.90688	2.90688	0.313112	-1.67525	1.67525	905.492	659.277	0.351324	0.255794	624.589	483.778	672.689	1060.71	337.956	687.578	566.067	620.289	3583.84	1001.29	647	569.933	412.689	1405.8	908.167	610.044	575.378	547.333	624.367	591.422	745.844	1168.62	640.111	470.156	619.489	999.644	731	1043.62	436.778	541.689	470.433	341.133
ABHD13	abhydrolase domain containing 13	46.5378	33.8333	-12.7044	0.235017	0.459957	33.8333	46.5378	1.66781	1.66781	1.3755	0.459957	0.459957	34.5067	64.5844	1.0199	1.9089	44.5778	23.6222	27.0222	18.6667	58.2667	33.0667	25.6444	29.9111	28.1556	43.2222	34.2667	27.3778	64.3556	35.5556	23.8889	27.3778	50.3556	49.1556	27.6222	58.9333	31.0667	40.1778	43.4889	261.156	56.5111	38.3333	36.0889	13.2889	35.2222	18.4667	44.7556	37.6667
IL1A	interleukin 1 alpha	648.236	2031.5	1383.26	0.0769265	-1.64795	2031.5	648.236	2.81173	2.81173	0.319093	-1.64795	1.64795	706.854	560.31	0.347948	0.275812	504.5	344.089	1061.42	296.044	507.111	355.9	310.933	428	316.6	284.289	454.178	4686.96	317.089	385.378	350.322	357.978	482.611	431.011	814.356	617.989	376.5	298.556	485.267	1285.07	453.767	520.756	14595.3	420	561.889	492.6	5620.71	617.556
ABHD13.1	abhydrolase domain containing 13	110.256	97.4733	-12.7827	0.0374923	0.177778	97.4733	110.256	2.0424	2.0424	1.13114	0.177778	0.177778	110.862	109.347	1.13736	1.12181	107.8	92.8889	120.933	86.8889	145.178	93.9111	120.178	105.978	108.667	106.622	86.4444	94.4222	106.544	141.622	144.856	93.1333	139.267	117.333	88.2444	119.444	79.9556	140.067	132.489	90.7333	92.8	86.5778	105.844	97.8444	67.7778	104.333	67.6	97.4
ABHD13.2	abhydrolase domain containing 13	125.321	114.672	-10.6487	0.412008	0.128111	114.672	125.321	2.09802	2.09802	1.09286	0.128111	0.128111	108.393	150.713	0.945238	1.3143	115.156	92.8889	111.156	100.022	145.178	93.9111	103.311	138.456	81.3111	96.2556	97.6667	94.4222	120.978	118.178	117	116.644	142.422	122.022	155.956	127.178	114.311	108.756	120.178	377.2	122.467	110.467	97.9778	104.933	95.1778	113.4	104.244	116.911
ABHD14A	abhydrolase domain containing 14A	446.664	444.043	-2.62078	0.962019	0.00848988	444.043	446.664	2.64998	2.64998	1.0059	0.00848988	0.00848988	435.131	463.962	0.979931	1.04486	830	635.644	277.4	749.356	480.256	331.333	369.711	326.067	309.756	427.622	322	378.956	396.556	411.222	281.089	325.778	317.222	266.778	253.133	415	678.067	267.778	264.811	858.633	992.422	515.644	553.222	316.467	424.444	392.289	473.9	642.689
ABHD14B	abhydrolase domain containing 14B	1281.65	1244.75	-36.8982	0.776188	0.0421444	1244.75	1281.65	3.10777	3.10777	1.02964	0.0421444	0.0421444	1211.71	1386.55	0.973459	1.11392	1166.89	1736.84	2603.38	943.711	1345.64	1863.2	1324.52	1042.66	672.756	958.722	878.911	1027.56	890.567	1036.84	683.489	1554.96	2374.69	950.8	1623.76	1241.52	1051.84	1003.76	1090.78	1112.4	1860.99	1319.03	1114.82	1666.2	1940.11	931.689	1258.61	1345.94
ABHD15	abhydrolase domain containing 15	77.5164	70.6672	-6.84922	0.661989	0.133461	70.6672	77.5164	1.88939	1.88939	1.09692	0.133461	0.133461	100.576	42.9267	1.42324	0.607448	46.7333	221.556	39.3778	30.2889	126.711	44.5111	130.733	29.9111	128	117.378	176.289	78.0444	127.222	27.6222	184.267	37.3778	50.3556	44.3556	42.1333	35.5111	21.5778	31.0222	83.6222	24.2	59.1111	103.967	32.6444	38.6444	133	117.356	127.311	116.911
ABHD16A	abhydrolase domain containing 16A, phospholipase	516.19	501.364	-14.8263	0.784467	0.0420447	501.364	516.19	2.71281	2.71281	1.02957	0.0420447	0.0420447	496.054	546.394	0.989409	1.08982	370.378	428.733	428.867	574.167	595.622	492.044	572.578	428	418.789	475.156	512.422	431.022	806.933	432.8	473.3	586.867	1440.21	515.622	464.444	427.111	393.422	367.844	422.622	373.978	471.822	496.522	333.911	381.9	418.756	503.289	521.356	441.533
ABHD16B	abhydrolase domain containing 16B	213.646	191.729	-21.9169	0.234177	0.156153	191.729	213.646	2.32969	2.32969	1.11431	0.156153	0.156153	199.644	234.648	1.04129	1.22385	188.956	169	274.644	205.111	213.667	244.089	203.356	191.178	174.867	193.844	242.089	158.444	206.133	170.533	158.756	162.067	259.622	184.578	313.778	416.467	236.644	126.711	244.889	96.2556	305.467	232.111	189.644	139.578	251.478	151.444	188.956	133.267
GSTT1.1	glutathione S-transferase theta 1	441.304	1345.74	904.439	0.30445	-1.60856	1345.74	441.304	2.64474	2.64474	0.327926	-1.60856	1.60856	380.455	532.579	0.28271	0.395751	514.833	230.422	467.544	325.133	392.267	475.444	330.022	534.133	281.656	274.311	255.356	347.911	403.856	480.756	393.178	643.178	394.911	498.656	403.089	346.956	478.6	1154.56	506.511	436.933	462.4	159.911	630.711	340.889	330.644	285.2	271.911	323.733
FHOD1	formin homology 2 domain containing 1	414.122	1260.74	846.62	0.176041	-1.60615	1260.74	414.122	2.61713	2.61713	0.328475	-1.60615	1.60615	381.156	463.57	0.302327	0.367696	264.511	339.4	428.867	333.911	375.511	313.733	330.022	334.8	306.222	643.267	270.4	517.022	428.111	261.022	570.544	378.911	321.678	363.467	270.8	329.378	296.311	387.822	1007.18	481.889	798.267	602.056	301.133	310.422	427.622	343.356	222.2	1343.34
MAP3K7.2	mitogen-activated protein kinase kinase kinase 7	215.473	653.981	438.507	0.250279	-1.60174	653.981	215.473	2.33339	2.33339	0.32948	-1.60174	1.60174	228.876	195.369	0.349974	0.298738	150.267	254.467	237.711	181.867	200.533	210.556	193.111	226.289	260.956	284.289	245.622	241.644	211.289	118.178	416.367	181.6	160.689	135.778	488.556	191.044	176.244	174.956	168.133	129.689	147	375.544	234.756	231.022	218.711	225.089	185.244	244.633
ABHD17A	abhydrolase domain containing 17A, depalmitoylase	242.32	206.834	-35.4851	0.275945	0.228434	206.834	242.32	2.38439	2.38439	1.17156	0.228434	0.228434	265.233	207.949	1.28235	1.00539	134.711	232.778	199.767	139.733	476.422	194.867	277.511	809.556	211.422	224.2	238.111	241.644	221.133	176.289	200.356	281.689	191	174.644	155.956	185.244	146.111	176.333	258.756	179.444	330.311	289.089	194.867	162.378	325.022	188.222	187.2	199.178
ABHD17A.1	abhydrolase domain containing 17A, depalmitoylase	339.319	293.898	-45.4203	0.0438971	0.207324	293.898	339.319	2.53061	2.53061	1.15454	0.207324	0.207324	358.246	310.928	1.21895	1.05794	277.2	391.533	306.511	458.556	371.133	297.2	310.933	340.756	434.311	290.778	433.789	352.844	553.767	261.022	293.356	394.444	232.133	285.511	223.044	247.911	266.622	351.911	407.178	453.022	247.5	422.556	293.333	261.689	229.133	356.378	290.889	236.867
ABHD17A.2	abhydrolase domain containing 17A, depalmitoylase	219.024	214.137	-4.88633	0.794566	0.0325504	214.137	219.024	2.34049	2.34049	1.02282	0.0325504	0.0325504	251.186	170.78	1.17301	0.797526	102.667	244.578	230.578	250.5	275.444	257.522	310.933	244.767	299.156	237.867	341.511	292.978	203.111	159.267	316.911	179.089	209.111	166.444	132.589	207.4	154.889	162.022	231.122	114.489	150.644	211.611	238.489	295.267	218.711	260.244	234.4	233.311
ABHD17A.3	abhydrolase domain containing 17A, depalmitoylase	258.6	233.503	-25.0962	0.564512	0.147277	233.503	258.6	2.41263	2.41263	1.10748	0.147277	0.147277	296.054	202.418	1.26788	0.866873	164.244	173.544	225.444	202.556	489.178	162.333	267.578	1062.2	204.511	255	235.844	210.578	266.6	230.489	290.711	255.389	214.911	261.156	180.744	198.022	148.267	173.822	284.244	115.267	192.356	258.933	192.356	219.244	240.2	220.822	258.267	203.111
CEP85.1	centrosomal protein 85	239.106	717.993	478.887	0.170869	-1.58632	717.993	239.106	2.37859	2.37859	0.33302	-1.58632	1.58632	256.098	213.619	0.356686	0.297522	244.578	504.533	227.778	285.644	227.156	166.533	172	162.067	233.044	390.356	235.844	262.444	301.044	222.867	205.578	195.456	226.267	231.178	215.089	162.067	229.333	145.089	318.022	86.9333	326.756	318.722	301.133	204.533	291.111	256.489	287.111	378.733
ABHD17B	abhydrolase domain containing 17B, depalmitoylase	451.995	302.152	-149.843	0.0199121	0.581033	302.152	451.995	2.65513	2.65513	1.49592	0.581033	0.581033	458.872	441.679	1.51868	1.46178	280.222	1602.24	357.378	296.044	264.733	431.511	380.467	402.222	528.6	341.422	333.5	328.422	449.289	443.222	443.8	719.244	347.756	288.7	327.622	446.111	769.222	484.244	440.867	275.689	317.333	316.178	242.511	264.689	254.533	364.667	243.311	258.489
SCG2	secretogranin II	1284.1	3835.73	2551.63	0.375775	-1.57874	3835.73	1284.1	3.1086	3.1086	0.334774	-1.57874	1.57874	1659.8	720.564	0.43272	0.187856	2330.44	10306.1	943.911	507.489	310.333	821.556	1436.42	843.467	449.489	902.978	636.144	857.711	534.689	853.267	3162.98	798.533	870.822	820.089	929.422	1026.2	476.844	455.289	621.767	506.911	699.767	460.089	63826.8	653.178	582.078	705.244	894.378	452.822
Lupus La		4320.02	12831.8	8511.8	0.0149197	-1.57062	12831.8	4320.02	3.63549	3.63549	0.336664	-1.57062	1.57062	3852.05	5021.96	0.300195	0.391368	770.222	4961.2	4232.73	10186.7	551.711	2035.08	6981.02	5425.11	2129.38	2288.09	7914.89	407.733	5205.29	1853.53	2838.09	408.733	778.089	7098.49	1729.07	5159.4	21858.8	4342.96	7221.33	1143.6	479.178	8868.78	28342.1	8239.4	8000.47	53761.4	8693.04	8027.02
ABHD18	abhydrolase domain containing 18	198.85	177.339	-21.5108	0.48275	0.165169	177.339	198.85	2.29853	2.29853	1.1213	0.165169	0.165169	233.999	146.127	1.3195	0.823994	107.8	293.556	193.511	105.378	279.556	131.444	213.244	155.311	283.711	210.2	285.978	122.244	433.233	112.111	582.711	176.378	93.9333	133.556	178.711	129.178	75.7333	177.711	227.667	160.6	107.8	323.267	108.467	146.156	270.511	188.222	375	199.178
ABHD18.1	abhydrolase domain containing 18	159.584	144.597	-14.9873	0.61551	0.142282	144.597	159.584	2.20299	2.20299	1.10365	0.142282	0.142282	181.656	126.476	1.2563	0.874678	100.644	148.444	184.911	511.044	110.022	76.9556	109.022	226.289	285.289	156.133	173.956	105.8	288.556	81.6222	166.156	95.8	93.9333	96.4222	341.422	103.222	84.4222	140.067	140.244	81.1333	88.0889	149.2	105.844	118.933	248.444	126.056	104.244	120.4
ABHD2	abhydrolase domain containing 2, acylglycerol lipase	215.039	210.254	-4.78478	0.792771	0.0324636	210.254	215.039	2.33252	2.33252	1.02276	0.0324636	0.0324636	195.93	243.701	0.931875	1.15908	283.8	125.133	222.511	147.911	310.333	289.8	151.156	232.711	147.822	190.578	120.4	158.444	182.533	235.756	140.067	235.389	185.111	217.289	390.444	185.244	170.356	258.089	227.667	302.733	264.689	149.2	234.756	172.222	251.478	142.978	222.2	181.378
CRYM.1	crystallin mu	542.196	1595.79	1053.6	0.28104	-1.55739	1595.79	542.196	2.73416	2.73416	0.339766	-1.55739	1.55739	546.339	535.98	0.342362	0.335871	303.889	357.978	498.644	290.889	431.089	558.289	380.467	478.422	808.622	556.411	667.978	970.6	739.811	591.978	560.022	524.233	502.667	556.244	444.4	964.4	395.844	480.833	676.556	207.911	606.711	436.756	349.622	797.711	667.978	522.489	492.667	321.778
MTMR9	myotubularin related protein 9	266.478	783.504	517.026	0.166347	-1.55592	783.504	266.478	2.42566	2.42566	0.340111	-1.55592	1.55592	295.002	223.692	0.376516	0.285502	209.156	266.444	421.189	290.889	298.311	286.2	296.556	271.578	377.933	251.744	297.867	277.889	301.044	227.911	350.322	242.311	220.844	186.844	307.289	235.267	188.911	209.967	271.4	123.911	250.178	303.444	252.511	349.667	291.111	604.2	275.667	294.778
DPYSL4	dihydropyrimidinase like 4	267.205	774.024	506.819	0.182444	-1.53443	774.024	267.205	2.42685	2.42685	0.345216	-1.53443	1.53443	250.559	292.174	0.32371	0.377474	323.556	228.067	222.511	290.889	240.711	223.8	242.756	213.378	197.111	354.511	243.911	267.778	231.044	256.367	222	248.967	209.111	279.711	129.133	229.756	311.978	207.689	261.822	757.267	286.311	8501.29	275.578	213.2	276.222	285.2	400.067	222.511
ABHD3	abhydrolase domain containing 3, phospholipase	115.808	104.836	-10.9724	0.342486	0.143607	104.836	115.808	2.06374	2.06374	1.10466	0.143607	0.143607	96.1096	145.356	0.916766	1.38651	115.156	64.6667	142.422	76.7333	104.2	120.4	87.4222	145.4	104.4	63.9111	72.5111	94.4222	44.5778	121	84.4222	205.022	129.511	168.489	192.711	103.222	119.133	152.2	187.156	75.7333	120.378	111.956	95.7556	90.8	76.1333	78.8667	57.0444	82.1111
NCKIPSD.2	NCK interacting protein with SH3 domain	197.981	565.302	367.321	0.151404	-1.51366	565.302	197.981	2.29662	2.29662	0.350222	-1.51366	1.51366	237.863	138.159	0.420771	0.244398	321.511	166.578	169.156	181.867	184.689	122.689	277.511	131.044	428.511	258.456	263.333	308.2	301.044	203.511	249.844	164.333	132.6	170.356	129.133	109.511	166.622	115.244	194.578	62.6889	136.522	174	151.156	210.489	279.244	240.289	192.6	362.644
EPS8L1.1	EPS8 like 1	1076.12	3058.55	1982.43	0.130138	-1.50701	3058.55	1076.12	3.03186	3.03186	0.351841	-1.50701	1.50701	1030.85	1144.03	0.337038	0.374044	506.789	1022.87	1101.08	955.022	1440.64	782.933	516.711	823.533	636.444	716.478	950.089	2329.42	2024.83	572.644	1083.22	2181.54	1288.11	720.022	1204.9	1033.62	672.956	442.289	672.156	1034.28	2190.44	854.078	722.711	2112.44	1404.24	1064.73	668.178	712.589
ABHD4	abhydrolase domain containing 4, N-acyl phospholipase B	1135.67	1063	-72.6671	0.615016	0.0953984	1063	1135.67	3.05525	3.05525	1.06836	0.0953984	0.0953984	989.899	1354.32	0.931232	1.27405	857.711	1177.62	1023.09	596.4	1436.04	1101.91	970	1102.89	985.467	1255.78	1284.47	666.733	945.467	794.156	650.756	1004.6	1355.24	949.378	946.811	2658.89	942.733	584.344	956.056	3097.51	1047.62	1658.36	1482.66	1077.37	1682.38	723.156	844.478	1121.09
PSMD7.1	proteasome 26S subunit, non-ATPase 7	673.661	1897.25	1223.59	0.25316	-1.49381	1897.25	673.661	2.82844	2.82844	0.355073	-1.49381	1.49381	653.179	704.384	0.344277	0.371266	998.911	810.822	698.733	383.322	440.156	522.289	943.711	550.222	789.189	678.111	769.167	391.211	761.844	456.867	603.133	545.344	627.778	1171.13	628.378	323.689	571.622	1009.93	618.267	709.322	838.378	329.9	689.333	870.378	802.267	608.511	281.089	345.889
ABHD8	abhydrolase domain containing 8	345.342	308.529	-36.8128	0.620051	0.162619	308.529	345.342	2.53825	2.53825	1.11932	0.162619	0.162619	379.921	293.473	1.23139	0.9512	207.444	1854.23	216.6	275.222	418.044	234.756	272.333	271.578	267.511	193.844	242.089	262.444	285.478	478	219.244	293.333	290.511	291.356	270.8	396.444	430.844	241.422	258.756	210.178	251.089	352.889	331.333	411.2	402.244	314.067	254.733	291.156
PKNOX1	PBX/knotted 1 homeobox 1	402.491	1123.59	721.102	0.263102	-1.48109	1123.59	402.491	2.60476	2.60476	0.358218	-1.48109	1.48109	420.891	374.89	0.374594	0.333653	521.211	481.667	756.711	290.889	371.133	346.378	349.111	343.844	316.6	579.578	432.889	480.733	405.667	314.067	322.889	447.444	359.1	310.222	380.222	354.244	328.556	370.989	378.311	281.089	538.722	281.6	283.511	370.778	378.233	301.6	525.622	458.289
CBR3	carbonyl reductase 3	596.109	1662.96	1066.85	0.30586	-1.48011	1662.96	596.109	2.77533	2.77533	0.358462	-1.48011	1.48011	491.437	753.117	0.295519	0.452877	287.822	521.156	540.2	661.789	287.111	661.444	487.311	379.133	728	443.378	522.5	517.022	447.511	464.244	422.933	506.067	664.356	1481.9	348.533	460.267	1308.73	874.733	599.689	366.867	920.022	279.089	360.644	641.111	399.044	546.222	466.356	380.556
ABI1.1	abl interactor 1	436.625	400.48	-36.1449	0.738064	0.124664	400.48	436.625	2.64011	2.64011	1.09025	0.124664	0.124664	500.581	340.69	1.24995	0.850704	849.467	365.044	1809.24	226.756	104.2	428	375.122	887.289	422.644	200.356	352.778	221.289	385.356	570.111	311.067	264.444	379.689	393.911	198.533	547.022	362.967	236.2	308.667	401.4	314.067	417.733	323.689	575.511	339.089	212.4	179.956	315.533
PKNOX1.1	PBX/knotted 1 homeobox 1	427.816	1182.54	754.726	0.277297	-1.46683	1182.54	427.816	2.63126	2.63126	0.361776	-1.46683	1.46683	449.352	395.511	0.379988	0.334459	523.289	579.522	691.911	353.578	461.911	357.8	417.044	399	337.044	517.711	411.222	443.222	495.6	328.489	422.933	384.967	406.978	334.2	380.222	357.911	360.044	360.6	424.9	334.222	611.067	454.844	323.689	287.733	445.811	356.378	395.222	430.911
NASP.2	nuclear autoantigenic sperm protein	834.011	2303.76	1469.75	0.0602727	-1.46585	2303.76	834.011	2.92117	2.92117	0.362021	-1.46585	1.46585	784.892	907.69	0.3407	0.394003	511	434.067	766.267	333.911	396.6	909.044	1676.71	513.667	603.689	628.622	507.222	474.756	2407.76	551.178	1058.89	524.233	674.422	501.956	605.044	1324.52	733.667	431.889	459.033	3439.16	382.978	1825.77	1094.98	598.333	569.156	705.244	587.067	432.633
ABLIM1	actin binding LIM protein 1	549.484	545.876	-3.60833	0.949799	0.00950508	545.876	549.484	2.73996	2.73996	1.00661	0.00950508	0.00950508	599.399	474.612	1.09805	0.86945	313.556	674.911	501.822	841.344	624.422	481.311	460.867	864.7	377.933	416.933	732.656	645.978	977.844	653.778	422.933	420.533	473.6	517.156	363.211	882.067	321.5	485.844	506.511	368.411	407.289	490.211	432.889	384.467	433.778	508.267	982.6	355.133
ABLIM2	actin binding LIM protein family member 2	126.092	101.539	-24.5521	0.0899843	0.312431	101.539	126.092	2.10069	2.10069	1.2418	0.312431	0.312431	136.486	110.5	1.34417	1.08825	86.4444	92.8889	153.933	231.733	82.0667	91.4667	172	175.089	219.311	117.378	115.733	127.311	112.978	100.178	168.778	93.1333	122.467	88.6889	200.667	103.222	62.2889	173.822	132.489	53.4667	74.7556	53.0444	80.9111	139.578	80.2444	113.4	61.3333	72.1556
ABR	ABR activator of RhoGEF and GTPase	1575.68	944.608	-631.069	0.317872	0.738184	944.608	1575.68	3.19747	3.19747	1.66807	0.738184	0.738184	1771.72	1281.61	1.87561	1.35676	579.378	950.878	896.978	756.978	14454.4	606.244	572.578	823.533	1501.78	492.044	721.178	839.678	1497.2	1286.13	596.867	2121.66	2077.4	897.6	749.356	1920.27	1228.07	773.489	1137	1035.11	876.156	988.489	482.978	1201.13	1168.82	670.544	421.733	877.867
NPM1.4	nucleophosmin 1	396.212	1069.86	673.647	0.316388	-1.43308	1069.86	396.212	2.59793	2.59793	0.37034	-1.43308	1.43308	376.857	425.244	0.352249	0.397477	256.489	281.089	418.433	366.333	290.889	410.533	417.044	827.444	270.822	287.578	293.889	308.2	376.756	387.4	459.956	533.956	387.2	432.756	244.578	470.467	495.333	286.311	521.356	146.756	733.733	179.133	217	370.778	200.267	351.933	305.622	315.533
ABR.1	ABR activator of RhoGEF and GTPase	964.073	665.227	-298.846	0.53756	0.535296	665.227	964.073	2.98411	2.98411	1.44924	0.535296	0.535296	1235.28	557.262	1.85693	0.837702	309.8	836.178	473.567	420.978	11055.1	352.178	481.778	537.467	591.244	413.467	534.778	631.222	1033.97	447.944	409.511	952.511	616.778	440.044	339.111	701.667	495.333	373.978	698.733	498.289	456.178	650.756	435.511	843.578	847.622	568.511	439.978	805.667
ABRA	actin binding Rho activating protein	131.793	110.881	-20.9122	0.439406	0.249264	110.881	131.793	2.11989	2.11989	1.1886	0.249264	0.249264	105.24	171.623	0.949125	1.54781	138.222	78.8667	117.844	120.511	148.267	139.578	103.311	90.7333	120.267	110.333	70.0444	72.7333	74.7778	118.178	74.9333	106.222	101.289	680.744	97.8889	156.533	153.978	88.2	124.111	123.156	84.1111	66.1111	130.822	115.667	90.9111	109	107.444	89.7778
ABRACL	ABRA C-terminal like	42.3911	40.2267	-2.16444	0.501116	0.0756096	40.2267	42.3911	1.62727	1.62727	1.05381	0.0756096	0.0756096	42.1378	42.7711	1.04751	1.06325	23.2667	40.4889	23.0667	46.6	26.4889	47.5111	58.2667	40.4889	58.9333	50.4444	34.2667	41.9111	39.4889	48.3333	52.5111	40.3556	40.3556	29.8	53.2667	49.2889	35.7333	47.3111	43.4889	60.0444	28.0667	40.8	36.0889	52.9556	31.3111	36.7556	30.9778	31.2444
ABRACL.1	ABRA C-terminal like	709.148	634.546	-74.6023	0.427009	0.160363	634.546	709.148	2.85074	2.85074	1.11757	0.160363	0.160363	541.72	960.291	0.853713	1.51335	427.4	283.556	734.267	526.056	471.667	733.289	534.578	657.122	522.589	471.822	496.644	511.144	315.2	711.2	729.267	889.689	1220.41	839.067	584.833	782.878	766.133	1840.34	1220.87	821.178	637.511	903.844	618.578	555.956	389.933	401.422	349.511	294.778
ABT1	activator of basal transcription 1	104.759	95.58	-9.17911	0.235498	0.132295	95.58	104.759	2.02019	2.02019	1.09604	0.132295	0.132295	110.959	95.46	1.1609	0.998745	63.2889	120.756	80.5111	181.867	120.933	178.022	97.8889	90.7333	116.311	113.733	108.956	116.956	98.9333	71.9111	103.578	82.4	132.6	79.2	73.3778	107.444	106.756	113.778	97.6222	68.6222	92.8	91.1778	110.978	115.667	80.2444	70.9778	102.667	101.378
ABTB1	ankyrin repeat and BTB domain containing 1	909.352	802.947	-106.405	0.36387	0.179534	802.947	909.352	2.95873	2.95873	1.13252	0.179534	0.179534	792.367	1084.83	0.986824	1.35106	629.278	509.333	807.8	660.4	579.578	980.578	743.822	927.133	696.122	1627.86	489.656	712.444	1036.38	985.111	500.022	2113.82	1019.46	865.133	2472.22	931.133	724.467	471.244	655.2	895.856	699.767	850.911	533.422	449.456	701.111	773.878	1061.91	798.178
ABTB1.1	ankyrin repeat and BTB domain containing 1	1058.74	938.209	-120.534	0.348496	0.174371	938.209	1058.74	3.02479	3.02479	1.12847	0.174371	0.174371	1082.42	1023.22	1.15371	1.09061	691.711	686.667	928.867	733.711	1228.07	1043.28	1151.56	1948.49	851.2	1948.49	885.244	1279.56	686.756	1228.58	944.2	2882.04	784.467	734.111	659.267	1065.33	684.2	522.4	1137	793	970.378	930.011	633.044	1188.79	858.444	961.044	606.6	1272.04
ATP1A3.1	ATPase Na+/K+ transporting subunit alpha 3	792.605	2071.85	1279.24	0.0666875	-1.38624	2071.85	792.605	2.89906	2.89906	0.38256	-1.38624	1.38624	739.333	872.514	0.356847	0.421129	529.911	458.111	728.333	342.489	362.489	951.133	1512.54	492.078	593.578	576.289	476.156	468.222	2152.98	537.511	908.167	524.233	661.733	586.533	553.889	1177.22	697.778	427.933	452.8	3266.58	376.444	1623.76	985.311	578.489	545.644	646.156	619.778	352.867
ABTB1.2	ankyrin repeat and BTB domain containing 1	130.133	120.871	-9.26222	0.307675	0.106521	120.871	130.133	2.11439	2.11439	1.07663	0.106521	0.106521	140.013	115.313	1.15837	0.954019	93.5778	111.578	136.4	123.311	104.2	150.022	182.333	127.556	174.867	148.8	180.222	158.444	107.978	103.222	197.689	138.289	136.067	122.022	165.178	115.556	115.289	67.4	136.622	68.6222	88.0889	84.9111	138.622	165.822	115.956	138.867	91	124.111
ABTB2	ankyrin repeat and BTB domain containing 2	330.104	253.619	-76.4841	0.211738	0.380253	253.619	330.104	2.51865	2.51865	1.30157	0.380253	0.380253	350.946	298.84	1.38375	1.1783	201.711	416.622	451.222	474.133	307.867	196.756	281.989	417.778	477.489	293.822	407.222	138.222	313.556	179.089	706.711	190.733	199.956	184.578	1317.69	256.489	125.133	265.444	171.8	137.711	138.867	213.422	146.022	195	471.222	294	328.911	149.867
MEIS2.2	Meis homeobox 2	653.768	1689.66	1035.9	0.134579	-1.36989	1689.66	653.768	2.81542	2.81542	0.386922	-1.36989	1.36989	591.969	746.466	0.350347	0.441783	825.989	331.578	1061.42	504.178	628.911	659.911	433.1	941.267	677.133	522.822	457.833	753.467	219.556	554.189	308.178	1303.77	471.167	781.744	452.867	407.733	525.233	643.422	2092.03	462.222	324.467	606.778	728.111	528.822	439.644	1457.42	751.4	767.622
AC008382.6_frag		134.832	122.051	-12.7809	0.00934671	0.143678	122.051	134.832	2.12979	2.12979	1.10472	0.143678	0.143678	135.41	133.964	1.10946	1.09761	148.667	116.311	127.067	137.111	118.267	127.022	120.178	155.311	120.267	131.467	147.911	148.311	140.644	136.067	156.556	114.178	148.756	126.311	150.089	133.133	155.911	130.733	140.244	123.911	116.378	130.444	115.867	129.178	130.622	138.867	102.667	103.489
IFT22.2	intraflagellar transport 22	97.3707	250.376	153.005	0.343668	-1.36253	250.376	97.3707	1.98843	1.98843	0.388898	-1.36253	1.36253	75.197	130.631	0.300337	0.521741	76.6222	66.7556	120.933	30.2889	61.3333	150.022	33.4889	94.8667	50.4	54.3778	43.9111	27.3778	136.022	144.711	36.8444	164.333	35.3556	124.311	104	99.2	195.356	230.067	97.6222	125.444	130.622	30.4222	32.6444	42.8	43.2222	36.7556	61.3333	26.0444
AC013402.2_frag		45.8204	38.1111	-7.70933	0.124738	0.26578	38.1111	45.8204	1.66106	1.66106	1.20229	0.26578	0.26578	40.477	53.8356	1.06208	1.41259	46.7333	42.9778	39.3778	21.1333	61.3333	38.5111	33.4889	24.7778	40.0889	43.2222	36.6889	27.3778	65.5556	62	23.8889	40.3556	40.3556	39.9111	44.8889	54.3778	49.4222	47.8444	43.4889	129.133	48.5778	30.4222	36.0889	46.5556	39.0444	25.0889	32.2667	36.1333
AC048382.7_frag		194.361	189.908	-4.45311	0.753253	0.0334389	189.908	194.361	2.28861	2.28861	1.02345	0.0334389	0.0334389	204.225	179.564	1.07539	0.945535	153.711	191.4	166.044	166.889	392.267	200.667	208.667	168.756	197.111	159.756	195.356	200.267	269.956	170.533	222	211.711	167.067	186.844	153.978	147.133	157.889	182.2	191.044	207.4	190.378	270.044	207.756	155.944	262.556	188.222	220.511	184.711
POLR2H	RNA polymerase II, I and III subunit H	786.684	2002.68	1215.99	0.127418	-1.34807	2002.68	786.684	2.8958	2.8958	0.392816	-1.34807	1.34807	843.981	700.739	0.421426	0.349901	978.289	389.289	677.778	489	676.667	555.889	634.133	540.711	602.6	3115.13	744.422	1038.46	495.6	966.622	755.133	586.867	649.944	486.778	1789.51	612.733	579.233	494.578	606.6	662.422	538.722	1040.78	541.689	637.644	402.244	612.8	498.356	444.089
TRPC1	transient receptor potential cation channel subfamily C member 1	31.1253	79.2011	48.0758	0.220637	-1.34743	79.2011	31.1253	1.49311	1.49311	0.392991	-1.34743	1.34743	29.6637	33.3178	0.374536	0.420673	38.5111	23.6222	57.0889	30.2889	51.0667	33.0667	19.6222	45.5556	16.6444	13.3778	19.9111	27.3778	24.1111	20.8222	23.8889	27.3778	35.3556	37.5111	47.7111	21.8	31.0667	28.3333	31.0222	30.2	42.8	47.9778	28.9111	38.6444	16.7333	25.0889	23.2222	36.1333
AC090195.5_frag		57.2636	42.955	-14.3086	0.0238585	0.414791	42.955	57.2636	1.75788	1.75788	1.33311	0.414791	0.414791	54.0859	62.03	1.25913	1.44407	36.7556	45.6	69.0667	64.7556	58.2667	38.5111	67.9111	70.1778	45.8	50.4444	67.4	63.4667	45.8444	30.2	57.0889	51.1889	163.933	51.6222	47.7111	58.9333	44.8889	46.2667	43.4889	69.4667	42.8	31.6222	59.9333	61.6444	28.1556	36.7556	41.9111	34.6667
SMARCD1.1	SWI/SNF related, matrix associated, actin dependent regulator of chromatin, subfamily d, member 1	99.612	252.645	153.033	0.0672914	-1.34272	252.645	99.612	1.99831	1.99831	0.394277	-1.34272	1.34272	131.02	52.5	0.518593	0.207801	70.7111	150.667	64.9556	179.444	247.5	118.311	120.178	45.5556	128	241.578	129.689	105.8	261.156	41.9111	59.8444	40.3556	50.3556	44.3556	63.7778	66.2	61.2444	36.9778	56.0222	51.7556	53.9556	99.2444	121	132.533	234.089	91.3333	95.8444	531.289
TEX29	testis expressed 29	321.701	814.336	492.635	0.268046	-1.3399	814.336	321.701	2.50745	2.50745	0.395047	-1.3399	1.3399	289.859	369.463	0.355946	0.453699	260.711	324.978	261.444	377.844	307.867	335.889	208.667	331.944	260.956	234.089	443.689	328.422	150.356	248.8	272.233	211.711	285.289	233.056	611.022	365.489	388.578	281.756	356.4	637.733	323.6	172.267	345	321.711	276.222	290.044	288.867	360.044
AC096559.1_frag		110.592	109.648	-0.944222	0.840596	0.0123705	109.648	110.592	2.04372	2.04372	1.00861	0.0123705	0.0123705	110.159	111.242	1.00466	1.01454	104.4	102.378	94.7333	129.044	115.467	96.0222	120.178	98.2	96.4222	106.622	114.556	111.578	147.4	100.178	115.2	135.822	97.6667	115.2	105.889	111.489	126.2	74.8444	102.289	104.156	138.867	110.467	90.7333	108.667	130.622	104.333	95.8444	99.5111
GAPDHS	glyceraldehyde-3-phosphate dehydrogenase, spermatogenic	633.397	1600.07	966.677	0.0796852	-1.33696	1600.07	633.397	2.80168	2.80168	0.395855	-1.33696	1.33696	633.711	632.927	0.396051	0.395561	593.578	591.722	1051.34	242.511	1693.47	553.767	709.422	459.467	667.744	443.378	594.622	418.756	613.311	420.756	451.822	477.367	389.867	519.889	449.978	685.378	766.133	1110.17	528.8	999.8	401.889	772.378	477.956	1750.94	691.633	436.267	7466.07	1662.31
AC104057_frag		89.9751	83.1756	-6.79956	0.201004	0.113366	83.1756	89.9751	1.95412	1.95412	1.08175	0.113366	0.113366	94.0015	83.9356	1.13016	1.00914	65.0444	76.5111	87.8444	115.467	67.4444	91.4667	120.178	102.378	112.356	102.822	115.733	105.8	62.8889	68.8889	115.2	93.1333	101.289	76.7556	77.7778	90.5111	85.4222	80.9556	102.289	56.4667	74.7556	72.0444	100.889	101.378	65.8667	113.4	73.6889	70.1778
AC113415.3_frag		72.3324	61.0794	-11.253	0.0225884	0.243956	61.0794	72.3324	1.85933	1.85933	1.18424	0.243956	0.243956	70.7081	74.7689	1.15764	1.22413	55	64.6667	64.9556	59.9333	43.2222	86.8889	97.8889	82.8889	104.4	82.6667	59.8444	72.7333	47.3778	48.3333	89.8222	82.4	89.8444	76.7556	65.9556	90.5111	67.4	67.4	78.4444	61.3333	67.6444	51.7111	57.8889	58.7111	51.4	87.0667	38.9556	58.5778
AC113415.3_frag.1		94.4729	83.1411	-11.3318	0.121207	0.184338	83.1411	94.4729	1.97531	1.97531	1.1363	0.184338	0.184338	84.4089	109.569	1.01525	1.31787	98.9333	69.3333	104.556	69.5778	70.3556	109.511	77.6	120.4	92.7556	76.2667	59.8444	83.0444	73.4222	94.2444	66.2889	133.467	108.356	129	82.0667	113.644	82.9556	137.422	132.489	88.2	88.0889	60.4889	71.4222	90.8	76.1333	87.0667	47.8444	58.5778
AC124312.1		23.8027	20.1906	-3.61211	0.164768	0.237443	20.1906	23.8027	1.37663	1.37663	1.1789	0.237443	0.237443	21.0489	27.9333	1.04251	1.38349	23.2667	12.9778	14.2667	18.6667	18.0667	22.3556	19.6222	24.7778	16.6444	50.4444	11.5556	27.3778	20.7333	19.1111	15.8667	27.3778	22.6667	19.5778	24.6889	29.0889	28.9111	29.6667	19.5778	53	24.7778	13.6444	17.0778	21.7556	18.7778	25.0889	15.7778	20.2889
AADAT	aminoadipate aminotransferase	958.698	2412.6	1453.91	0.247325	-1.33144	2412.6	958.698	2.98168	2.98168	0.397371	-1.33144	1.33144	1061.13	805.054	0.439826	0.333687	821.911	1229.71	889.2	892.956	897.178	851.333	756.522	732.444	4077.64	653.978	703.289	851.533	896.511	600.044	1062.64	873.067	844.956	744.867	682.767	999.944	947.267	591.511	668.1	1098.11	599.956	1328.98	831.189	600.489	968.378	957.733	1198.81	833.578
TSHZ1	teashirt zinc finger homeobox 1	217.756	547.917	330.161	0.0467253	-1.33124	547.917	217.756	2.33797	2.33797	0.397425	-1.33124	1.33124	204.331	237.893	0.372924	0.434178	256.489	164.067	230.578	231.733	213.667	229.311	193.111	213.378	233.044	180.089	178.3	241.644	103.222	209.356	186.978	193.222	232.133	635.089	217.067	191.044	197.578	216.244	205.378	95.1556	196.022	199.544	267.844	367.978	179.733	2814.4	197.756	2892.29
AC236656.3_frag		122.026	115.167	-6.85856	0.359713	0.0834558	115.167	122.026	2.08645	2.08645	1.05955	0.0834558	0.0834558	128.919	111.687	1.1194	0.969778	107.8	116.311	136.4	95.0444	98.9556	139.578	166.889	134.667	120.267	117.378	108.956	148.311	139.244	130.022	173.956	133.467	115.333	103.622	142.444	123.311	79.9556	80.9556	136.622	70.5333	130.622	88.1111	100.889	118.933	88.6889	126.056	139.267	109.2
KIAA1143.1	KIAA1143	542.568	1362.58	820.007	0.323298	-1.32846	1362.58	542.568	2.73445	2.73445	0.398193	-1.32846	1.32846	559.043	517.857	0.410284	0.380057	254.467	256.822	562.133	1102.58	258.222	836.9	885.711	1033.18	367.233	274.311	353.333	391.211	301.044	394.778	1113.72	751.822	575.378	425.578	244.578	767.111	349.844	639.922	695.467	446.711	282.156	329.9	1282.18	414.222	402.244	449.456	332.956	240.489
FIP1L1.2	factor interacting with PAPOLA and CPSF1	556.594	1386.96	830.37	0.188585	-1.31723	1386.96	556.594	2.74554	2.74554	0.401304	-1.31723	1.31723	534.158	590.248	0.385128	0.425568	248.822	610.511	567.933	429.211	560.067	484.711	572.578	392.967	337.044	1140.04	445.378	523.7	596.711	591.978	510.711	436.9	420.933	361.289	1165.78	496.489	599.111	663.022	431.533	396.133	931.289	289.089	1508.01	748.822	975.778	975.356	554.022	726.244
AC246818.2_frag		97.2311	80.4828	-16.7483	0.0143442	0.272738	80.4828	97.2311	1.98781	1.98781	1.2081	0.272738	0.272738	93.9689	102.124	1.16757	1.2689	82.2889	85.9111	80.5111	97.5778	98.9556	109.511	103.311	90.7333	112.356	92.8889	84.3333	94.4222	120.978	75.2222	80.5333	74.3111	101.289	58.9333	194.667	119.444	97.9333	74.8444	88.2444	132.311	79.2667	92.8889	105.844	112	86.6667	70.9778	64.5111	82.1111
AC255379.1_frag		314.933	278.658	-36.2756	0.239637	0.176552	278.658	314.933	2.49822	2.49822	1.13018	0.176552	0.176552	314.695	315.291	1.12932	1.13146	246.678	355.278	248.378	342.489	383.611	238.489	262.533	259.178	422.644	261.644	297.867	262.444	724.467	176.289	238.433	344.644	187.889	244.578	209.022	242.756	287.378	318.778	422.622	562.733	332.511	477.422	234.756	204.533	262.556	268.2	292.978	251.267
UFSP2.1	UFM1 specific peptidase 2	358.656	887.661	529.005	0.187807	-1.30741	887.661	358.656	2.55468	2.55468	0.404046	-1.30741	1.30741	350.168	371.388	0.394484	0.418389	373.067	357.978	386.289	311	358.044	396.8	438.4	390.478	316.6	248.044	358.867	363.289	292	335.667	326	355.578	406.978	324.756	233.267	422.144	431.911	356.8	294.289	431.978	456.178	378.311	1730.2	335.111	327.867	369.067	9200.27	429.533
AC255553.1_frag		80.3093	62.665	-17.6443	0.00103133	0.357908	62.665	80.3093	1.90477	1.90477	1.28157	0.357908	0.357908	84.1393	74.5644	1.34268	1.18989	72.6889	76.5111	80.5111	69.5778	70.3556	93.9111	92.8889	82.8889	81.3111	85.7778	79.5111	72.7333	130.822	65.4	107.2	71.5111	73.6889	54.1778	73.3778	81.6889	81.1333	86.8889	78.4444	101.933	42.8	49.2	66.8667	83.5333	59.5333	63.7778	55.3778	54.7778
PDK1.7	pyruvate dehydrogenase kinase 1	248.422	612.041	363.619	0.00109471	-1.30083	612.041	248.422	2.39519	2.39519	0.405891	-1.30083	1.30083	300.661	170.064	0.491243	0.277864	311.411	422.089	205.311	419.689	318.311	180.756	354.589	175.089	233.044	287.578	343.333	368.222	441.178	184.933	264.378	184.156	220.844	213.244	178.711	123.311	181.733	147.444	194.578	94.3778	162.244	474.578	336.556	389.6	554.533	334.8	1196.49	740.467
FAM189B.1	family with sequence similarity 189 member B	67.7169	166.493	98.7764	0.292834	-1.29788	166.493	67.7169	1.8307	1.8307	0.406724	-1.29788	1.29788	67.6207	67.8611	0.406147	0.407591	63.2889	64.6667	57.0889	51.0667	64.5111	74.5778	77.6	61.2444	77.7333	63.9111	51.8444	58.7111	100.311	87.9111	59.8444	65.9556	73.6889	49.1556	73.3778	68.8889	50.4444	49.1556	67.5778	96.2556	84.1111	49.2	42.6667	2139.58	43.2222	82.9556	91	54.7778
ACAA1	acetyl-CoA acyltransferase 1	153.585	147.813	-5.77211	0.559345	0.0552653	147.813	153.585	2.18635	2.18635	1.03905	0.0552653	0.0552653	144.393	167.373	0.976861	1.13233	151.933	153.222	153.933	110.6	188.044	141.978	120.178	155.311	132.133	124.378	134.289	148.311	172.6	138.911	140.067	190.733	139.267	117.333	136.689	131.044	176.867	162.022	140.244	298.778	180.756	186.8	135.889	104.933	167.444	130.089	188.956	148
ACACA	acetyl-CoA carboxylase alpha	252.897	237.937	-14.9601	0.491167	0.0879708	237.937	252.897	2.40294	2.40294	1.06287	0.0879708	0.0879708	259.821	242.511	1.09197	1.01922	212.933	189.222	448.933	181.867	191.178	229.311	375.122	330.044	240.111	241.578	208.2	231.178	184.489	432.8	200.356	251.111	277.889	270.356	302.489	259.889	243.867	184.622	302.178	84.3333	248.378	161.756	171.756	210.489	174.911	285.2	155.956	182.822
ACAD10	acyl-CoA dehydrogenase family member 10	229.412	192.476	-36.9354	0.0204017	0.253259	192.476	229.412	2.36062	2.36062	1.1919	0.253259	0.253259	222.371	239.972	1.15532	1.24676	306.044	180.178	253.667	153.311	172.222	258.267	213.244	244.767	197.111	338.178	152.467	216.222	147.4	235.756	266.733	279.511	205.822	196.644	221.222	211.089	419.489	232.056	224.044	166.578	243.267	149.2	161.344	216.178	154.4	188.222	168	162.667
ACAD11_frag		93.4431	85.6567	-7.78644	0.138004	0.125523	85.6567	93.4431	1.97055	1.97055	1.0909	0.125523	0.125523	93.0096	94.0933	1.08584	1.09849	78.4444	99.7556	163.011	67.3556	96.2667	100.489	87.4222	74.5333	112.356	82.6667	81.6667	72.7333	94.3778	94.2444	89.8222	93.1333	86.3778	84.3333	86.4889	92.8444	97.9333	80.9556	111.356	106.222	101.289	102.489	85.8444	87.3778	76.1333	78.8667	99.3778	82.1111
ACADL	acyl-CoA dehydrogenase long chain	171.552	160.362	-11.1893	0.563036	0.0973079	160.362	171.552	2.23439	2.23439	1.06978	0.0973079	0.0973079	148.629	205.936	0.926832	1.28419	153.711	177.911	133.422	95.0444	220.822	160.422	120.178	138.456	112.356	148.8	122.867	138.222	254.778	121	131.444	164.333	170.044	117.333	286.467	192.844	178.822	164.733	164.333	449.356	171.089	176.022	118.556	101.378	184.844	142.978	194.489	137.022
ACAN	aggrecan	237.847	222.549	-15.2977	0.409954	0.0959086	222.549	237.847	2.3763	2.3763	1.06874	0.0959086	0.0959086	244.826	227.379	1.1001	1.0217	190.911	210.067	213.689	221.333	551.711	223.8	269.378	178.556	229.889	197.267	272.089	272.922	262.822	150.467	227.489	233.167	179.089	180.6	313.778	217	261.067	194.667	175.622	262.733	256.067	261.022	205.111	210.489	273.156	223.267	241.689	210.733
ZNF783.1	zinc finger family member 783	1023.34	2476.79	1453.46	0.284727	-1.27519	2476.79	1023.34	3.01002	3.01002	0.41317	-1.27519	1.27519	1089.68	923.823	0.439956	0.372992	1492.09	697.889	928.867	634.844	1028.61	1294.87	2165.38	993.089	717.656	807.844	1215.2	1343.69	793.122	1142.1	1089.96	1052.71	1408.89	1669.71	642.167	821.556	646.4	836.178	842.744	758.356	559.522	823.089	1085.17	630.8	606.089	662.178	728.7	514.744
SERTM1	serine rich and transmembrane domain containing 1	692.036	1666.86	974.826	0.0226838	-1.26822	1666.86	692.036	2.84013	2.84013	0.415173	-1.26822	1.26822	707.093	669.451	0.424206	0.401624	1095.38	599.867	418.433	2207.13	1018.42	603.8	412.1	455.522	617.4	413.467	401.467	1140.04	412.689	478	332.667	436.9	612.711	440.044	718.733	612.733	1161.02	524.278	359.022	909.044	920.022	2082.38	456.156	1533.78	918.178	893.044	4126.89	1311.36
ACAP1	ArfGAP with coiled-coil, ankyrin repeat and PH domains 1	923.2	897.802	-25.3973	0.869378	0.0402449	897.802	923.2	2.9653	2.9653	1.02829	0.0402449	0.0402449	930.562	912.156	1.03649	1.01599	1546.62	3417.84	864.7	483.778	697.467	801.156	579.222	630.878	714.889	420.533	617.789	1117.84	647.978	755.4	662.333	1168.18	705.8	630.378	1620.91	783.422	1088.93	718.656	725.422	1064.51	615.344	2133.6	557.667	1136.16	554.533	705.244	626.211	615.978
ACAP3	ArfGAP with coiled-coil, ankyrin repeat and PH domains 3	322.616	275.731	-46.8853	0.298184	0.226558	275.731	322.616	2.50869	2.50869	1.17004	0.226558	0.226558	358.164	269.294	1.29896	0.976656	174.756	470.889	357.378	236.867	322.267	212.667	364.556	387.533	401.511	325.356	420.089	174.644	473.733	198.022	852.2	255.389	154.6	186.844	331.956	229.756	117.289	277.511	224.044	184.156	731.4	184.933	182.111	270.4	327.867	387.044	578.956	303.667
ACAT1	acetyl-CoA acetyltransferase 1	90.7187	90.0978	-0.620889	0.888656	0.00990791	90.0978	90.7187	1.9577	1.9577	1.00689	0.00990791	0.00990791	92.4748	88.0844	1.02638	0.977654	91.5889	71.5111	120.933	115.467	76.1778	76.9556	97.8889	98.2	81.3111	76.2667	108.956	94.4222	80.9111	112.111	84.4222	76.9556	101.289	71.5111	73.3778	119.444	76.7556	76.5556	97.6222	99.2444	88.0889	102.489	103.578	83.5333	106.533	91.3333	91	62.5111
SNX8	sorting nexin 8	437.359	1049.64	612.281	0.238604	-1.26301	1049.64	437.359	2.64084	2.64084	0.416675	-1.26301	1.26301	457.486	407.168	0.435851	0.387912	587.4	678.378	386.289	311	392.267	581.933	743.822	359.267	505.8	281	394.044	486.978	468.578	282.822	402.711	340.489	341.111	329.378	522.9	449.789	504.533	351.022	399.367	334.222	498.867	678.656	485.444	376.867	617.533	369.067	1068.47	404.689
IFT88	intraflagellar transport 88	247.64	594.156	346.515	0.117865	-1.26259	594.156	247.64	2.39382	2.39382	0.416794	-1.26259	1.26259	248.79	245.916	0.418729	0.413891	438.578	259.244	291.556	195.356	138.956	216.644	237.911	290.244	278.444	197.267	197.622	231.178	248.556	240.978	269.322	251.111	217.711	325.522	184.711	240.978	215.733	331.267	341.056	126.267	224.8	4753.38	321.1	244.911	200.267	766.6	264.444	205.022
ACAT2	acetyl-CoA acetyltransferase 2	50.4604	39.6456	-10.8149	0.332499	0.347994	39.6456	50.4604	1.70295	1.70295	1.27279	0.347994	0.347994	47.3452	55.1333	1.19421	1.39066	30.9778	52.9556	14.2667	55.5556	43.2222	38.5111	67.9111	24.7778	55.0889	63.9111	64.7556	53.9556	68.9333	38.5111	36.8444	20.5111	22.6667	19.5778	30.7333	49.2889	28.9111	53.7778	31.0222	263.867	30.9778	45.3333	42.6667	42.8	47.3556	42.6222	55.3778	24.2889
ACCS	1-aminocyclopropane-1-carboxylate synthase homolog (inactive)	652.602	547.699	-104.902	0.0440412	0.252819	547.699	652.602	2.81465	2.81465	1.19153	0.252819	0.252819	658.508	643.742	1.20232	1.17536	416.333	537.022	609.156	492.078	1050.69	685.222	449.356	468.767	674.889	1033.97	670.222	839.678	738.444	493.844	717.956	667.467	450.9	589.722	1121.4	529.489	521.833	484.244	977.011	361.622	733.733	544.4	449.789	411.2	748.878	436.267	616.178	472.8
ACD	ACD shelterin complex subunit and telomerase recruitment factor	246.772	217.9	-28.872	0.133958	0.179513	217.9	246.772	2.3923	2.3923	1.1325	0.179513	0.179513	231.077	270.314	1.06047	1.24054	250.911	197.756	216.6	153.311	294.489	264.511	438.4	226.289	178.556	206.8	208.2	221.289	236.356	156.422	216.267	253.378	205.822	239.044	166.311	282.933	442.133	230.067	227.667	368.411	287.378	172.267	179.444	165.822	234.089	171.889	271.911	216.711
ACE	angiotensin I converting enzyme	78.5067	77.2161	-1.29056	0.817918	0.0239133	77.2161	78.5067	1.89491	1.89491	1.01671	0.0239133	0.0239133	86.4607	66.5756	1.11972	0.862198	84.4222	104.556	57.0889	120.511	123.578	61.7333	77.6	82.8889	81.3111	76.2667	79.5111	105.8	65.5556	68.8889	107.2	74.3111	50.3556	76.7556	88.2444	58.9333	69.5556	53.7778	56.0222	60.7556	77.0444	49.2	85.8444	104.933	80.2444	91.3333	71.9111	76.4111
ACE2	angiotensin I converting enzyme 2	99.1258	97.1272	-1.99856	0.845986	0.0293846	97.1272	99.1258	1.99619	1.99619	1.02058	0.0293846	0.0293846	88.2215	115.482	0.908308	1.18898	116.733	81.2889	91.2889	64.7556	35.2222	124.778	120.178	94.8667	66.4	73.0556	67.4	122.244	79.1556	109.2	76.7556	111.4	82.2	105.844	264.289	103.222	83.5778	95.2889	88.2444	98.2889	122.467	108.778	121	76.7556	104.3	78.8667	102.667	56.6889
AC124312.1.2		244.635	582.551	337.916	0.241174	-1.25175	582.551	244.635	2.38852	2.38852	0.419937	-1.25175	1.25175	264.639	214.629	0.454276	0.36843	375.411	212.4	233.111	316.911	251.167	334.111	242.756	250.867	240.111	190.578	208.2	241.644	197.711	268.378	406.222	186.667	253.956	198.667	215.089	189.044	268.422	183.489	216.267	218.689	216	355.133	273.133	219.244	279.244	220.822	470.433	226.133
IFT88.1	intraflagellar transport 88	159.869	379.983	220.114	0.14903	-1.24905	379.983	159.869	2.20376	2.20376	0.420726	-1.24905	1.24905	147.691	178.136	0.388678	0.468798	225.956	193.689	196.5	120.511	70.3556	196.756	120.178	151.933	135.822	102.822	111.2	122.244	143.867	206.533	117	171.667	142.422	261.156	129.133	217	143.578	220.889	208.978	122.333	164.2	3503.08	140.978	155.944	130.622	373.289	147.556	170.622
SEC24D	SEC24 homolog D, COPII coat complex component	2937.63	6977.95	4040.32	0.0154826	-1.24815	6977.95	2937.63	3.468	3.468	0.420988	-1.24815	1.24815	3648.91	1870.71	0.522921	0.268088	199.422	189.222	4743.6	226.756	1076.93	541.133	8255.76	495.289	302.644	4503.69	1840.34	9712.33	7914.89	9393.69	5338.02	314.778	1056.93	2684.8	4055.71	3389.78	1135.64	2529.6	1674.26	1595.62	269.956	188.622	9200.27	604.2	205.278	8460.84	15154.6	580.867
ACER1	alkaline ceramidase 1	179.206	126.438	-52.7684	0.11812	0.503193	126.438	179.206	2.25335	2.25335	1.41735	0.503193	0.503193	206.037	138.96	1.62955	1.09904	115.156	230.422	193.511	187.644	298.311	102.822	161.644	141.978	163.489	193.844	228.089	78.0444	328.289	100.178	567.133	95.8	78.1333	76.7556	587.2	158.244	70.4444	103.978	88.2444	65.9111	64.8889	75.0222	85.8444	115.667	226.533	167.889	190.733	140.778
ORAI3	ORAI calcium release-activated calcium modulator 3	687.745	1628.21	940.466	0.00709368	-1.24334	1628.21	687.745	2.83743	2.83743	0.422393	-1.24334	1.24334	720.35	638.839	0.442418	0.392356	2846.42	517.422	341.511	1850.31	1050.69	507.867	301.6	402.222	404.967	344.589	341.511	766.911	398.289	411.222	319.711	211.711	1123.67	359.6	868.156	731.189	1059.9	336.133	231.122	890.422	576.489	3867.53	611.467	1304	1249.44	1405.49	2824.44	1314.59
ACER2	alkaline ceramidase 2	155.964	142.222	-13.7418	0.168626	0.133066	142.222	155.964	2.19302	2.19302	1.09662	0.133066	0.133066	160.213	149.591	1.12649	1.05181	147.178	125.133	130.411	174.378	132.633	176.244	193.111	138.456	167.244	166.311	218.422	179.689	167.4	130.022	156.556	128.867	226.267	182.422	168.356	148.756	169.356	113.778	124.111	99.7111	134.289	135.622	123.489	198.022	111.356	133	91	146.2
HSDL2.1	hydroxysteroid dehydrogenase like 2	459.867	1086.47	626.603	0.24778	-1.24036	1086.47	459.867	2.66263	2.66263	0.423267	-1.24036	1.24036	467.898	447.821	0.430659	0.41218	287.822	575.122	282.822	372.444	801.289	266.444	460.867	277.6	353.333	453.067	388.778	384.878	1387.89	303.178	422.933	520.133	363.311	356.2	198.533	690.611	338.756	341.422	347.067	446.022	876.156	391.711	463.356	446.556	1605.44	248.378	243.311	370.656
PNMA5.2	PNMA family member 5	570.534	1347.72	777.191	0.344336	-1.24014	1347.73	570.534	2.75628	2.75628	0.423331	-1.24014	1.24014	594.218	535.008	0.440904	0.396971	260.711	383.756	306.511	319.756	457	480.111	369.711	507.467	2155.58	409.911	1062.09	333.1	518.556	949.522	399.489	531.889	920.911	573.533	432.756	353.022	617.711	571.222	399.367	586.844	362.822	337.822	250.133	624.533	273.156	351.933	290.889	374.778
ACER2.1	alkaline ceramidase 2	195.57	192.687	-2.88311	0.747872	0.0214267	192.687	195.57	2.2913	2.2913	1.01496	0.0214267	0.0214267	186.947	208.504	0.970211	1.08209	211.067	162.067	202.556	164.333	191.178	202.644	193.111	181.622	143.756	200.356	169.4	169.133	250.644	219.867	142.467	202.556	223.556	205.133	217.067	220.933	197.578	189.156	179.4	261.156	188.511	172.267	161.344	175.444	205.278	160.022	205.022	231.578
ACHE	acetylcholinesterase (Cartwright blood group)	184.312	159.137	-25.1752	0.263578	0.211882	159.137	184.312	2.26555	2.26555	1.1582	0.211882	0.211882	158.339	223.272	0.994986	1.40302	145.311	143.711	101.333	110.6	271.867	212.667	141.044	181.622	147.822	152.6	141.267	185.067	160.422	121	158.756	209.389	148.756	264.8	155.956	94.8667	153.089	273.867	171.8	556.978	203.222	254.778	166.556	125.8	127.867	142.978	168	173.089
BUD31.1	BUD31 homolog	455.029	1068.07	613.039	0.279059	-1.23097	1068.07	455.029	2.65804	2.65804	0.42603	-1.23097	1.23097	468.347	435.053	0.438499	0.407327	379.8	407.422	489.644	336.822	569.533	412.333	438.4	424.511	565.856	390.356	498.578	396.8	525.878	502.178	687.089	483.144	575.378	379.489	428.089	528.6	363.733	449.789	540.733	222.844	378.733	348	968.667	346.556	288.133	378.044	366.444	362.644
ACKR1	atypical chemokine receptor 1 (Duffy blood group)	179.581	170.234	-9.34689	0.515636	0.0771144	170.234	179.581	2.25426	2.25426	1.05491	0.0771144	0.0771144	175.222	186.12	1.0293	1.09332	180.178	242.178	117.844	171.756	268.289	268.044	120.178	155.311	151.533	261.644	156.711	148.311	101.8	179.089	105.467	133.467	226.267	188.911	246.489	300	146.111	160.822	136.622	164.067	158.444	153.022	202.556	198.022	179.733	184.156	125.8	190.244
BOP1.1	BOP1 ribosomal biogenesis factor	172.448	403.557	231.109	0.0667472	-1.22661	403.557	172.448	2.23666	2.23666	0.427319	-1.22661	1.22661	277.349	15.0956	0.687261	0.0374063	6.46667	339.4	23.0667	455.522	305.6	10.5111	552.022	24.7778	550.6	354.511	424.533	287.867	462.844	20.8222	341.689	11.6	14.5333	14.0667	12.4444	16.3333	13.3333	22.7111	19.5778	13.2444	13.1111	436.756	352.222	944.4	341.978	2619.78	210.578	408.756
HECW2	HECT, C2 and WW domain containing E3 ubiquitin protein ligase 2	929.955	2174.02	1244.07	0.116825	-1.22513	2174.02	929.955	2.96846	2.96846	0.427758	-1.22513	1.22513	913.543	954.572	0.420209	0.439081	1507.27	754.644	584.311	483.778	819.544	875.644	2183.77	568.978	1207.36	739.378	596.4	504.533	1297.29	750.1	830.156	1349.71	1310.18	619.911	798.511	1109.42	1341.62	708.856	477.733	1127.93	701.844	1488.9	488.089	664.389	745.311	1939.42	602.6	918.089
ACKR1.1	atypical chemokine receptor 1 (Duffy blood group)	106.435	89.2761	-17.1586	0.0150032	0.253622	89.2761	106.435	2.02708	2.02708	1.1922	0.253622	0.253622	105.77	107.431	1.18476	1.20336	76.6222	109.2	72.7778	118.178	82.0667	143.8	130.733	98.2	155.644	124.378	106.533	100.067	91.4222	100.178	76.7556	95.8	142.422	101.244	99.8444	151.533	109.956	112.222	88.2444	98.2889	74.7556	73.7333	82.2889	155.944	71.9111	109	70.4444	94.9556
ACKR2	atypical chemokine receptor 2	251.464	216.776	-34.6889	0.0515543	0.214152	216.776	251.464	2.40048	2.40048	1.16002	0.214152	0.214152	270.276	223.247	1.2468	1.02985	427.4	223.911	338.778	275.222	362.489	236.656	232.822	253.578	313.422	241.578	253.344	247.089	169.089	206.533	272.233	200.267	235	210.4	331.956	209.156	232.822	234.089	255.578	127.178	196.022	281.6	278.333	313.467	189.933	240.289	137.411	212.8
ACKR3	atypical chemokine receptor 3	117.62	104.922	-12.6983	0.223991	0.164821	104.922	117.62	2.07048	2.07048	1.12103	0.164821	0.164821	118.298	116.603	1.12749	1.11134	116.733	223.911	101.333	129.044	168.911	102.822	92.8889	86.8444	96.4222	99.5778	136.756	122.244	117.733	81.6222	97.6222	76.9556	101.289	71.5111	235.656	119.444	104.4	96.8	83.6222	142.067	134.289	81.5778	115.867	97.8444	109.178	95.5778	110.778	105.278
ACMSD	aminocarboxymuconate semialdehyde decarboxylase	194.549	185.932	-8.61711	0.57748	0.0653592	185.932	194.549	2.28903	2.28903	1.04635	0.0653592	0.0653592	194.519	194.596	1.04618	1.04659	167.844	230.422	175.267	166.889	126.711	200.667	156.489	175.089	281.656	138.622	184.711	153.489	407.256	176.289	176.378	240.2	154.6	188.911	153.978	192.844	183.889	163.533	255.578	207.4	205.022	151.156	174.156	175.444	184.844	155.733	185.244	149.867
SMARCC1	SWI/SNF related, matrix associated, actin dependent regulator of chromatin subfamily c member 1	1114.99	2579.91	1464.92	0.0619507	-1.21029	2579.91	1114.99	3.04727	3.04727	0.432181	-1.21029	1.21029	968.756	1334.33	0.3755	0.517202	1026.49	778.889	1909.31	313.978	431.089	623.044	1487.64	1089.07	1213.96	653.978	1064.38	443.222	751.667	1055.64	1688.98	682.044	3904.02	914.133	525.422	667.656	1798.61	958.267	923.722	2028.64	940.822	666.844	1118.68	571.889	658.644	1421.87	925.333	1270.56
ACO1	aconitase 1	618.784	607.669	-11.1156	0.88408	0.0261515	607.669	618.784	2.79154	2.79154	1.01829	0.0261515	0.0261515	626.167	607.711	1.03044	1.00007	475.267	721.967	537.222	377.844	461.911	1043.28	499.244	498.356	550.6	939.8	416.133	789.189	683.256	613.211	785.222	489.156	439.267	560.533	491.111	417.644	336.756	1719.64	525	586.844	511.156	515.644	477.956	441.133	421.689	1068.36	402.467	631.4
ACO2.2	aconitase 2	462.888	431.334	-31.5537	0.562171	0.101857	431.334	462.888	2.66548	2.66548	1.07315	0.101857	0.101857	488.347	424.699	1.13218	0.984617	416.333	475.267	764.289	389.289	405.667	357.8	981.522	334.8	299.156	325.356	599.911	517.022	477.311	499.656	481.822	856.756	416.733	517.156	414.156	251.356	332.844	427.489	384.133	286.156	360.211	375.544	404.911	392.133	405.467	298.267	389.311	413.578
ACOT1	acyl-CoA thioesterase 1	148.103	117.752	-30.351	0.348993	0.33085	117.752	148.103	2.17056	2.17056	1.25775	0.33085	0.33085	156.599	135.358	1.32991	1.14952	143.667	78.8667	199.767	105.378	90.6444	93.9111	87.4222	250.867	622.711	82.6667	64.7556	83.0444	155.511	121	168.778	133.467	104.911	110.622	219.422	107.444	87.6444	229.267	144.578	85.6	130.622	76.9556	62.5111	76.7556	104.3	95.5778	63.1556	58.5778
CCNG2.1	cyclin G2	294.304	678.235	383.931	0.246135	-1.20448	678.235	294.304	2.4688	2.4688	0.433926	-1.20448	1.20448	277.411	319.642	0.409019	0.471285	278.911	259.244	196.5	305.467	333.956	273.556	252.889	328.478	285.289	261.644	388.778	247.089	259.689	251.244	238.433	186.667	251.578	227.489	487.622	316.533	306.489	224.978	298.956	597.211	298.9	258.933	326.267	195	316.2	310.222	334.8	450.578
ACOT11	acyl-CoA thioesterase 11	379.928	317.281	-62.647	0.111888	0.259965	317.281	379.928	2.5797	2.5797	1.19745	0.259965	0.259965	344.316	433.344	1.08521	1.36581	539.933	249.444	287.956	297.644	600.211	269.956	296.556	528.6	356.956	385.556	232.133	357.978	227.733	278.333	255.756	264.444	494.033	629.689	857.633	332.689	436.622	311.356	238.289	381.533	387.156	194.011	207.756	276.378	395.911	436.267	307.811	477.367
SORBS1	sorbin and SH3 domain containing 1	1827.24	4205.28	2378.04	0.223233	-1.20254	4205.28	1827.24	3.2618	3.2618	0.434511	-1.20254	1.20254	1753.38	1938.03	0.416947	0.460857	585.033	4019.07	1283	666.378	7038.64	1631.42	1934.07	1948.49	743.067	797.844	841.711	733.122	1438.09	1940.11	700.633	709.133	1077.11	2102.49	668.1	2982.33	1370.36	1623.76	1206.29	5102.64	2538.13	965.9	4730.04	823.911	7074.44	1448.71	5239.27	2856.42
ACOT12	acyl-CoA thioesterase 12	862.545	569.396	-293.149	0.177314	0.599168	569.396	862.545	2.93578	2.93578	1.51484	0.599168	0.599168	1064.06	560.272	1.86875	0.983977	464.467	1113.62	813.989	342.489	2806.58	451.511	422.644	1114.6	3476.2	635.856	761.778	660.222	857.044	528.933	1510.97	310.933	453.511	392.133	978.067	606.689	334.589	922.867	941.333	286.156	376.444	176.022	267.844	267.511	708.178	522.489	351.444	326.178
ACOT4	acyl-CoA thioesterase 4	143.719	116.113	-27.6058	0.410314	0.307718	116.113	143.719	2.15751	2.15751	1.23775	0.307718	0.307718	170.591	103.411	1.46918	0.890605	82.2889	109.2	148.267	285.644	18.0667	79.6	141.044	194.489	712.289	138.622	134.289	83.0444	150.356	97.4	184.267	87.8667	89.8444	88.6889	213.067	86.3111	63.5111	141.133	115.556	61.9111	86.2222	91.1778	97.9778	142.844	189.933	113.4	69.2444	84.3333
ACOT7	acyl-CoA thioesterase 7	2115.65	2083.87	-31.7856	0.934395	0.0218395	2083.87	2115.65	3.32544	3.32544	1.01525	0.0218395	0.0218395	1726.24	2699.76	0.828385	1.29556	1186.18	1029.64	1593.91	1536.1	1660.01	3544.91	1666.2	1263.24	837.467	1706.91	2147.11	1357.67	1925.11	1557.13	2882.04	2147.11	2090.56	1906.24	2171.39	2209.47	2400.38	3696	2745.56	3892.62	3738.31	5102.64	3567.27	1271.09	1209.02	893.044	1617.01	1085.64
ACOT8	acyl-CoA thioesterase 8	206.07	196.169	-9.90133	0.51977	0.0710398	196.169	206.07	2.31402	2.31402	1.05047	0.0710398	0.0710398	192.379	226.607	0.980682	1.15516	185.244	180.178	237.711	161.733	145.178	176.244	172	181.622	207.956	193.844	251.4	205.222	196.067	214.911	176.378	271	217.711	255.578	136.689	233.311	224.622	231.156	241.711	279.289	175	444.278	148.622	172.222	159.767	188.222	208.778	149.867
ACOX2	acyl-CoA oxidase 2	271.109	246.422	-24.6877	0.226888	0.137746	246.422	271.109	2.43314	2.43314	1.10018	0.137746	0.137746	275.704	264.218	1.11883	1.07222	185.244	207.6	280.222	285.644	227.156	326.7	301.6	328.478	204.511	248.044	385.311	352.844	186.467	271.067	344.667	257.8	315.156	235.067	200.667	301.444	240.8	387.822	353.333	97.6222	252.467	176.022	224.4	384.467	179.733	244.356	340.333	195.356
ACOX3	acyl-CoA oxidase 3, pristanoyl	139.189	131.825	-7.36433	0.488099	0.0784247	131.825	139.189	2.14361	2.14361	1.05586	0.0784247	0.0784247	123.762	162.33	0.938837	1.23141	111.489	134.244	130.411	100.022	148.267	143.8	130.733	127.556	112.356	124.378	115.733	105.8	122.733	130.022	118.889	148.044	126.089	119.822	311.456	141.178	127.178	146.156	128.867	220.044	154.467	125	108.467	118.933	157.2	121.422	199.756	120.4
ACP1	acid phosphatase 1	501.139	379.519	-121.619	0.0119979	0.401036	379.519	501.139	2.69996	2.69996	1.32046	0.401036	0.401036	530.721	456.764	1.3984	1.20353	258.444	298.778	594.589	849.467	337.956	428	422.644	520.656	597.922	546.222	852.044	682.078	625.8	375.678	570.544	362	428.044	641.156	284.356	385.644	732.156	682.089	514.689	201.422	336.089	201.622	477.956	472.2	336.133	356.378	336.756	256.489
GRIN1	glutamate ionotropic receptor NMDA type subunit 1	53.5218	122.044	68.5227	0.263121	-1.18921	122.044	53.5218	1.72853	1.72853	0.438543	-1.18921	1.18921	48.3111	61.3378	0.395849	0.502586	61.1556	40.4889	39.3778	41.5333	58.2667	47.5111	58.2667	45.5556	40.0889	35.4889	49.2	27.3778	68.9333	71.9111	39.5111	33.9556	59.9778	49.1556	71.0667	88.2	51.6222	50.5778	43.4889	100.444	64.8889	55.3778	48.4444	38.6444	47.3556	47.3556	46.4444	56.6889
ACP1.1	acid phosphatase 1	148.699	139.394	-9.30522	0.433922	0.0932287	139.394	148.699	2.17231	2.17231	1.06675	0.0932287	0.0932287	160.961	130.306	1.15472	0.934801	111.489	146.044	142.422	179.444	61.3333	178.022	182.333	181.622	264.244	145.489	203.356	169.133	111.2	164.333	173.956	155.089	142.422	94.0222	129.133	171.1	129.467	145.089	171.8	70.0667	94.8667	107.8	148.622	222	111.356	176.133	88	113.178
ACP2	acid phosphatase 2, lysosomal	150.079	138.808	-11.2713	0.599221	0.112635	138.808	150.079	2.17632	2.17632	1.0812	0.112635	0.112635	130.28	179.778	0.938564	1.29516	183.822	148.444	101.333	190.422	184.689	124.778	130.733	113.556	88.5111	138.622	118.267	100.067	143.867	81.6222	105.467	109.111	93.9333	94.0222	184.711	162.067	126.2	106.622	88.2444	490.822	342.044	180.089	217	122.467	142.556	104.333	147.556	146.2
AIF1.3	allograft inflammatory factor 1	455.64	1035.18	579.544	0.311874	-1.18392	1035.18	455.64	2.65862	2.65862	0.440153	-1.18392	1.18392	446.878	468.782	0.43169	0.452849	240.811	333.956	478.622	423.4	396.6	451.511	572.578	417.778	468.067	402.867	637.778	486.978	348.733	430.622	612.867	443.222	513.144	469.956	412.222	893.922	309.289	547.578	503.489	241.778	353.222	267.933	346.667	438.444	357.222	409.211	334.8	328.422
MAP1A	microtubule associated protein 1A	94.0356	213.561	119.526	0.076784	-1.18337	213.561	94.0356	1.97329	1.97329	0.440322	-1.18337	1.18337	81.9793	112.12	0.383868	0.525002	55	88.0889	127.067	86.8889	35.2222	76.9556	97.8889	90.7333	96.4222	47.0444	141.267	53.9556	62.8889	68.8889	101.378	121.378	104.911	209.311	99.8444	111.489	229.889	56.8222	78.4444	44.2222	64.8889	81.5778	219.556	352.378	26.0444	104.333	63.1556	151.533
STMN4	stathmin 4	2894.65	6572.62	3677.97	0.0379012	-1.18308	6572.62	2894.65	3.4616	3.4616	0.440411	-1.18308	1.18308	2601.15	3334.9	0.395755	0.507393	853	6421.36	2796.28	4126.89	833.978	1255.24	3316.44	2047.11	3944.99	1576.26	1455.23	2859.04	5761.24	724.744	1045.42	670.244	10630.1	1419.71	1250.62	11351	738.933	442.289	1052.28	1395.87	4398	6445.18	18013.9	3253.07	1785.71	2689.29	5289.87	4784.53
ACP5	acid phosphatase 5, tartrate resistant	145.192	137.733	-7.45878	0.382821	0.0760856	137.733	145.192	2.16194	2.16194	1.05415	0.0760856	0.0760856	144.03	146.933	1.04572	1.0668	91.5889	148.444	114.444	145.489	115.467	139.578	146.2	127.556	147.822	166.311	122.867	138.222	192.889	138.911	224.667	150.356	101.289	98.6667	217.067	160.289	138.233	155.933	136.622	172.011	138.867	165.2	151.156	132.533	187.311	117.356	169.622	128
ACP6	acid phosphatase 6, lysophosphatidic	1613.79	759.232	-854.562	0.0493561	1.08784	759.232	1613.79	3.20785	3.20785	2.12556	1.08784	1.08784	1347.82	2012.76	1.77524	2.65105	878.378	1946.91	576.156	4019.07	120.933	801.156	899.733	624.044	2263.13	1711.91	956.2	1279.56	1323.2	1952.76	864.111	2154.28	581.944	852.122	899.867	1715.36	1120.13	1657.47	606.6	797.467	9742.36	797.156	597.656	1117.67	1196.13	642.644	918.178	703.222
MEIS2	Meis homeobox 2	310.891	703.154	392.264	0.0863415	-1.17743	703.154	310.891	2.49261	2.49261	0.442137	-1.17743	1.17743	374.461	215.536	0.532544	0.306527	228	311.233	301.444	325.133	735.256	204.578	277.511	268.311	295.689	316.4	369.778	1021.44	466.978	251.244	243.911	264.444	267.644	212.4	172.6	175	176.244	205.222	311.978	179.444	190.378	325.5	260.067	400.244	336.133	913.844	694.333	654.467
ACP7	acid phosphatase 7, tartrate resistant (putative)	195.237	139.708	-55.5291	0.125322	0.482813	139.708	195.237	2.29056	2.29056	1.39747	0.482813	0.482813	222.867	153.791	1.59524	1.10081	74.5333	293.556	184.911	426.111	98.9556	76.9556	156.489	184.733	462.378	166.311	367.978	105.8	485.289	48.3333	210.678	123.911	97.6667	94.0222	534.333	117.556	81.1333	158.4	194.578	71.4222	64.8889	133.867	105.844	108.667	182.267	167.889	205.022	115.111
ACPP	acid phosphatase 3	172.12	130.878	-41.2422	0.137743	0.395195	130.878	172.12	2.23583	2.23583	1.31512	0.395195	0.395195	144.548	213.478	1.10445	1.63112	160.489	166.578	101.333	129.044	115.467	127.022	172	120.4	174.867	145.489	216.356	116.956	176.333	127	118.889	138.289	136.067	144.711	148.267	185.244	195.356	152.2	124.111	733.667	176.867	149.2	121	118.933	140.156	121.422	139.267	109.2
ACPP.1	acid phosphatase 3	114.725	94.5072	-20.2181	0.129881	0.279688	94.5072	114.725	2.05966	2.05966	1.21393	0.279688	0.279688	101.653	134.333	1.07561	1.42141	136.356	102.378	84.3778	95.0444	58.2667	93.9111	109.022	98.2	135.822	89.0889	184.711	78.0444	80.9111	94.2444	84.4222	85.2889	89.8444	115.2	79.9556	131.044	140.067	96.8	88.2444	302.733	214.156	106.089	80.9111	115.667	172.544	78.8667	58.4	111.156
ACPT.1	acid phosphatase 4	71.1431	68.9744	-2.16867	0.814923	0.0446621	68.9744	71.1431	1.85213	1.85213	1.03144	0.0446621	0.0446621	67.3096	76.8933	0.975863	1.11481	139.956	71.5111	72.7778	69.5778	64.5111	71.9111	33.4889	86.8444	40.0889	35.4889	57.3556	83.0444	44.5778	75.2222	63.2889	71.5111	78.1333	101.244	68.8444	75.5111	96.0667	56.8222	56.0222	67.7333	97.0444	53.0444	88.2222	38.6444	59.5333	55.9778	36.1333	45.7556
ACRC	germ cell nuclear acidic peptidase	754.09	628.999	-125.091	0.493812	0.261679	628.999	754.09	2.87742	2.87742	1.19887	0.261679	0.261679	654.084	904.099	1.03988	1.43736	691.711	1059.24	862.078	751.711	217.022	383.978	510.756	475.178	422.644	1393.1	671.889	1033.18	452.933	335.667	550.167	362	541.022	434.156	295.867	493.711	800.644	330.2	4036.31	1213.68	533.4	593.622	845.489	981.644	531.222	1848.69	349.511	624.911
LINC00305		440.496	988.221	547.725	0.289037	-1.1657	988.221	440.496	2.64394	2.64394	0.445747	-1.1657	1.1657	479.959	381.302	0.48568	0.385847	1969.22	422.089	487.178	313.978	387.733	300.733	339.4	424.511	278.444	251.744	318.433	970.6	231.044	293.6	210.678	273.244	307.378	272.233	720.933	389.711	383.467	209.967	591.911	401.4	262.778	305.8	559.933	236.533	380.556	2032.42	409.378	323.733
ACSBG2.1	acyl-CoA synthetase bubblegum family member 2	72.5964	69.46	-3.13644	0.621014	0.0637165	69.46	72.5964	1.86092	1.86092	1.04515	0.0637165	0.0637165	79.1896	62.7067	1.14008	0.902774	50.7556	75.4444	94.7333	100.022	84.9111	53.2222	109.022	65.7333	84.8222	82.6667	86.4444	78.0444	73.4222	45.0222	103.578	71.5111	59.9778	74.0444	130.822	39.9111	50.4444	61.3333	56.0222	40.2	42.8	78.4667	93.3111	118.933	49.2	70.9778	59.8	62.5111
ACSF3	acyl-CoA synthetase family member 3	544.988	505.289	-39.6986	0.683776	0.109114	505.289	544.988	2.73639	2.73639	1.07857	0.109114	0.109114	454.929	680.077	0.900333	1.34592	1276.24	419.489	873.778	293.6	551.711	559.4	277.511	428	211.422	255	331.444	298.022	418.911	401.911	227.489	489.156	463.444	580.078	462	504.533	954.478	482.044	455.644	892.422	1516.97	360.044	394.422	397.533	454.978	196.044	587.067	460.689
INIP	INTS3 and NABP interacting protein	234.852	524.984	290.132	0.251955	-1.16052	524.984	234.852	2.3708	2.3708	0.447351	-1.16052	1.16052	231.627	239.69	0.441208	0.456566	183.822	153.222	258.8	231.733	247.5	204.578	277.511	247.778	200.667	210.2	191.178	302.822	132.4	293.6	338.6	266.6	232.133	279.711	204.733	187.178	152.111	469.744	295.622	113.044	196.022	493.4	400.689	236.533	154.4	188.222	157.711	254.6
ACSL3	acyl-CoA synthetase long chain family member 3	54.6258	54.5367	-0.0891111	0.985196	0.00235539	54.5367	54.6258	1.7374	1.7374	1.00163	0.00235539	0.00235539	51.64	59.1044	0.946886	1.08376	46.7333	55.2222	52.7111	36.0444	104.2	50.3111	47.1111	45.5556	40.0889	63.9111	29.4889	48.9333	71.9111	51.5778	30.8	48.8444	59.9778	49.1556	58.5778	56.9556	67.4	47.3111	43.4889	102.822	56.5111	53.0444	42.6667	64.6667	53.4667	36.7556	71.9111	58.5778
CEP85	centrosomal protein 85	763.748	1707.01	943.257	0.167872	-1.1603	1707.01	763.748	2.88295	2.88295	0.44742	-1.1603	1.1603	725.73	820.776	0.425148	0.480828	544.167	579.522	769.711	580.4	354.111	785.933	879.533	861.444	737.3	996.689	706.556	819.444	847.689	736.356	687.089	850.644	874.311	752.867	527.978	769.044	747.044	537.411	621.767	1024.91	1501.78	817.822	1155.74	985.889	820.356	794.989	1037.84	656.978
ACSL4	acyl-CoA synthetase long chain family member 4	1261.09	392.69	-868.402	0.198647	1.68321	392.69	1261.09	3.10075	3.10075	3.21142	1.68321	1.68321	755.266	2019.83	1.92331	5.14358	394	301.222	576.156	299.378	474.311	562.222	433.1	675.667	330.2	465.422	339.933	486.978	455.322	375.678	5159.4	427.089	14652.8	416.133	401.222	432.933	2306.51	263.578	360.622	431.978	505.489	321.222	383.756	397.533	350.867	334.8	456.956	413.578
ACSL4.1	acyl-CoA synthetase long chain family member 4	2728.28	924.18	-1804.1	0.166555	1.56175	924.18	2728.28	3.43589	3.43589	2.95211	1.56175	1.56175	1802.85	4116.43	1.95075	4.45414	648.933	589.589	1319.03	751.711	828.911	2062.43	799.733	1266.29	764.344	742.4	498.578	602.622	1204.31	824.478	14139.3	1030.53	26412.7	858.156	1137	1316.22	7005.98	934.089	850.467	844.778	774.378	550.122	703.289	813.933	907.1	791.156	564.778	1272.04
ACSL5	acyl-CoA synthetase long chain family member 5	398.85	348.366	-50.4841	0.450252	0.195243	348.366	398.85	2.60081	2.60081	1.14492	0.195243	0.195243	421.784	364.449	1.21075	1.04617	211.067	434.067	293.333	280.422	322.267	223.8	375.122	281.022	1580.19	367.289	527.311	302.822	355.511	356.178	416.367	424.867	226.267	331.156	948.689	211.089	286.4	363.822	314.978	274.444	262.778	499.444	310.956	301.756	421.689	431.444	309.722	282.844
APITD1.2		52.0498	115.909	63.8597	0.302632	-1.15503	115.909	52.0498	1.71642	1.71642	0.449056	-1.15503	1.15503	51.1348	53.4222	0.441162	0.460896	46.7333	45.6	43.7556	36.0444	79.0889	38.5111	47.1111	35.2222	40.0889	57.6667	59.8444	41.9111	95.7556	68.8889	30.8	56.0667	40.3556	86.4889	47.7111	31.2	40.5778	38.5111	31.0222	122.333	39.9556	58.2667	36.0889	1413.38	43.2222	25.0889	37.6667	51.0222
GPATCH3	G-patch domain containing 3	304.898	678.837	373.939	0.223934	-1.15474	678.837	304.898	2.48415	2.48415	0.449147	-1.15474	1.15474	327.086	271.616	0.481833	0.400119	216.8	382.011	277.4	285.644	290.889	326.7	296.556	271.578	285.289	517.711	440	308.2	258.044	333.1	416.367	392.267	319.311	349.2	255.156	276.489	228.511	226.089	258.756	168.778	241.6	272.289	755.7	329.256	234.089	228.956	275.667	406.667
KANSL2_frag.1		321.152	713.351	392.199	0.152128	-1.15135	713.351	321.152	2.50671	2.50671	0.450202	-1.15135	1.15135	368.668	249.879	0.516812	0.350289	1090.78	379.8	233.111	210.489	329.833	275.444	375.122	296	316.6	385.556	251.4	287.867	389.267	406.578	302.178	273.244	295.267	205.133	235.656	294.289	332.844	189.156	244.889	174	254.311	279.089	212.622	376.867	330.644	314.067	290.889	456.178
EIF4A2_frag		1033.05	2294.03	1260.98	0.266815	-1.15098	2294.03	1033.05	3.01412	3.01412	0.45032	-1.15098	1.15098	1015.39	1059.54	0.442623	0.461867	1248.6	1125.71	905.044	631.822	1459.76	905.622	662.289	1252.42	1535.76	1023.84	1043.28	753.467	1089.8	736.356	857.044	1343.69	1401.32	890.489	1173.74	1235.96	680.467	1244.18	1026.34	824.789	774.378	732	779.889	817.067	755.6	2105.8	782	1254.18
ACSL6	acyl-CoA synthetase long chain family member 6	484.434	345.125	-139.309	0.270467	0.48918	345.125	484.434	2.68523	2.68523	1.40365	0.48918	0.48918	563.81	365.369	1.63364	1.05866	379.8	264.044	456.244	224.089	669.511	346.378	310.933	308.956	661.489	277.6	3065.27	384.878	297.533	375.678	434.756	325.778	352.022	465.178	752.578	256.489	289.089	329.389	341.056	249.133	292.978	321.222	444.578	279.244	336.133	303.622	301.511	393.911
ACSL6.1	acyl-CoA synthetase long chain family member 6	664.933	502.647	-162.286	0.352449	0.403664	502.647	664.933	2.82278	2.82278	1.32286	0.403664	0.403664	718.807	584.122	1.43004	1.16209	523.289	360.489	464.667	476.756	47.5556	594.333	433.1	471.822	769.622	478.244	4242.8	576.4	348.733	540.444	453.844	515.522	647.133	696.256	794.411	665.956	694.267	373.978	525	410.478	518.222	352.889	420.867	449.456	454.978	468.289	492.667	663.044
ACSL6.2	acyl-CoA synthetase long chain family member 6	340.817	301.911	-38.9058	0.424842	0.174873	301.911	340.817	2.53252	2.53252	1.12887	0.174873	0.174873	371.277	295.127	1.22976	0.977528	337.067	308.8	264.422	277.689	268.289	368.644	272.333	281.022	340.6	281	1330.76	287.867	299.289	349.2	302.178	286.178	267.644	266.778	341.422	353.022	296.311	251.2	290.333	303.444	294.933	284.289	315.6	242.333	262.556	290.044	344.889	294.778
ACSM1	acyl-CoA synthetase medium chain family member 1	302.486	194.772	-107.714	0.406412	0.635079	194.772	302.486	2.4807	2.4807	1.55302	0.635079	0.635079	449.122	82.5311	2.30588	0.423731	95.1778	357.978	120.933	184.578	366.8	249.333	330.022	141.978	2916.13	248.044	245.622	272.922	380.022	75.2222	752.067	85.2889	108.356	94.0222	79.9556	90.5111	68.8	61.3333	124.111	33.6667	79.2667	105.378	133.467	178.622	380.556	322.311	271.911	262.444
NRG1.1	neuregulin 1	551.164	1214.19	663.024	0.0888828	-1.13944	1214.19	551.164	2.74128	2.74128	0.453936	-1.13944	1.13944	708.181	315.639	0.583254	0.259959	1912.98	1041.09	190.689	681.667	2871.08	369.578	277.511	197.756	222.778	354.511	134.289	1181.14	761.844	144.711	281.089	106.222	444.089	124.311	233.267	249.778	617.056	141.133	148.444	627.622	464.467	520.756	257.533	207.6	569.156	1042.97	883.189	2149.97
GPBP1_frag		1607.79	3540.41	1932.62	0.0252191	-1.13884	3540.41	1607.79	3.20623	3.20623	0.454126	-1.13884	1.13884	1666.7	1519.42	0.470766	0.429165	3735.18	1042.66	1412.4	779.056	614.4	2285.76	1070.31	4146.51	1370.13	1888.76	2320.76	1087.04	1106.91	1185.93	954.756	1058.89	1196.13	880.822	1323.48	1477.8	2286.92	494	2982.33	1075.87	2417.97	1178.58	1337.41	3225.78	1307.94	3223.44	1624.31	4715.84
ACSM3	acyl-CoA synthetase medium chain family member 3	314.465	247.448	-67.017	0.0757498	0.345774	247.448	314.465	2.49757	2.49757	1.27083	0.345774	0.345774	316.679	311.144	1.27978	1.25741	293.933	346.144	199.767	155.956	175.156	308.133	218.578	387.533	693.567	377.378	278.133	226.222	420.956	591.978	76.7556	382.711	372.756	345.889	160.2	244.578	318.044	291.356	248.333	542.556	205.022	246.711	186.844	425.933	354.011	121.422	97.5778	258.489
ISY1.1	ISY1 splicing factor homolog	169.778	373.166	203.387	0.0653314	-1.13616	373.166	169.778	2.22988	2.22988	0.454968	-1.13616	1.13616	195.103	131.791	0.522832	0.353171	192.711	157.733	156.822	169.244	156.911	147.867	182.333	194.489	200.667	416.933	197.622	272.922	117.733	167.644	194.911	152.733	132.6	135.778	107.978	125.2	126.2	154.556	164.333	128.2	90.3333	117	156.222	1420.14	157.2	196.044	2250.33	138.978
ACSM5	acyl-CoA synthetase medium chain family member 5	324.923	167.846	-157.077	0.0557869	0.952957	167.846	324.923	2.51178	2.51178	1.93584	0.952957	0.952957	201.293	510.367	1.19927	3.04068	462.4	20.1111	834.322	13.5111	18.0667	419.333	19.6222	534.133	21.3111	13.3778	7.71111	27.3778	6.86667	597.367	23.8889	483.144	387.2	416.133	360.711	405.267	789.578	332.156	717.044	721.589	490.844	16.3778	21.1333	13.2889	16.7333	13.7333	14.0889	26.0444
ACSS2	acyl-CoA synthetase short chain family member 2	126.105	104.443	-21.6616	0.0810765	0.271904	104.443	126.105	2.10073	2.10073	1.2074	0.271904	0.271904	107.099	154.613	1.02543	1.48036	147.178	88.0889	153.933	55.5556	136.022	166.533	82.2889	127.556	73.8667	89.0889	70.0444	72.7333	91.4222	156.422	95.7556	150.356	129.511	151.289	97.8889	181.889	111.156	142.556	156.556	264.511	160.422	63.7333	71.4222	80.0222	80.2444	91.3333	102.667	97.4
FAM188B	MINDY lysine 48 deubiquitinase 4	118.229	259.639	141.41	0.184479	-1.13492	259.639	118.229	2.07273	2.07273	0.455361	-1.13492	1.13492	152.041	67.5111	0.585588	0.260019	91.5889	141.344	76.7778	158.711	154.111	61.7333	193.111	90.7333	132.133	300.378	160.422	226.222	139.244	156.422	197.689	56.0667	101.289	84.3333	65.9556	58.9333	58.1333	76.5556	78.4444	46.8222	48.5778	170.578	148.622	185.244	2459.36	280.844	109.156	128
ACSBG1.1	acyl-CoA synthetase bubblegum family member 1	850.333	1867.07	1016.73	0.116359	-1.13467	1867.07	850.333	2.92959	2.92959	0.455438	-1.13467	1.13467	1079.88	506.007	0.578386	0.271017	532.356	745.433	383.344	419.689	426.8	5338.02	669.889	440.444	3703.42	436.778	686.811	805.078	458.611	420.756	730.822	400.422	1059.9	332.667	527.978	393.122	560.933	470.156	413.644	585.378	315.867	1108.41	12617.6	2892.29	671.056	696.511	412.178	1095.38
ACSS2.2	acyl-CoA synthetase short chain family member 2	334.924	293.024	-41.9006	0.475104	0.192817	293.024	334.924	2.52495	2.52495	1.14299	0.192817	0.192817	372.977	277.846	1.27286	0.948201	586.111	200.267	290.478	336.822	1350.62	297.2	359.489	302.6	267.511	173.267	454.178	292.978	153.711	251.244	278.178	248.967	341.111	340.933	284.356	213.067	203.222	378.267	290.333	255.156	223.044	788.533	383.756	244.911	194.978	188.222	260.578	238.644
OSBPL6	oxysterol binding protein like 6	230.296	504.513	274.218	0.0824163	-1.13141	504.513	230.296	2.36229	2.36229	0.456471	-1.13141	1.13141	291.219	138.911	0.577227	0.275337	89.7111	558.333	124.067	299.378	275.444	102.822	262.533	187.889	519.678	310.089	357.211	609.911	311.7	75.2222	284.289	138.289	136.067	131	94.3333	226.044	156.822	109.356	148.444	174	74.7556	396.8	715.156	475.622	433.778	3615.11	405.022	362.644
ZNF154.1	zinc finger protein 154	86.6693	189.203	102.534	0.0505041	-1.12634	189.203	86.6693	1.93787	1.93787	0.458075	-1.12634	1.12634	89.8311	81.9267	0.474786	0.433009	303.889	92.8889	48.2444	131.444	82.0667	89.2222	77.6	65.7333	73.8667	67.1778	54.7778	94.4222	39.4889	55	71.6444	45.9333	108.356	44.3556	79.9556	68.8889	145.311	88.2	56.0222	70.0667	112.178	115.333	103.578	83.5333	76.1333	63.7778	771.878	190.244
AC124312.1.1		331.288	722.978	391.689	0.268777	-1.12586	722.978	331.288	2.52021	2.52021	0.458228	-1.12586	1.12586	356.399	293.622	0.49296	0.406129	557.244	247.089	365.4	554.011	362.489	363.267	262.533	373.244	285.289	347.911	438.333	347.911	196.067	276.8	368.4	257.8	317.222	246.444	430.689	237.311	285.556	304.756	290.333	301.422	264.689	405.156	313.556	352.378	267.989	244.356	498.356	254.6
ACTA2	actin alpha 2, smooth muscle	129.586	128.949	-0.636333	0.954056	0.00710183	128.949	129.586	2.11256	2.11256	1.00493	0.00710183	0.00710183	136.301	119.513	1.05701	0.926823	107.8	95.1778	145.356	139.733	138.956	150.022	141.044	232.711	143.756	131.467	184.711	138.222	71.9111	118.178	105.467	128.867	139.267	122.022	92.5778	119.444	128.289	146.156	148.444	77.2667	92.8	120.289	95.7556	125.8	86.6667	216.322	69.2444	133.267
ACTB	actin beta	66.5689	65.2744	-1.29444	0.937655	0.0283298	65.2744	66.5689	1.82327	1.82327	1.01983	0.0283298	0.0283298	59.6622	76.9289	0.914021	1.17855	27.0667	71.5111	23.0667	48.7333	79.0889	44.5111	58.2667	45.5556	66.4	89.0889	70.0444	88.6222	77.7778	41.9111	63.2889	37.3778	30.9778	27.3778	47.7111	58.9333	48.4444	59.8	24.7778	391.089	42.8	60.4889	62.5111	80.0222	67.7778	82.9556	88	78.3111
ACTBL2	actin beta like 2	140.902	114.839	-26.0629	0.141218	0.295079	114.839	140.902	2.14892	2.14892	1.22695	0.295079	0.295079	164.134	106.053	1.42926	0.923497	86.4444	177.911	139.378	176.822	175.156	97.9778	141.044	155.311	167.244	190.578	197.622	94.4222	232.667	123.967	305.467	103.889	73.6889	84.3333	170.622	86.3111	61.2444	177.711	148.444	53	101.289	78.4667	83.3556	83.5333	179.733	176.133	174.889	113.178
ACTG1	actin gamma 1	162.29	161.871	-0.419111	0.957193	0.00373055	161.871	162.29	2.21029	2.21029	1.00259	0.00373055	0.00373055	158.358	168.189	0.978295	1.03903	138.222	148.444	148.267	155.956	145.178	191	177.167	151.933	207.956	142.156	169.4	148.311	111.2	176.289	163.889	221.422	139.267	166.444	155.956	134.978	162.511	233.2	164.333	115.267	188.511	153.022	146.022	159.289	147.556	147.444	145.889	181.378
PRRT3	proline rich transmembrane protein 3	449.118	976.391	527.272	0.0382478	-1.12036	976.391	449.118	2.65236	2.65236	0.459978	-1.12036	1.12036	437.696	466.252	0.448279	0.477526	1566.72	596.178	362.889	1176.62	322.267	170.667	198.267	299.378	281.656	267.889	244.867	241.644	483.678	62	290.711	106.222	1156.56	127.889	584.833	503.489	1059.24	116.489	124.111	660.644	223.044	399.378	568.8	244.911	620.433	1109.02	5046.47	540.333
ACTG2	actin gamma 2, smooth muscle	127.041	124.798	-2.24356	0.843801	0.0257057	124.798	127.041	2.10395	2.10395	1.01798	0.0257057	0.0257057	127.251	126.727	1.01966	1.01546	125.2	116.311	94.7333	137.111	120.933	127.022	130.733	109.756	147.822	121	154.333	122.244	158.711	123.967	118.889	109.111	108.356	76.7556	110.044	139.267	112	132.133	120.178	258.133	101.289	110.467	95.7556	132.533	135.356	113.4	134.222	91.6889
ACTL6A	actin like 6A	333.814	323.638	-10.1754	0.701603	0.044661	323.638	333.814	2.5235	2.5235	1.03144	0.044661	0.044661	339.887	324.703	1.05021	1.00329	400.822	230.422	227.778	342.489	735.256	378.311	296.556	312.156	343.7	213.533	293.889	323.333	438.333	268.378	293.356	310.933	299.8	240.711	475.622	374.467	359.1	287.8	271.4	308.2	319	414.6	346.667	304.844	248.444	276.556	490.556	299.489
GPRASP2	G protein-coupled receptor associated sorting protein 2	285.684	619.898	334.214	0.0383609	-1.11761	619.898	285.684	2.45589	2.45589	0.460857	-1.11761	1.11761	292.438	275.553	0.471752	0.444514	178.444	223.911	266.978	455.522	210.556	264.511	232.822	262.333	193.244	224.2	214.578	262.444	894.856	232.844	269.322	242.311	404.733	259.289	346.778	209.156	310.222	273.867	241.711	217.289	250.178	360.044	927.622	250.356	221.311	849.889	3720.6	507.822
ACTL6B	actin like 6B	258.761	241.501	-17.2598	0.36906	0.0995897	241.501	258.761	2.4129	2.4129	1.07147	0.0995897	0.0995897	290.007	211.892	1.20085	0.877396	150.267	256.822	233.111	395.411	379.689	323.133	334.778	253.578	330.2	284.289	305.467	318.267	264.689	232.844	287.556	255.389	232.133	211.222	142.444	244.578	199.311	227.222	238.289	89.4222	278.911	250.911	280.978	279.244	207.133	236.622	279.511	222.511
ACTL7A	actin like 7A	329.488	259.806	-69.6823	0.140602	0.342793	259.806	329.488	2.51784	2.51784	1.26821	0.342793	0.342793	341.198	311.924	1.31328	1.2006	931.689	184.844	338.778	218.578	366.8	721.811	232.822	232.711	219.311	166.311	197.622	221.289	363.289	353.711	368.4	312.978	209.111	533.489	293.156	149.578	210.8	421.244	413.644	370.222	205.022	265.733	242.511	216.178	197.689	212.4	229.622	684.378
ACTL7B	actin like 7B	45.4649	42.8167	-2.64822	0.685102	0.0865803	42.8167	45.4649	1.65768	1.65768	1.06185	0.0865803	0.0865803	49.0622	40.0689	1.14587	0.935825	40.8	52.9556	23.0667	36.0444	47.5556	44.5111	77.6	29.9111	58.9333	63.9111	49.2	53.9556	71.9111	30.2	55.3778	27.3778	30.9778	19.5778	30.7333	46.9556	34.7111	25.2222	24.7778	117.556	42.8	47.9778	53.2667	38.6444	45.3333	55.9778	64.5111	28.0667
SETD1A	SET domain containing 1A, histone lysine methyltransferase	642.567	1386.44	743.873	2.4292e-06	-1.10947	1386.44	642.567	2.80792	2.80792	0.463466	-1.10947	1.10947	678.013	589.399	0.489031	0.425117	720.489	563.356	700.311	377.844	845.122	465.378	349.111	786.656	390.578	553.556	1241.82	1188.98	342.589	1019.94	624.456	554.533	623.089	906.622	383.378	563.156	341.844	476.367	651.656	631.533	761.811	2141.79	886.489	785.933	1051.27	1839.13	891.767	748.256
IRX2	iroquois homeobox 2	183.268	394.883	211.616	0.153195	-1.10748	394.883	183.268	2.26309	2.26309	0.464106	-1.10748	1.10748	121.527	275.878	0.307755	0.698631	116.733	127.489	175.267	110.6	126.711	114	109.022	127.556	155.644	148.8	84.3333	122.244	107.978	112.111	84.4222	130.956	179.089	157.756	104	127.178	274.989	171.089	369.078	1116.13	128.511	95.8667	97.9778	162.378	684.978	134.356	88	142.667
CASC4.3	golgi membrane protein 2	443.897	956.449	512.553	0.012855	-1.10746	956.449	443.897	2.64728	2.64728	0.464109	-1.10746	1.10746	443.253	444.863	0.463435	0.46512	1864.2	293.556	317.244	526.056	362.489	368.111	349.111	405.533	363.733	258.456	285.978	443.222	240.2	298.667	272.233	291.022	466.156	324.756	282.289	345.244	586.667	281.089	404.911	672.978	793.522	1128.06	308.378	562.833	363.422	477.822	3220.89	1512.91
ACTN1	actinin alpha 1	1923.16	1678.38	-244.788	0.408952	0.196416	1678.38	1923.16	3.28402	3.28402	1.14585	0.196416	0.196416	1812.75	2088.78	1.08006	1.24453	3444.69	1059.24	1915.11	2730.34	1586.98	2496.2	1371.91	1302.19	2484.93	1319.03	2727.96	1324.2	952.7	1144.71	1331.07	2240.63	3874	1463.69	899.867	1459.44	3949.24	1007.6	3182.13	727.956	2083.27	1875.7	5225.64	2070.09	999.489	1049.72	885.811	875.956
ACTN4	actinin alpha 4	3018.08	2648.58	-369.503	0.512603	0.188414	2648.58	3018.08	3.47973	3.47973	1.13951	0.188414	0.188414	2672.64	3536.24	1.00909	1.33515	5589.4	1357.16	3102.6	4445.44	1462.67	3552.84	2412.8	1432.42	2322.16	1272.04	2390.53	2171.39	3048.73	3421.21	2108.22	3741.44	3552.84	10063.3	3327.58	1294.87	4461	2104.56	3115.13	1929.51	1772.2	3038.29	2117.01	2793.73	1451.87	1703.52	1145.27	1101.22
ACTR10	actin related protein 10	567.385	499.712	-67.6731	0.273817	0.183231	499.712	567.385	2.75388	2.75388	1.13542	0.183231	0.183231	486.118	689.287	0.972795	1.37937	434.089	324.978	552.289	426.111	337.956	683.044	386.211	557.889	374.244	433.367	371.167	424.822	640.456	717.2	627.944	640.622	824.478	630.378	473.378	483.733	575	1264.06	640.111	915	446.111	335.111	447.222	463.756	380.556	463.689	316.178	385.567
ACTR2	actin related protein 2	81.0827	76.8456	-4.23711	0.415777	0.0774317	76.8456	81.0827	1.90893	1.90893	1.05514	0.0774317	0.0774317	78.6904	84.6711	1.02401	1.10183	78.4444	71.5111	57.0889	76.7333	82.0667	82.0667	82.2889	74.5333	88.5111	70.0444	93.2667	94.4222	85.5556	68.8889	74.9333	87.8667	82.2	49.1556	68.8444	105.378	78.0444	76.5556	88.2444	142.778	67.6444	115.333	62.5111	64.6667	82.2444	67.4	75.1111	60.0444
TMPRSS6.1	transmembrane serine protease 6	1280.71	2756.4	1475.69	0.0083617	-1.10584	2756.4	1280.71	3.10745	3.10745	0.46463	-1.10584	1.10584	1406.34	1092.27	0.510207	0.396266	5159.4	1639.78	591.422	4990.89	2093.51	561.311	443.867	620.289	340.6	1140.04	360.444	1033.18	633.178	1074.52	412.6	404.978	546.533	449.089	380.222	594.333	2035.87	720.222	220.333	1522.58	4048.51	2445.04	3218.33	870.378	3696	1637.49	2810.6	6833.71
IGFBP1.2	insulin like growth factor binding protein 1	387.501	832.676	445.175	0.145782	-1.10355	832.676	387.501	2.58827	2.58827	0.465368	-1.10355	1.10355	423.961	332.811	0.509155	0.399689	275.333	495.533	331.044	815.911	482.378	260.844	310.933	296	489.556	446.467	457.833	468.222	364.933	353.711	510.711	348.867	416.733	518.378	290.8	422.144	305.611	287.8	241.711	224.444	271.622	485.178	352.222	340.889	694.744	492.6	416.978	430.911
ACTR3	actin related protein 3	125.367	96.6822	-28.6844	0.264449	0.374831	96.6822	125.367	2.09818	2.09818	1.29669	0.374831	0.374831	103.818	157.69	1.0738	1.63101	78.4444	104.556	97.8667	84.3333	96.2667	122.689	103.311	113.556	128	110.333	115.733	111.578	115.867	75.2222	99.5111	93.1333	111.911	69.2444	92.5778	133.133	155.911	109.356	78.4444	636.144	97.0444	120.289	93.3111	70.3111	133	70.9778	234.4	82.1111
ACTR3B	actin related protein 3B	187.129	161.87	-25.2593	0.144761	0.2092	161.87	187.129	2.27214	2.27214	1.15605	0.2092	0.2092	175.342	204.81	1.08323	1.26527	122.022	146.044	184.911	110.6	264.733	160.422	187.8	175.089	233.044	166.311	152.467	195.022	212.978	121	197.689	195.456	157.756	148.889	162.2	183.844	166.622	177.711	201.867	476.889	176.867	250.911	148.622	155.944	159.767	160.022	185.244	128
TWF1.5	twinfilin actin binding protein 1	268.444	574.816	306.372	0.0368217	-1.09848	574.816	268.444	2.42885	2.42885	0.467009	-1.09848	1.09848	316.024	197.074	0.549783	0.342848	116.733	207.6	245.378	302.289	203.644	216	334.778	226.289	319.756	562.956	378.356	474.756	332.667	187.756	631.4	184.156	214.911	219.556	205.667	178.489	169.356	259.067	274.456	84.3333	180.756	293.933	621.156	481.289	305.089	559.667	380.867	297.356
ACTR8	actin related protein 8	141.992	117.863	-24.1288	0.332885	0.268697	117.863	141.992	2.15226	2.15226	1.20472	0.268697	0.268697	182.481	81.2578	1.54825	0.689427	90.8	207.6	127.067	137.111	283.156	76.9556	166.889	109.756	204.511	206.8	238.111	169.133	227.733	75.2222	416.367	76.9556	55.4667	91.3778	110.044	107.444	65.3556	79.2444	115.556	41.0889	70.0444	95.8667	66.8667	76.7556	284.922	180.089	88	144.711
PDPK1.1	3-phosphoinositide dependent protein kinase 1	2541.67	5439.91	2898.24	0.340514	-1.0978	5439.91	2541.67	3.40512	3.40512	0.467227	-1.0978	1.0978	3514.82	1081.95	0.646118	0.198891	899.589	36150.8	970.378	620.833	777.578	839.333	1127.33	2522.02	1247.56	1046.67	1064.38	812.644	3138.53	727.667	777	788.678	2550.16	752.867	551.667	575.756	2100.67	754.822	870.933	729.033	1144.89	903.844	853.9	957.644	1090.44	1129.84	1343.98	767.622
PDK1.6	pyruvate dehydrogenase kinase 1	180.554	386.156	205.602	0.000135327	-1.09675	386.156	180.554	2.25661	2.25661	0.467567	-1.09675	1.09675	194.203	160.08	0.502914	0.414548	216.8	216.911	285.556	294.956	188.044	139.578	193.111	141.978	159.644	156.133	132.089	252.511	153.711	230.489	151.533	207.4	148.756	138.044	99.8444	127.178	158.711	211.422	238.289	144.756	126.4	220.267	214.578	276.378	310.644	225.089	454.756	338.711
ACTRT1	actin related protein T1	136.765	134.302	-2.46267	0.738286	0.0262147	134.302	136.765	2.13597	2.13597	1.01834	0.0262147	0.0262147	135.747	138.291	1.01076	1.0297	120.4	123.111	163.011	129.044	120.933	147.867	130.733	134.667	163.489	117.378	129.689	105.8	156.933	141.622	151.533	166.889	148.756	98.6667	129.133	139.267	136.067	183.489	168.133	111.222	101.289	117	115.867	159.289	130.622	113.4	127.311	118.8
ACTRT2.1	actin related protein T2	96.3871	92.7311	-3.656	0.664525	0.0557868	92.7311	96.3871	1.98402	1.98402	1.03943	0.0557868	0.0557868	90.9422	104.554	0.980709	1.1275	76.6222	88.0889	87.8444	71.9111	98.9556	102.822	92.8889	98.2	100.178	79.4667	70.0444	94.4222	98.9333	100.178	103.578	90.5556	97.6667	64.2667	94.3333	103.222	89.6111	96.8	106.711	212.978	89.4	100.644	83.3556	80.0222	93.1333	78.8667	107.444	66.1556
ACTRT3	actin related protein T3	154.706	152.466	-2.24022	0.7836	0.0210437	152.466	154.706	2.18951	2.18951	1.01469	0.0210437	0.0210437	151.637	159.309	0.994566	1.04488	147.178	157.733	150.989	134.489	154.111	192.867	141.044	138.456	151.533	148.8	132.089	153.489	156.933	133.244	181.6	174	145.533	119.822	221.222	154.4	172.089	162.022	160.422	123.156	160.422	140.289	146.022	178.622	111.356	121.422	160.889	118.8
ACVR1B	activin A receptor type 1B	170.113	168.065	-2.04789	0.872546	0.0174731	168.065	170.113	2.23074	2.23074	1.01219	0.0174731	0.0174731	176.799	160.084	1.05197	0.952515	102.667	155.578	120.933	153.311	210.556	143.8	237.911	168.756	240.111	210.2	203.356	200.267	160.422	136.067	208.044	211.711	122.467	129	155.956	148.756	144.467	186.8	160.422	186.8	154.467	329.9	184.622	149.467	182.267	167.889	130.822	174.133
C1orf94.1	chromosome 1 open reading frame 94	1351.32	2879.84	1528.52	0.216022	-1.09162	2879.84	1351.32	3.13076	3.13076	0.469235	-1.09162	1.09162	1234.91	1525.93	0.428813	0.529868	1600.12	1806.24	1044.98	2241.6	1478.57	462.4	1289.2	1260.36	1322.11	983.689	927.733	890.778	1822.38	803.667	589.844	1829.2	652.567	888.178	668.1	1194.44	2302.09	3776.58	1750.16	1460.07	737.956	1501.24	942.489	810.756	1013.87	3417.84	844.478	1220.77
ACVR1C	activin A receptor type 1C	264.436	256.589	-7.847	0.792472	0.0434592	256.589	264.436	2.42232	2.42232	1.03058	0.0434592	0.0434592	251.321	284.109	0.979469	1.10725	337.067	431.444	205.311	242.511	120.933	328.333	208.667	226.289	323.044	241.578	233.844	216.222	186.467	209.356	258.756	233.167	226.267	553.6	142.444	268.244	193.4	299.422	396.544	301.422	226.578	133.867	308.378	231.022	179.733	192.356	169.622	218.8
ACVR2B	activin A receptor type 2B	380.454	316.414	-64.0399	0.730581	0.265908	316.414	380.454	2.5803	2.5803	1.20239	0.265908	0.265908	322.991	466.648	1.02079	1.4748	1876.42	50.5333	1490.67	30.2889	533.556	86.8889	33.4889	113.556	222.778	67.1778	38.9556	41.9111	65.5556	133.244	59.8444	109.111	136.067	142.378	188.822	3130.33	482.9	121.378	106.711	114.489	134.289	47.9778	435.511	326.7	43.2222	1003.64	38.9556	357.6
ACVRL1	activin A receptor like type 1	108.645	103.249	-5.39644	0.477247	0.0735	103.249	108.645	2.03601	2.03601	1.05227	0.0735	0.0735	102.012	118.596	0.988019	1.14864	115.156	106.8	107.8	79.0889	93.6667	129.467	97.8889	127.556	128	89.0889	104.244	100.067	70.2222	81.6222	99.5111	111.4	108.356	71.5111	111.911	88.2	136.067	96.8	156.556	186.8	118.356	138.978	97.9778	104.933	99.7111	95.5778	183.622	93.8
YV020		327.578	696.158	368.58	0.311704	-1.08758	696.158	327.578	2.51531	2.51531	0.470551	-1.08758	1.08758	366.818	268.718	0.526918	0.386001	285.8	235.111	216.6	171.756	448.878	507.867	223.2	299.378	240.111	234.089	208.2	272.922	1787.47	170.533	200.356	242.311	235	223.511	323.089	281.356	264	185.6	252.111	436.933	243.267	717.267	234.756	261.689	226.533	8198.64	288.867	366.311
PDPK1	3-phosphoinositide dependent protein kinase 1	540.028	1147.37	607.339	0.0250199	-1.08722	1147.37	540.028	2.73242	2.73242	0.470667	-1.08722	1.08722	563.056	505.487	0.490737	0.440562	608.478	1054.61	576.156	478.222	840.044	560.067	406.956	468.767	377.933	573.089	573.544	511.144	657.889	320.733	438.2	427.089	573.222	425.578	592.067	413.756	608.822	404.644	384.133	667.978	557.578	1553.78	614.078	411.2	947.644	628.244	721.489	684.378
C9orf139		293.234	621.842	328.608	0.0158559	-1.0845	621.842	293.234	2.46721	2.46721	0.471557	-1.0845	1.0845	447.641	61.6222	0.719863	0.0990962	111.489	855.744	72.7778	1124.44	73.3333	56.0222	391.778	56.0667	1019.11	1440.21	612.222	122.244	534.689	65.4	179.089	71.5111	59.9778	74.0444	58.5778	46.9556	78.8667	35.4889	78.4444	37.6	74.7556	772.378	146.022	894.933	1203.08	905.889	481.133	940.333
ACY3	aminoacylase 3	1273.48	1273.07	-0.407667	0.998054	0.00046191	1273.07	1273.48	3.10499	3.10499	1.00032	0.00046191	0.00046191	1240.68	1322.68	0.974555	1.03897	995.511	1134.29	905.044	1158.98	1740.2	935.756	1289.2	1450.2	1209.82	1304	2027.54	999.411	976.311	931.689	1552.24	1258.61	1242.13	939.667	836.778	757.333	744.889	1538.49	914.422	3882.51	1111.98	1370.13	1418.07	1487.22	1085.92	1514.02	1041.09	2409.59
COTL1.1	coactosin like F-actin binding protein 1	813.696	1719.61	905.914	0.210517	-1.07952	1719.61	813.696	2.91046	2.91046	0.473186	-1.07952	1.07952	845.656	765.758	0.491772	0.445309	563.489	837.611	889.2	749.356	405.667	701.533	701.422	579.233	1041.27	424.111	1551.06	1087.04	1338.46	1183.99	631.4	493.356	506.911	709.8	2070.82	665.956	470.644	841.578	802.678	491.733	604.1	416.733	628.556	2441.16	467.867	1556.53	475.733	1208.13
ACYP1	acylphosphatase 1	654.098	575.521	-78.5772	0.219771	0.184639	575.521	654.098	2.81564	2.81564	1.13653	0.184639	0.184639	610.334	719.743	1.06049	1.2506	477.422	455.6	657.8	418.011	632.889	935.756	779.611	718	452.311	436.778	728.778	652.6	543.067	724.744	541.644	691.911	733.756	550.222	405.667	1330.76	433.9	595.133	672.156	1295.78	488.156	536.689	466.356	526.822	664.867	537.311	653.378	402.222
PNMA5.1	PNMA family member 5	587.768	1240.52	652.753	0.289244	-1.07763	1240.52	587.768	2.76921	2.76921	0.473808	-1.07763	1.07763	598.977	570.956	0.482843	0.460255	337.067	346.144	331.044	357.511	235.311	466.989	287.022	528.6	1543.14	393.756	1177.02	443.222	546.778	1607.49	383.556	581.333	802.533	725.111	525.422	391.778	538.622	569.444	474.444	706.6	394.267	684.978	458.689	1721.51	251.478	373.289	416.978	462.867
ACYP2	acylphosphatase 2	1369.58	1126.71	-242.877	0.213526	0.281626	1126.71	1369.58	3.13659	3.13659	1.21556	0.281626	0.281626	1245.56	1555.61	1.10549	1.38067	4416.96	741.711	761.944	948.844	801.289	1658.36	1151.56	1176.4	820.478	1004.11	1212.09	1068.24	1273.78	846.389	801.322	1370.66	1594.27	798.511	1703.02	2268.38	2666.09	1272.69	2000.26	868.311	1013.96	1315.62	1277.62	1093.64	1190.87	715.978	1966.89	811.389
PDK1.4	pyruvate dehydrogenase kinase 1	245.375	517.023	271.648	0.000265583	-1.07524	517.023	245.375	2.38983	2.38983	0.474592	-1.07524	1.07524	306.257	154.052	0.592347	0.29796	250.911	398.356	230.578	631.822	136.022	179.567	417.044	162.067	292.044	331.444	310.933	486.978	227.733	179.089	359.267	181.6	202.978	153.378	153.978	145.089	180.756	105.278	194.578	78.0889	144.8	380.689	381.222	469.8	641.222	449.456	589.056	849.667
ADA	adenosine deaminase	700.448	303.533	-396.916	0.0678427	1.20643	303.533	700.448	2.84538	2.84538	2.30765	1.20643	1.20643	778.001	584.119	2.56315	1.9244	262.444	303.667	870.933	336.822	362.489	313.733	422.644	340.756	1050.4	351.022	4743.6	970.6	238.244	524.244	578.422	362	323.733	2276.02	249.6	405.267	298.489	471.244	384.133	447.611	623.089	254.778	326.267	443.867	224.022	334.8	171.422	406.667
ADAD1	adenosine deaminase domain containing 1	136.743	128.601	-8.142	0.761268	0.088565	128.601	136.743	2.13591	2.13591	1.06331	0.088565	0.088565	106.547	182.038	0.828505	1.41552	65.0444	148.444	72.7778	69.5778	191.178	91.4667	120.178	74.5333	88.5111	57.6667	117.156	63.4667	143.867	235.756	58.5778	114.178	139.267	129	209.022	90.5111	381.133	187.267	56.0222	439.222	74.7556	117	85.8444	94.5778	122.822	104.333	75.1111	98.4889
NRG3	neuregulin 3	1352.6	2848.84	1496.24	0.13209	-1.07464	2848.84	1352.6	3.13117	3.13117	0.474789	-1.07464	1.07464	1578.47	1013.79	0.554075	0.35586	9931.09	3991.98	1780.69	1409.19	1710.58	641.089	272.333	481.922	167.244	244.911	264.967	999.411	636.144	846.389	299.133	334.533	593.622	332.667	235.656	313.422	4323.11	467.111	337.933	1819.62	1380.22	1674.8	466.356	779.811	2986.78	1218.3	11594.2	3532.8
ADAD1.1	adenosine deaminase domain containing 1	134.202	127.739	-6.46289	0.788141	0.071206	127.739	134.202	2.12776	2.12776	1.05059	0.071206	0.071206	120.227	155.164	0.941191	1.2147	46.7333	123.111	87.8444	158.711	76.1778	84.4222	247.867	65.7333	104.4	73.0556	195.356	94.4222	97.3556	256.367	91.8444	126.2	136.067	148.889	142.444	73.3333	369.778	197.022	43.4889	277.622	36.8	106.756	184.622	172.222	109.178	104.333	59.8	109.2
ADAD2	adenosine deaminase domain containing 2	234.516	216.045	-18.471	0.44239	0.118355	216.045	234.516	2.37017	2.37017	1.0855	0.118355	0.118355	217.525	260.002	1.00685	1.20346	211.067	537.022	237.711	190.422	247.5	192.867	151.156	201.089	200.667	180.089	180.222	262.444	147.4	141.622	181.6	230.956	267.644	225.7	162.2	545.533	276.156	262.533	179.4	237.367	212.533	236.2	192.356	198.022	211.022	171.889	212.8	287.289
ADAM12	ADAM metallopeptidase domain 12	446.278	322.956	-123.323	0.423119	0.466608	322.956	446.278	2.64961	2.64961	1.38186	0.466608	0.466608	521.936	332.792	1.61612	1.03046	293.933	308.8	256.3	316.911	197.6	511.822	301.6	274.478	274.489	287.578	299.656	3667.31	340.756	222.867	274.933	360.044	277.889	259.289	545.422	246.378	333.756	316.6	264.811	403	320.733	617.2	298.756	290.511	291.111	260.244	409.378	323.733
ADAM2	ADAM metallopeptidase domain 2	205.568	192.643	-12.9242	0.546609	0.0936803	192.643	205.568	2.31295	2.31295	1.06709	0.0936803	0.0936803	172.671	254.912	0.896325	1.32323	235.356	210.067	166.044	229.378	105.756	192.867	156.489	151.933	139.622	173.267	171.756	158.444	181.111	193.111	124.867	138.289	202.978	151.289	448.244	229.756	444.122	151.089	160.422	366.867	256.067	246.711	244.822	152.733	216.178	147.444	222.2	191.733
ADAM2.1	ADAM metallopeptidase domain 2	66.8907	64.9494	-1.94122	0.854949	0.0424877	64.9494	66.8907	1.82537	1.82537	1.02989	0.0424877	0.0424877	59.0519	78.6489	0.909197	1.21092	46.7333	59.8	30.9778	46.6	90.6444	61.7333	67.9111	45.5556	58.9333	63.9111	59.8444	48.9333	117.733	45.0222	41.4444	53.7778	50.3556	49.1556	47.7111	73.3333	65.3556	73.4667	56.0222	252.422	64.8889	42.9778	50.8	46.5556	120.4	47.3556	89.4111	56.6889
ADAM22	ADAM metallopeptidase domain 22	125.565	118.977	-6.58867	0.493829	0.0777595	118.977	125.565	2.09887	2.09887	1.05538	0.0777595	0.0777595	123.393	128.824	1.03712	1.08277	72.6889	102.378	156.822	169.244	126.711	122.689	120.178	141.978	120.267	106.622	129.689	132.667	120.978	87.9111	140.067	118.978	108.356	86.4889	207.089	115.556	105.667	109.356	144.578	188.956	103.222	84.9111	115.867	104.933	127.867	113.4	125.8	97.4
NACA2	nascent polypeptide associated complex subunit alpha 2	420.666	881.679	461.013	0.341682	-1.06758	881.679	420.666	2.62394	2.62394	0.477119	-1.06758	1.06758	398.879	453.346	0.452409	0.514184	1003.22	221.556	418.433	294.956	551.711	378.311	237.911	359.267	260.956	495.6	291.833	544.4	232.667	333.1	359.267	458.156	372.756	403.133	365.622	460.267	467.489	423.667	794.411	426.222	361.733	289.089	341.844	313.467	310.644	264.244	266.4	347.956
RMI1_frag		491.804	1030.7	538.893	0.249487	-1.06746	1030.7	491.804	2.69179	2.69179	0.477157	-1.06746	1.06746	551.813	401.791	0.535378	0.389825	683.6	266.444	256.3	455.522	220.822	294.356	349.111	450.189	3065.27	546.222	283.156	557.111	315.2	301.089	232.8	733.978	432.244	264.8	235.656	309.044	412.867	234.089	369.078	770.089	256.067	1007.43	306.044	495.4	325.022	422.8	288.867	746.311
NSG2	neuronal vesicle trafficking associated 2	238.712	500.279	261.567	0.0355301	-1.06746	500.279	238.712	2.37787	2.37787	0.477157	-1.06746	1.06746	239.859	236.99	0.479451	0.473716	443.578	97.3556	274.644	1320.38	101.556	86.8889	97.8889	312.156	204.511	99.5778	74.7556	143.133	104.933	138.911	97.6222	65.9556	319.311	147	789.133	142.978	389.544	176.333	97.6222	99.2444	142.778	1057.87	95.7556	281.767	208.711	280.844	324.489	233.311
ADAM28	ADAM metallopeptidase domain 28	187.849	184.598	-3.25156	0.789272	0.0251908	184.598	187.849	2.27381	2.27381	1.01761	0.0251908	0.0251908	179.647	200.152	0.973183	1.08426	169.4	111.578	172.356	129.044	217.022	262.6	172	201.089	159.644	152.6	145.822	172.778	199.8	187.756	241.222	257.8	185.111	229.333	227.2	175	145.311	237.4	231.122	160.6	152.644	264.289	179.444	136.244	200.267	171.889	188.956	273.156
RBPJ.3	recombination signal binding protein for immunoglobulin kappa J region	11236.3	23506.8	12270.5	0.0187692	-1.06492	23506.8	11236.3	4.05062	4.05062	0.478	-1.06492	1.06492	12884.5	8763.82	0.54812	0.372821	95.1778	278.422	14727.4	150.578	4468.83	3070.84	28812.9	2422.58	167.244	16628.2	7682.22	31362.2	32652.7	34021.9	16727	159.778	5620.71	13523.1	18114.7	13954.5	9549.22	12164.4	6703.07	6537.58	1311.07	209.733	32335.3	967.367	617.533	31362.2	59266.9	4242.8
ADAM29	ADAM metallopeptidase domain 29	40.8942	37.4439	-3.45033	0.491395	0.127167	37.4439	40.8942	1.61166	1.61166	1.09215	0.127167	0.127167	32.9704	52.78	0.880527	1.40958	46.7333	23.6222	39.3778	46.6	18.0667	44.5111	47.1111	24.7778	40.0889	19.8667	38.9556	34.8667	12.5333	30.2	27.2444	27.3778	50.3556	39.9111	82.0667	68.8889	40.5778	29.6667	43.4889	91.5111	53.9556	35.9111	32.6444	52.9556	16.7333	36.7556	25.4	37.6667
UFSP2	UFM1 specific peptidase 2	313.399	653.847	340.449	0.265732	-1.06095	653.847	313.399	2.4961	2.4961	0.479315	-1.06095	1.06095	310.773	317.338	0.475298	0.485339	394	301.222	306.511	242.511	156.911	395.511	369.711	314.978	292.044	241.578	322	333.1	385.356	276.8	329.356	268.5	299.8	221.422	316.133	360.644	496.111	242.511	252.111	299.522	416.622	289.089	286.267	261.689	360.044	276.556	7074.44	307.6
DOCK10_frag		135.231	282.05	146.819	0.152967	-1.06053	282.05	135.231	2.13108	2.13108	0.479456	-1.06053	1.06053	159.944	98.16	0.567078	0.348023	197.756	315.533	127.067	137.111	123.578	120.4	247.867	90.7333	189.644	163.067	125.044	169.133	125.8	123.967	142.467	106.222	108.356	148.889	117.333	61.5111	121.2	61.3333	106.711	53	97.0444	92.8889	2384.03	152.733	498.711	171.889	110.778	173.089
STMN1.1	stathmin 1	932.552	1942.79	1010.24	0.0285476	-1.05888	1942.79	932.552	2.96967	2.96967	0.480006	-1.05888	1.05888	1005.26	823.492	0.51743	0.42387	618.678	1488.09	667.256	649.111	1746.71	845.489	815.089	2029.53	670.122	830.911	746.011	774.033	1345.94	1317.89	534.022	667.467	1447.64	665.933	527.978	1609.82	423.956	1070.09	525	796.278	500.756	1032.86	2520.2	755.156	4348.71	1946.91	490.556	2780.11
FTSJ2	mitochondrial rRNA methyltransferase 2	714.399	1486.73	772.33	0.00234829	-1.05734	1486.73	714.399	2.85394	2.85394	0.480517	-1.05734	1.05734	830.85	539.722	0.558844	0.363027	1624.31	1707.98	306.511	829.122	2305.33	470.311	716.978	330.044	494.956	524.511	461.156	884.222	924.811	371.789	510.711	340.489	420.933	345.889	390.444	251.356	1786.28	274.633	330.856	537.689	718.656	1244.07	823.733	3874	2423.81	712.122	2838.09	1623.76
ADAM32	ADAM metallopeptidase domain 32	386.431	228.529	-157.902	0.265404	0.757835	228.529	386.431	2.58707	2.58707	1.69095	0.757835	0.757835	389.218	382.251	1.70314	1.67266	1009.78	134.244	248.378	126.089	156.911	185.6	47.1111	250.867	50.4	2996.18	95.3556	88.6222	101.8	268.378	78.5556	181.6	290.511	225.7	836.778	237.311	684.2	141.133	182.889	172.011	870.378	100.644	140.978	112	182.267	147.444	169.622	176.289
CPNE6	copine 6	1323.01	2749.85	1426.84	0.350631	-1.05553	2749.85	1323.01	3.12156	3.12156	0.48112	-1.05553	1.05553	1165.3	1559.56	0.42377	0.567145	1154.56	1004.6	1080.24	1460.49	1264.74	1224.26	534.578	714.378	1062.88	763.433	1629.29	980.578	1505.67	2191.71	908.167	2283.13	2020.8	1343.98	1432.58	1469.06	1126.38	822.044	1243.64	2882.04	971.978	619.756	812.089	785.933	766.911	758.467	518.822	1941.6
ADAM32.1	ADAM metallopeptidase domain 32	136.602	130.623	-5.97844	0.737385	0.0645636	130.623	136.602	2.13546	2.13546	1.04577	0.0645636	0.0645636	104.886	184.176	0.802965	1.40997	275.333	127.489	107.8	145.489	145.178	91.4667	47.1111	98.2	50.4	89.0889	57.3556	53.9556	88.4222	138.911	57.0889	106.222	157.756	182.422	194.667	249.778	212.889	133.467	128.867	243.267	232.422	133.867	182.111	87.3778	90.9111	130.089	88	159.222
HMCES.1	5-hydroxymethylcytosine binding, ES cell specific	979.567	2034.44	1054.88	0.198829	-1.05442	2034.44	979.567	2.99103	2.99103	0.481492	-1.05442	1.05442	1018.15	921.687	0.500458	0.453041	784.333	1274.32	864.7	721.122	1003.53	858.3	1114.08	830.289	577.222	830.911	760.022	1740.2	1093.91	1438.09	1381.28	1303.77	712.367	687.1	720.933	588.511	557.044	1904.11	824.078	1120.69	798.267	1104.38	1619.36	891.544	1128.77	719.289	3259.91	892.778
ADAM7	ADAM metallopeptidase domain 7	127.655	117.418	-10.2368	0.296848	0.120594	117.418	127.655	2.10604	2.10604	1.08718	0.120594	0.120594	125.102	131.484	1.06544	1.11979	167.844	120.756	127.067	137.111	258.222	131.444	97.8889	102.378	100.178	89.0889	84.3333	94.4222	134.178	100.178	131.444	148.044	142.422	138.044	200.667	92.8444	112	117.822	136.622	127.178	99.2	149.2	146.022	87.3778	120.4	95.5778	99.3778	91.6889
ADAM7.1	ADAM metallopeptidase domain 7	19.0187	16.7889	-2.22978	0.478017	0.179909	16.7889	19.0187	1.27918	1.27918	1.13281	0.179909	0.179909	14.4652	25.8489	0.861593	1.53964	18.8667	12.9778	7.35556	13.5111	26.4889	19.5778	19.6222	14.7556	16.6444	13.3778	11.5556	13.5111	8.44444	12.0889	8.2	27.3778	22.6667	24.6889	12.4444	23.8889	73.6	18.9111	8.4	27.3778	19.1333	19.2222	14.4444	21.7556	9.82222	5.75556	7.08889	12.5556
ADAMDEC1	ADAM like decysin 1	109.384	101.176	-8.208	0.330069	0.112535	101.176	109.384	2.03895	2.03895	1.08113	0.112535	0.112535	100.528	122.667	0.993601	1.21241	162.422	78.8667	107.8	95.0444	115.467	109.511	77.6	134.667	81.3111	73.0556	93.2667	88.6222	71.9111	141.622	76.7556	118.978	132.6	147	77.7778	152.733	105.667	124.111	111.356	140.067	116.378	95.8667	78.4667	76.7556	86.6667	63.7778	101.067	78.3111
HES5.1	hes family bHLH transcription factor 5	86.3609	179.153	92.7924	0.337073	-1.05274	179.153	86.3609	1.93632	1.93632	0.48205	-1.05274	1.05274	82.5733	92.0422	0.460909	0.513762	63.2889	85.9111	57.0889	69.5778	58.2667	61.7333	72.7333	61.2444	96.4222	89.0889	158.644	94.4222	61.3333	87.9111	120.933	76.9556	108.356	79.2	63.7778	42.1333	238.733	109.356	102.289	45.6667	53.9556	91.1778	80.9111	64.6667	69.8667	67.4	52.3333	74.3111
ADAMTS1	ADAM metallopeptidase with thrombospondin type 1 motif 1	142.97	130.217	-12.7536	0.104933	0.134801	130.217	142.97	2.15525	2.15525	1.09794	0.134801	0.134801	140.644	146.46	1.08007	1.12474	104.4	120.756	145.356	137.111	156.911	158.422	141.044	168.756	167.244	117.378	150.133	148.311	158.711	123.967	111.156	162.067	157.756	117.333	134.933	163.889	132.2	142.556	148.444	195.356	110.067	227.778	148.622	104.933	122.822	130.089	169.622	113.178
ADAMTS12	ADAM metallopeptidase with thrombospondin type 1 motif 12	176.366	158.44	-17.9258	0.162525	0.154634	158.44	176.366	2.24641	2.24641	1.11314	0.154634	0.154634	148.561	218.073	0.937647	1.37638	201.711	139.267	133.422	107.8	156.911	232.822	109.022	184.733	143.756	110.333	150.133	116.956	137.422	159.267	144.856	214.267	179.089	180.6	245.356	251.356	212.889	171.089	248.333	271	206.756	161.756	146.022	118.933	142.556	113.4	154.244	142.667
Supt6h		1379.3	2858.6	1479.3	0.17707	-1.05137	2858.6	1379.3	3.13966	3.13966	0.48251	-1.05137	1.05137	1180.82	1677.03	0.413077	0.586659	539.933	339.4	5159.4	812.889	4411.58	344.578	1773.36	606.822	491.933	517.711	367.978	517.022	617.333	719.878	492.511	736.822	7597.49	514.4	981.778	745	1311.07	627.844	2136.07	653.633	1466.16	172.267	5975.27	6600.76	1128.77	1200.96	22922.6	266.978
ADAMTS19	ADAM metallopeptidase with thrombospondin type 1 motif 19	126.875	113.208	-13.6663	0.599528	0.164424	113.208	126.875	2.10337	2.10337	1.12072	0.164424	0.164424	109.126	153.498	0.963939	1.35589	116.733	146.044	145.356	81.6222	178.444	147.867	103.311	120.4	55.0889	99.5778	77.0444	63.4667	103.222	118.178	80.5333	98.3556	115.333	115.2	117.333	88.2	79.9556	85.4222	115.556	631.533	88.0889	176.022	105.844	80.0222	182.267	91.3333	84.5333	133.9
Smarca2		209.913	434.861	224.948	0.305957	-1.05076	434.861	209.913	2.32204	2.32204	0.482713	-1.05076	1.05076	181.381	252.711	0.417101	0.581131	254.467	173.544	202.556	190.422	184.689	200.667	182.333	201.089	163.489	148.8	178.3	195.022	145.533	190.6	109.2	190.733	214.911	184.578	107.978	185.244	677.456	309.2	231.122	281.089	144.8	106.756	199.978	146.156	327.867	155.733	151.089	396.011
ADAMTS3	ADAM metallopeptidase with thrombospondin type 1 motif 3	71.96	69.1056	-2.85444	0.838117	0.0583935	69.1056	71.96	1.85709	1.85709	1.04131	0.0583935	0.0583935	61.4756	87.6867	0.889589	1.26888	216.8	50.5333	57.0889	64.7556	64.5111	44.5111	19.6222	74.5333	28.1556	35.4889	34.2667	58.7111	27.1111	115.244	30.8	103.889	86.3778	117.333	73.3778	49.2889	145.689	35.4889	43.4889	54.0889	167.844	47.9778	55.5111	42.8	31.3111	55.9778	63.1556	91.6889
SNX12	sorting nexin 12	1187.46	2453.33	1265.88	0.175392	-1.04687	2453.33	1187.46	3.07462	3.07462	0.484017	-1.04687	1.04687	731.347	1871.62	0.298103	0.762888	479.889	724.689	769.711	792.567	840.044	590.2	685.689	630.878	833.111	625	610.478	935.567	666.111	631.856	1154.41	1178.34	991.733	1023.06	4334.02	1080.04	5694.33	973.389	1029.46	1596.8	815	911.267	2330.44	2599.62	1007.02	527.644	598.167	559.489
ADAMTSL1	ADAMTS like 1	142.326	137.903	-4.42244	0.517389	0.0455397	137.903	142.326	2.15328	2.15328	1.03207	0.0455397	0.0455397	142.621	141.883	1.03421	1.02886	118.578	125.133	107.8	97.5778	191.178	137.711	151.156	127.556	167.244	169.667	122.867	158.444	181.111	112.111	171.178	169.244	136.067	103.622	150.089	145.089	125.133	149.867	148.444	172.922	118.356	177.711	123.489	146.156	140.156	147.444	145.889	140.778
MED4	mediator complex subunit 4	293.612	606.458	312.846	0.000969113	-1.0465	606.458	293.612	2.46777	2.46777	0.484142	-1.0465	1.0465	380.329	163.536	0.627132	0.269657	111.489	523.778	187.667	557.211	502.422	162.333	386.211	232.711	714.889	556.411	372.756	582.756	252.067	181.778	380.456	174	160.689	172.533	104	259.889	144.467	185.6	187.156	94.3778	152.644	504.844	485.444	1130.02	582.078	1443.72	450.356	658.311
SELT.1		129.622	267.407	137.784	0.0352271	-1.04472	267.407	129.622	2.11268	2.11268	0.484738	-1.04472	1.04472	156.816	88.8311	0.586434	0.332195	27.0667	23.6222	181.6	30.2889	47.5556	38.5111	401.733	35.2222	28.1556	203.356	51.8444	323.333	100.311	763.889	95.7556	27.3778	50.3556	84.3333	160.2	180.133	78.8667	79.2444	106.711	81.1333	39.9556	35.9111	210.267	46.5556	16.7333	298.267	766.978	34.6667
MEIS2.1	Meis homeobox 2	461.632	950.604	488.972	0.232968	-1.0421	950.604	461.632	2.6643	2.6643	0.48562	-1.0421	1.0421	463.647	458.61	0.487739	0.482441	373.067	329.4	634.522	322.267	524.8	426.044	406.956	603.378	316.6	313.156	496.644	999.411	557.011	318.778	332.667	571.478	436.756	347.756	278.256	458.733	278.822	389.767	1055.44	379.778	389.311	402.222	363.533	386.978	350.867	810.133	376.867	418.211
ADAMTSL2	ADAMTS like 2	121.359	114.112	-7.247	0.345454	0.0888308	114.112	121.359	2.08407	2.08407	1.06351	0.0888308	0.0888308	125.379	115.329	1.09874	1.01067	134.711	106.8	130.411	147.911	207.267	100.489	92.8889	113.556	128	110.333	104.244	111.578	160.422	109.2	122.867	145.533	136.067	108.156	97.8889	121.333	87.6444	120.356	156.556	89.4222	90.3333	103.967	121	83.5333	184.844	113.4	104.244	116.911
DPH2	diphthamide biosynthesis 2	1180.79	2426.34	1245.55	0.268937	-1.03903	2426.34	1180.79	3.07217	3.07217	0.486653	-1.03903	1.03903	1388.74	868.851	0.572361	0.358091	772.156	846.089	1017.18	1036.47	310.333	1595.24	750.1	823.533	884.389	7571.13	1641.04	1287.12	638.344	834.467	823.533	809.422	693.489	563.444	1275.8	1113.31	468.4	650.422	883.644	1380.91	849.667	666.844	728.111	773.411	2331.69	849.889	602.6	624.911
NCKIPSD.1	NCK interacting protein with SH3 domain	1071.74	2200.93	1129.19	0.0109841	-1.03815	2200.93	1071.74	3.03009	3.03009	0.48695	-1.03815	1.03815	953.144	1249.64	0.433064	0.56778	728.467	603.489	1000.54	535.889	1220.16	984.333	1195.29	1252.42	840.722	729.267	1069.51	1493.51	757.733	1125.13	760.689	1762.38	1148.27	1367.09	1177.12	1038.87	1273.53	562.067	2129.38	954.011	1083.71	2052.69	828.911	970.6	1344.82	3407.71	780.111	1630.87
ADAMTSL4_frag		356.102	316.054	-40.0473	0.407669	0.172117	316.054	356.102	2.55157	2.55157	1.12671	0.172117	0.172117	319.657	410.769	1.0114	1.29968	199.422	266.444	253.667	313.978	333.956	310.022	315.889	253.578	281.656	306.733	266.867	292.978	646.156	246.444	507.067	342.556	280.556	196.644	213.067	338.589	348.178	356.8	284.244	1083.71	663.344	496.522	323.689	227.9	452.267	228.956	546.222	238.644
ADAR	adenosine deaminase RNA specific	68.0898	64.7622	-3.32756	0.654792	0.0722857	64.7622	68.0898	1.83308	1.83308	1.05138	0.0722857	0.0722857	62.4726	76.5156	0.964646	1.18148	100.644	66.7556	57.0889	55.5556	98.9556	53.2222	58.2667	56.0667	40.0889	50.4444	64.7556	63.4667	48.7111	81.6222	41.4444	45.9333	69.3333	79.2	47.7111	63.9111	131.044	47.8444	56.0222	161.844	62.3111	62.2667	48.4444	58.7111	82.2444	51.8444	112.178	54.7778
ADARB1	adenosine deaminase RNA specific B1	156.798	117.508	-39.2894	0.342841	0.416142	117.508	156.798	2.19534	2.19534	1.33435	0.416142	0.416142	103.864	236.199	0.883884	2.01006	78.4444	113.933	111.156	115.467	168.911	82.0667	120.178	86.8444	84.8222	110.333	118.267	53.9556	91.4222	141.622	80.5333	109.111	136.067	139.911	107.978	167.644	187.667	125.444	277.689	998.3	112.178	135.622	100.889	104.933	88.6889	126.056	105.844	78.3111
ADAT1	adenosine deaminase tRNA specific 1	219.6	211.313	-8.28622	0.60324	0.0554913	211.313	219.6	2.34163	2.34163	1.03921	0.0554913	0.0554913	202.557	245.163	0.958562	1.16019	271.822	170.956	245.378	218.578	237.467	206.422	198.267	213.378	229.889	128.044	143.667	216.222	156.933	200.978	200.356	197.8	232.133	248.333	219.422	235.267	311.422	190.511	231.122	194.222	391.4	262.911	192.356	195	194.978	188.222	366.444	264.689
MYO3A.1	myosin IIIA	170.69	349.403	178.713	0.0897429	-1.03351	349.403	170.69	2.23221	2.23221	0.488519	-1.03351	1.03351	179.95	156.8	0.515021	0.448766	126.2	134.244	160.022	184.578	166	187.4	203.356	194.489	233.044	200.356	232.133	221.289	106.544	138.911	210.678	162.067	176.333	162.022	140.444	137.044	157.889	174.956	187.156	121.333	148.756	186.8	156.222	210.489	208.711	220.822	196.022	256.489
ADAT2	adenosine deaminase tRNA specific 2	243.953	204.202	-39.7507	0.0481656	0.256604	204.202	243.953	2.38731	2.38731	1.19466	0.256604	0.256604	248.181	237.61	1.21537	1.1636	214.911	254.467	285.556	234.089	162.978	359.467	208.667	247.778	207.956	347.911	193.244	262.444	176.333	328.489	238.433	281.689	275.333	316.933	213.067	205.178	165.822	370.222	298.956	96.2556	152.644	240.244	202.556	207.6	167.444	188.222	140.889	157.067
FAM153A	family with sequence similarity 153 member A	2271.01	4634.56	2363.56	0.334058	-1.0291	4634.56	2271.01	3.35622	3.35622	0.490015	-1.0291	1.0291	2441.86	2014.72	0.526881	0.434717	2404.91	6008.24	603.378	986.356	533.556	5215.47	617.333	976.867	437.444	492.044	841.711	569.933	3832.98	11800.3	1307.4	1539.96	444.089	5130.78	3097.51	2442.47	2886.38	458.967	2986.78	551.178	609.122	1141.68	626.344	53032.3	726.356	961.044	927.411	2828.93
ADCK1	aarF domain containing kinase 1	170.361	160.671	-9.69022	0.6787	0.0844874	160.671	170.361	2.23137	2.23137	1.06031	0.0844874	0.0844874	143.989	209.92	0.896172	1.30652	171.022	170.956	145.356	145.489	148.267	143.8	136.067	141.978	128	131.467	178.3	148.311	139.244	118.178	113.4	130.956	173.267	151.289	200.667	160.289	191.444	117.822	115.556	633.111	224.8	213.422	176.533	132.533	145.133	130.089	178.489	176.289
SORBS1.1	sorbin and SH3 domain containing 1	489.04	997.246	508.206	0.115177	-1.028	997.246	489.04	2.68934	2.68934	0.49039	-1.028	1.028	461.953	529.67	0.463229	0.531133	612.733	610.511	481.844	308.156	656.956	455.322	487.311	579.233	384.022	338.178	309.044	262.444	392.789	724.744	326	328.022	310.256	660.911	464.444	375.578	418.667	773.489	404.911	674.267	886.156	284.289	717.556	423.133	1711.91	473.011	284.711	712.589
PIP5K1C	phosphatidylinositol-4-phosphate 5-kinase type 1 gamma	129.452	263.917	134.465	0.0233409	-1.02767	263.917	129.452	2.11211	2.11211	0.490502	-1.02767	1.02767	120.84	142.37	0.457871	0.539449	88.0222	64.6667	127.067	86.8889	79.0889	262.6	172	127.556	143.756	142.156	141.267	116.956	54.3111	118.178	88.0889	116.644	142.422	139.911	132.589	117.556	188.289	184.622	171.8	53	176.867	515.644	93.3111	207.6	76.1333	113.4	79.9556	157.067
ADCK2	aarF domain containing kinase 2	126.59	102.334	-24.2558	0.0395924	0.306874	102.334	126.59	2.1024	2.1024	1.23702	0.306874	0.306874	111.71	148.911	1.09161	1.45514	145.311	78.8667	175.267	105.378	104.2	174.289	77.6	134.667	96.4222	76.2667	102.156	83.0444	96.6667	112.111	113.4	111.4	115.333	133.556	129.133	175	121.2	157.067	124.111	263.867	158.444	72.0444	88.2222	87.3778	86.6667	95.5778	71.9111	74.3111
C16orf54	chromosome 16 open reading frame 54	990.127	2011.61	1021.48	0.0652729	-1.02266	2011.61	990.127	2.99569	2.99569	0.492207	-1.02266	1.02266	1139.35	766.297	0.566387	0.380938	4602.33	2177.22	181.6	2325.6	2198.09	341.167	287.022	362.022	246.622	390.356	285.978	2194.41	709.356	423.4	365.022	121.378	1315.28	259.289	299.956	322.2	3334.96	246.511	175.622	1079.38	508.4	1884.74	618.578	481.289	2954.68	1147.47	2449.87	3334.96
ADCK2.1	aarF domain containing kinase 2	116.724	110.718	-6.00667	0.468971	0.0762198	110.718	116.724	2.06716	2.06716	1.05425	0.0762198	0.0762198	112.997	122.316	1.02059	1.10475	116.733	139.267	124.067	100.022	178.444	122.689	97.8889	98.2	92.7556	82.6667	97.6667	127.311	139.244	78.4889	99.5111	114.178	136.067	81.6889	119.022	167.644	114.311	93.8444	106.711	165.311	124.378	126.556	85.8444	97.8444	111.356	113.4	196.022	129.689
GLP2R.2	glucagon like peptide 2 receptor	715.171	1444.36	729.193	0.0474766	-1.01407	1444.36	715.171	2.85441	2.85441	0.495146	-1.01407	1.01407	979.233	319.078	0.677969	0.220912	115.156	83.5111	1014.27	71.9111	279.556	107.267	2738.92	82.8889	66.4	1866.07	320.133	3060.4	1678.44	1893.04	1310.53	76.9556	163.933	452.544	740.511	505.089	252.156	407.522	298.956	205.022	88.0889	94.3778	1721.51	90.8	80.2444	2655.4	3703.42	91.6889
ADCK3	coenzyme Q8A	74.1796	53.1733	-21.0062	0.315317	0.480319	53.1733	74.1796	1.87028	1.87028	1.39505	0.480319	0.480319	58.6933	97.4089	1.10381	1.83191	36.7556	55.2222	30.9778	59.9333	98.9556	44.5111	72.7333	45.5556	73.8667	70.0444	88.4667	53.9556	77.7778	30.2	41.4444	43.2222	30.9778	39.9111	42.1333	88.2	78.8667	73.4667	31.0222	503.489	42.8	55.3778	48.4444	52.9556	64.0444	47.3556	53.9111	47.6
TLK2.1	tousled like kinase 2	717.175	1446.89	729.719	0.125462	-1.01256	1446.89	717.175	2.85563	2.85563	0.495665	-1.01256	1.01256	549.279	969.02	0.379626	0.669724	816.089	443.867	799.067	409.556	537.778	704.489	640.533	394.433	597.922	373.644	587.622	443.222	642.333	394.778	453.844	394.444	511	1317.89	438.556	3980.02	785.311	585.867	965.422	244.778	466.911	515.644	1226.82	346.556	307.933	4163.72	402.467	343.689
CREM.11	cAMP responsive element modulator	138.757	279.642	140.885	6.00505e-06	-1.01102	279.642	138.757	2.14225	2.14225	0.496194	-1.01102	1.01102	154.316	115.418	0.551835	0.412734	157.2	146.044	133.422	176.822	178.444	91.4667	208.667	127.556	120.267	193.844	195.356	127.311	160.422	123.967	173.956	148.044	139.267	155.533	84.3778	101.289	113.4	118.978	111.356	93.8444	88.0889	182.889	133.467	162.378	248.444	228.956	334.8	178.022
ATG10	autophagy related 10	662.732	1327.46	664.724	0.267482	-1.00217	1327.46	662.732	2.82134	2.82134	0.49925	-1.00217	1.00217	673.18	647.06	0.507121	0.487444	546.067	596.178	786.556	859.544	754.6	816.756	693.344	798.744	563	617.578	741.111	660.222	500.756	639.467	523.778	643.178	774.511	486.778	752.578	862.822	515.533	546.967	632.489	462.222	793.522	832.944	586.356	827.444	557.6	559.667	945.078	529.222
E2f5		849.849	1702.1	852.247	0.31464	-1.00203	1702.1	849.849	2.92934	2.92934	0.499296	-1.00203	1.00203	677.939	1107.71	0.398297	0.650794	657.967	647.133	531.1	406.789	64.5111	1068.1	920.467	600.4	800.511	1079.9	613.778	402.667	860.6	839.889	675.278	1028.51	756.578	787.456	412.222	2784.62	2676.07	739.022	614.4	819.7	458.556	842.711	763.111	634.178	717.044	680.4	593.2	576.6
ADCK4		268.14	255.582	-12.5578	0.399621	0.069199	255.582	268.14	2.42836	2.42836	1.04913	0.069199	0.069199	266.901	269.999	1.04429	1.05641	252.556	225.978	242.844	236.867	444.533	242.311	237.911	229.622	240.111	237.867	266.867	231.178	363.289	318.778	232.8	211.711	248.889	244.578	384.756	281.356	263	210.911	248.333	299.522	306.933	279.089	224.4	239.2	318.911	252.467	277.822	277.111
ADCK5	aarF domain containing kinase 5	60.9129	34.65	-26.2629	0.0339573	0.813892	34.65	60.9129	1.78471	1.78471	1.75795	0.813892	0.813892	36.9407	96.8711	1.06611	2.7957	66.9556	8.2	87.8444	9.64444	9.82222	89.2222	19.6222	109.756	16.6444	13.3778	11.5556	13.5111	6.86667	75.2222	15.8667	85.2889	93.9333	79.2	99.8444	145.089	109.022	70.3111	97.6222	113.644	74.7556	13.6444	14.4444	13.2889	13.2444	13.7333	10.7556	8.2
ADCK5_frag		206.078	203.106	-2.97222	0.887183	0.0209592	203.106	206.078	2.31403	2.31403	1.01463	0.0209592	0.0209592	202.853	210.916	0.998755	1.03845	111.489	228.067	196.5	197.756	168.911	208.667	187.8	162.067	143.756	206.8	396.267	195.022	256.378	209.356	173.956	202.556	202.978	276.156	129.133	438.333	213.622	184.622	197.889	111.222	152.644	215.556	130.822	175.444	229.133	176.133	124.044	174.133
ADCK5_frag.2		141.516	111.65	-29.8656	0.0810782	0.341977	111.65	141.516	2.1508	2.1508	1.26749	0.341977	0.341977	134.639	151.831	1.2059	1.35988	70.7111	148.444	187.667	137.111	64.5111	145.933	120.178	127.556	139.622	131.467	224.089	127.311	124.111	112.111	158.756	118.978	142.422	135.778	110.044	365.489	173.067	107.8	168.133	82.2	114.4	60.4889	110.978	90.8	67.7778	104.333	65.9111	70.1778
CDC37	cell division cycle 37, HSP90 cochaperone	1045.6	2087.52	1041.92	0.479562	-0.997452	2087.52	1045.6	3.01937	3.01937	0.500884	-0.997452	0.997452	1367.3	563.064	0.654987	0.269729	736.556	1279.24	1399.87	812.889	9427.38	615.378	566.067	376.4	511.333	751.689	421.356	789.189	534.689	406.578	1880.87	475.289	790.689	920.467	488.556	990.178	409.956	383.378	449.511	227.089	495.533	641.244	1410.49	352.378	341.978	550.6	250.956	400.156
SLC12A7	solute carrier family 12 member 7	205.032	409.184	204.151	0.210195	-0.996897	409.184	205.032	2.31182	2.31182	0.501077	-0.996897	0.996897	217.763	185.937	0.532189	0.454409	151.933	301.222	211.089	239.933	197.6	183.822	227.933	250.867	189.644	313.156	235.844	262.444	165.822	153.533	181.6	188.822	179.089	233.056	290.8	200.111	178.822	192.489	152.556	92.9778	150.644	201.622	575.756	210.489	251.478	244.356	178.489	3799.42
ADCY2	adenylate cyclase 2	139.272	106.512	-32.7598	0.332574	0.386886	106.512	139.272	2.14386	2.14386	1.30757	0.386886	0.386886	138.775	140.018	1.3029	1.31457	88.0222	193.689	130.411	69.5778	254.822	71.9111	120.178	90.7333	143.756	169.667	169.4	63.4667	214.711	87.9111	213.367	85.2889	69.3333	74.0444	770.089	79.7333	49.4222	55.1778	83.6222	58.7111	74.7556	78.4667	113.556	97.8444	140.156	113.4	151.089	172.222
ADCY6	adenylate cyclase 6	84.6733	72.7244	-11.9489	0.0655753	0.219467	72.7244	84.6733	1.92775	1.92775	1.1643	0.219467	0.219467	80.4467	91.0133	1.10618	1.25148	72.6889	64.6667	87.8444	69.5778	129.689	91.4667	77.6	74.5333	58.9333	96.2556	118.267	72.7333	76.4889	62	53.9556	61.1111	59.9778	64.2667	99.8444	121.333	105.089	82.2444	67.5778	160.6	88.0889	76.9556	71.4222	58.7111	67.7778	63.7778	70.4444	82.1111
ADCY9	adenylate cyclase 9	176.604	145.653	-30.9508	0.0871384	0.277981	145.653	176.604	2.247	2.247	1.2125	0.277981	0.277981	171.419	184.38	1.1769	1.26589	196.067	132.133	139.378	120.511	175.156	179.567	451.878	120.4	92.7556	152.6	313.022	88.6222	120.978	190.6	97.6222	133.467	202.978	186.844	233.267	178.489	167.844	179.933	132.489	241.778	186.711	154.578	146.022	125.8	127.867	117.356	134.222	142.667
ADCYAP1	adenylate cyclase activating polypeptide 1	99.3036	98.3356	-0.968	0.876997	0.0141322	98.3356	99.3036	1.99696	1.99696	1.00984	0.0141322	0.0141322	109.959	83.32	1.1182	0.847303	104.4	81.2889	94.7333	110.6	104.2	96.0222	130.733	113.556	132.133	96.2556	102.156	111.578	104.933	133.244	133.556	82.4	78.1333	98.6667	73.3778	97.0444	91.6667	73.4667	97.6222	63.7778	77.0444	79.9778	113.556	112	120.4	104.333	112.178	86.3333
ADD1	adducin 1	1585.43	1423.22	-162.209	0.714604	0.155715	1423.22	1585.43	3.20015	3.20015	1.11397	0.155715	0.155715	1363.25	1918.71	0.957859	1.34814	908.444	582.089	1836.71	730.822	595.622	683.044	1000.4	1245.49	1045.76	710.022	4753.38	2511.31	1614.4	1053.61	1177.62	2449.87	6537.58	1110.02	1134.53	2253.69	864.256	798.378	595.633	1068.47	2374.69	676.189	907.689	782.822	648.956	712.122	481.133	675.667
HGS	hepatocyte growth factor-regulated tyrosine kinase substrate	1553.92	3091.69	1537.77	0.0590531	-0.992486	3091.69	1553.92	3.19143	3.19143	0.502611	-0.992486	0.992486	1706.11	1325.63	0.551837	0.428772	1747.29	1690.33	1087.67	767.044	1127.93	6219.49	1399.47	1158.84	743.067	1393.1	2500.31	1343.69	1333.42	1527.76	1552.24	954.156	1691.58	1290.61	1399.07	1115.64	1877.84	671.2	1693.47	805.644	1757.09	10220.4	7928.43	1901.42	1338.69	1546.62	728.7	2689.29
ANXA1	annexin A1	1385.18	2754.81	1369.63	0.248048	-0.991876	2754.81	1385.18	3.14151	3.14151	0.502823	-0.991876	0.991876	1250.07	1587.85	0.453777	0.576394	1728.56	1397.53	1459.08	1065.87	1487.64	895.089	1475.16	1194.44	1547.9	793.2	1168.62	1093.13	1360.04	895.767	1188.98	1561.47	1094.98	994.089	1271.09	1479.62	932.467	1006.79	990.489	3054.49	3493.07	842.711	1228.82	1833.13	5114.87	1985.76	1323.76	1641.93
ADD2	adducin 2	275.007	247.161	-27.8466	0.270987	0.15402	247.161	275.007	2.43934	2.43934	1.11267	0.15402	0.15402	286.073	258.409	1.15744	1.04551	502.267	597.656	227.778	187.644	254.822	219.689	198.267	226.289	404.967	220.889	232.133	210.578	320.822	212.356	274.933	251.111	191	248.333	158.133	276.489	287.8	317.311	311.978	315.356	226.578	199.544	240.022	213.2	194.978	252.467	178.489	220.889
IMMP2L	inner mitochondrial membrane peptidase subunit 2	32.3627	64.165	31.8023	0.283744	-0.987456	64.165	32.3627	1.51004	1.51004	0.504366	-0.987456	0.987456	33.6696	30.4022	0.524735	0.473813	30.9778	20.1111	43.7556	84.3333	35.2222	27.4222	19.6222	65.7333	40.0889	19.8667	19.9111	27.3778	19	20.8222	30.8	27.3778	30.9778	24.6889	68.8444	16.3333	26.4889	22.7111	43.4889	18.3333	24.7778	27.6222	36.0889	30.4222	16.7333	25.0889	23.2222	39.3778
ADGRE1	adhesion G protein-coupled receptor E1	118.201	117.024	-1.17644	0.890942	0.014431	117.024	118.201	2.07262	2.07262	1.01005	0.014431	0.014431	108.883	132.178	0.930429	1.12949	139.956	99.7556	107.8	105.378	61.3333	122.689	109.022	120.4	96.4222	92.8889	93.2667	127.311	94.3778	115.244	147.4	142.689	122.467	142.378	240.244	103.222	148.267	129.511	102.289	89.4222	101.289	92.8889	158.711	125.8	102.156	104.333	145.889	113.178
ADGRF1	adhesion G protein-coupled receptor F1	116.021	106.036	-9.98578	0.440321	0.129842	106.036	116.021	2.06454	2.06454	1.09417	0.129842	0.129842	93.0844	150.427	0.877861	1.41864	148.667	71.5111	94.7333	69.5778	217.022	97.9778	82.2889	74.5333	58.9333	70.0444	70.0444	83.0444	85.5556	87.9111	84.4222	116.644	93.9333	131	253.133	111.489	104.4	157.067	106.711	249.133	180.756	106.756	146.022	104.933	76.1333	82.9556	91	101.378
ADGRF1.1	adhesion G protein-coupled receptor F1	129.229	101.953	-27.2756	0.653544	0.34202	101.953	129.229	2.11136	2.11136	1.26753	0.34202	0.34202	159.699	83.5244	1.56639	0.819242	138.222	66.7556	84.3778	44	98.9556	104.933	47.1111	45.5556	28.1556	1409.19	31.5111	53.9556	55.5556	133.244	53.9556	87.8667	50.3556	113	121	51.7111	67.4	86.8889	67.5778	57.1333	132.311	121.467	110.978	101.378	99.7111	91.3333	106.556	93.8
LYSMD3.1	LysM domain containing 3	367.303	727.484	360.181	0.0105162	-0.985945	727.484	367.303	2.56502	2.56502	0.504895	-0.985945	0.985945	318.058	441.171	0.437202	0.606434	1149.87	148.444	287.956	535.889	275.444	323.133	237.911	256.378	197.111	180.089	162.911	378.956	156.933	284.933	194.911	255.389	487.122	304.822	596.711	180.133	444.956	331.267	201.867	869.267	740.178	1114.82	217	414.222	284.922	310.222	355.456	1556.53
ADGRL4	adhesion G protein-coupled receptor L4	56.3707	55.2822	-1.08844	0.766334	0.028129	55.2822	56.3707	1.75105	1.75105	1.01969	0.028129	0.028129	53.0237	61.3911	0.959146	1.1105	55	45.6	61.0222	48.7333	39.3778	71.9111	58.2667	56.0667	50.4	57.6667	54.7778	72.7333	48.7111	30.2	44.8889	45.9333	50.3556	58.9333	50.4	77.5111	53.8222	70.3111	56.0222	91.5111	59.1111	73.7333	48.4444	46.5556	43.2222	55.9778	41.9111	58.5778
ADH1B	alcohol dehydrogenase 1B (class I), beta polypeptide	459.02	426.374	-32.6456	0.465903	0.106436	426.374	459.02	2.66183	2.66183	1.07657	0.106436	0.106436	417.49	521.316	0.979162	1.22267	394	472.6	459.378	474.133	298.311	395.511	391.778	714.378	452.311	383.556	318.433	431.022	269.956	435.156	371.822	606.6	420.933	406.733	455.567	415	493.111	1139.43	544.4	381.533	349.844	286.8	411.667	588.8	357.222	596.156	613.156	275
Nc2b	down-regulator of transcription 1	1615	3187.55	1572.55	0.105262	-0.980911	3187.55	1615	3.20817	3.20817	0.50666	-0.980911	0.980911	1668.34	1535	0.523393	0.48156	9362.64	488.556	979.444	1530.53	533.556	1199.07	1142.8	616.356	3839.78	656.444	876.978	1027.56	772.911	848.867	1149.6	1055.64	952.778	871.856	530.267	834.156	5937.82	2702.16	809.067	990.878	665.333	1078.24	728.111	1581.22	3012.31	684.378	1536.1	6651.62
ADH1C	alcohol dehydrogenase 1C (class I), gamma polypeptide	544.307	476.292	-68.0154	0.40218	0.192576	476.292	544.307	2.73584	2.73584	1.1428	0.192576	0.192576	624.437	424.112	1.31104	0.890446	328.044	650.233	531.1	678.344	693.133	364.911	693.344	495.289	425.544	514.644	703.289	328.422	1217.71	291.356	1451.19	392.267	295.267	285.511	893.922	372.756	279.911	684.867	378.311	363.378	294.933	352.889	370.356	338.044	729.544	712.122	1105.51	531.289
PFKFB4	6-phosphofructo-2-kinase/fructose-2,6-biphosphatase 4	1343.64	2648.73	1305.09	0.220419	-0.979158	2648.73	1343.64	3.12828	3.12828	0.507276	-0.979158	0.979158	1161.15	1617.37	0.438378	0.610621	577.8	724.689	1475.76	1002.56	697.467	999.333	970	897.844	2732.73	1158.29	1348.76	2177.22	782.956	1236.71	635.067	2219.51	1180.6	877.444	763.889	960.956	915.578	6112.49	1088.48	995.511	1059.24	1614.4	633.044	1867.58	748.878	947.011	1450.2	22922.6
LDLRAD4.4	low density lipoprotein receptor class A domain containing 4	1096.65	2160.7	1064.05	0.0135578	-0.978395	2160.7	1096.65	3.04007	3.04007	0.507544	-0.978395	0.978395	1122.7	1057.58	0.5196	0.48946	3275.38	957.1	464.667	3266.58	1953.44	625.356	380.467	1033.18	824.611	680.978	528.711	1343.69	551.778	615.978	338.6	255.389	1019.46	600.267	1269.16	635.189	2491.93	336.133	231.122	1100.12	2637	3559.62	1159.16	1789.51	2560.37	1578.49	2638.78	2555.07
ADH4	alcohol dehydrogenase 4 (class II), pi polypeptide	500.095	423.048	-77.0463	0.0109766	0.241379	423.048	500.095	2.69905	2.69905	1.18212	0.241379	0.241379	490.292	514.799	1.15895	1.21688	321.511	573.089	555.711	446.556	383.611	643.822	534.578	649.289	505.8	396.944	421.356	431.022	495.6	519.378	476.111	497.844	674.422	476.489	325.444	587.333	630.233	491.978	511.444	232.733	720.067	441.867	423.2	360.222	370.089	330.8	510.533	334.422
PSMD7	proteasome 26S subunit, non-ATPase 7	504.403	989.702	485.3	0.300182	-0.972419	989.702	504.403	2.70278	2.70278	0.509651	-0.972419	0.972419	539.307	452.046	0.544919	0.456749	427.4	721.222	352.2	529.333	371.133	406.733	685.689	424.511	795.978	553.556	830.722	486.978	481.333	328.489	694.333	268.5	473.6	688.956	360.711	289.844	403.089	475.467	492.822	544.167	523.3	238.244	568.8	891.544	464.644	527.644	288.867	406.667
ADH5	alcohol dehydrogenase 5 (class III), chi polypeptide	2995.69	2250.86	-744.832	0.219447	0.412413	2250.86	2995.69	3.4765	3.4765	1.33091	0.412413	0.412413	2755.79	3355.53	1.22433	1.49078	2192.64	2769.12	2936.91	1786.84	2693.4	1953.44	1983.56	2056.7	1782.38	2173.74	1563.07	2649.51	1262.02	11636.6	1896.96	3340.64	3220.89	2006.88	1792.44	1805.78	1612.23	11198.2	2798.82	3038.29	2741.09	1494.38	2113.82	3068.06	1338.69	3042.8	1372.54	2285.76
CYTH2	cytohesin 2	1026.26	2010.4	984.132	0.0117276	-0.970079	2010.4	1026.26	3.01126	3.01126	0.510478	-0.970079	0.970079	1035.16	1012.91	0.514905	0.503838	880.422	747.911	1083.52	838.667	2003.42	951.133	1070.31	1019.24	861.756	937.622	959.256	870.878	1085.5	1328.64	889.156	1278.94	788.756	850.911	687.222	817.578	1695.62	923.722	1324.52	626.022	1135.83	2684.8	1364.64	1319.8	755.6	827.111	5306.96	861.756
QRICH2	glutamine rich 2	197.175	386.212	189.037	0.0727158	-0.969918	386.212	197.175	2.29485	2.29485	0.510535	-0.969918	0.969918	184.066	216.838	0.476593	0.561448	120.4	97.3556	114.444	81.6222	101.556	409.478	242.756	168.756	170.956	180.089	188.956	116.956	211.289	456.867	99.5111	103.889	343.022	207.533	79.9556	740.178	170.356	112.222	197.889	107.689	105.644	84.9111	267.844	598.333	745.311	160.022	1405.18	168.778
ADH6	alcohol dehydrogenase 6 (class V)	484.385	313.536	-170.849	0.369685	0.627524	313.536	484.385	2.68519	2.68519	1.54491	0.627524	0.627524	426.958	570.527	1.36175	1.81965	205.411	369.944	213.689	207.756	422.722	208.667	258	204.111	377.933	406.311	266.867	2611.82	227.733	190.6	232.8	262.133	194.133	255.578	215.089	171.1	176.244	201.111	274.456	195.356	3760.07	627.533	240.022	261.689	350.867	290.044	494.422	338.711
MAP4	microtubule associated protein 4	1226.39	2400.76	1174.38	0.229422	-0.96908	2400.76	1226.39	3.08863	3.08863	0.510832	-0.96908	0.96908	1316.27	1091.56	0.54827	0.454674	909.644	2034.29	1253.73	812.889	1274.94	1171.71	815.089	702.111	2186.82	687.778	2986.78	812.644	929.867	2669.49	496.222	978.822	1256.11	1089.96	924.711	1521.2	1105.8	863.311	492.822	1420.14	1262.77	1211.6	950.633	1155.32	664.867	1839.13	1092.38	1164.84
CRTC1	CREB regulated transcription coactivator 1	438.57	857.91	419.34	0.24351	-0.968018	857.91	438.57	2.64204	2.64204	0.511208	-0.968018	0.968018	439.587	437.046	0.512393	0.509431	412.422	219.556	317.244	645.2	18.0667	378.311	1436.42	364.889	204.511	357.756	259.556	210.578	1251.31	349.2	168.778	314.778	264.733	519.889	700.067	235.267	496.111	673.2	290.333	636.144	239.933	316.178	1448.4	425.933	301.933	260.244	364.1	330.567
ADI1	acireductone dioxygenase 1	54.2631	50.01	-4.25311	0.4412	0.117755	50.01	54.2631	1.7345	1.7345	1.08505	0.117755	0.117755	55.4326	52.5089	1.10843	1.04997	63.2889	40.4889	72.7778	51.0667	64.5111	122.689	47.1111	24.7778	40.0889	50.4444	36.6889	53.9556	51.5333	75.2222	36.8444	43.2222	50.3556	86.4889	36.5111	61.5111	53.8222	46.2667	31.0222	79.0889	36.8	49.2	28.9111	42.8	80.2444	47.3556	55.3778	47.6
ATF7IP2	activating transcription factor 7 interacting protein 2	263.003	514.009	251.006	0.143673	-0.966713	514.009	263.003	2.41996	2.41996	0.51167	-0.966713	0.966713	258.947	269.087	0.50378	0.523506	228	462.611	225.444	261.2	307.867	200.667	203.356	271.578	309.756	328.333	261.2	216.222	179.511	200.978	227.489	283.889	243.267	302.822	165.178	246.378	380.267	318.778	284.244	224.444	241.6	407.489	171.756	363.089	172.544	268.2	250.956	205.022
ADI1.1	acireductone dioxygenase 1	538.167	507.419	-30.7478	0.342378	0.0848758	507.419	538.167	2.73092	2.73092	1.0606	0.0848758	0.0848758	557.682	508.893	1.09906	1.00291	412.422	495.533	703.189	435.333	401.733	673.311	906.433	471.822	491.933	508.422	571.633	673.933	558.511	519.378	541.644	597.367	513.144	432.756	592.067	570.422	606.822	489.956	496.4	320.622	469.378	414.6	570.889	492.789	464.644	669.244	564.778	439.467
YEATS4.3	YEATS domain containing 4	337.76	658.558	320.798	0.103498	-0.963311	658.558	337.76	2.52861	2.52861	0.512879	-0.963311	0.963311	387.127	263.71	0.587841	0.400435	295.867	627.389	314.444	519.889	318.311	334.767	306.378	290.244	565.856	370.378	329.533	384.878	487.311	326.067	335.6	319.267	277.889	285.511	238.089	292.844	308.8	239.611	220.333	211.489	243.267	706.733	4686.96	324.089	534.333	401.422	648.178	540.333
ADIG	adipogenin	178.263	166.706	-11.5571	0.176364	0.0967024	166.706	178.263	2.25106	2.25106	1.06933	0.0967024	0.0967024	176.286	181.228	1.05747	1.08711	169.4	155.578	156.822	153.311	194.489	166.533	182.333	162.067	185.889	173.267	199.767	200.267	152.111	179.089	213.367	214.267	173.267	155.533	235.656	191.044	178.022	125.444	156.556	229.844	152.644	174	174.156	172.222	159.767	188.222	134.222	199.178
DNAJB3		388.754	757.398	368.644	0.322987	-0.962194	757.398	388.754	2.58968	2.58968	0.513276	-0.962194	0.962194	412.876	352.571	0.545124	0.465503	483.811	266.444	341.511	305.467	217.022	373.2	386.211	238.644	440.978	322.133	364.367	987.267	516.756	559.556	389.778	396.533	409.478	396.222	275.4	374.467	334.589	422.911	402.222	112	401.889	229.911	1091.64	321.711	208.711	330.8	311.556	238.644
ADIPOQ	adiponectin, C1Q and collagen domain containing	765.114	613.143	-151.97	0.113491	0.31945	613.143	765.114	2.88373	2.88373	1.24785	0.31945	0.31945	784.896	735.44	1.28012	1.19946	772.156	538.867	896.978	1020.78	546.711	627.511	1676.71	630.878	554.022	570.067	1250.88	638.711	490.822	903.967	654.389	643.178	647.133	1176.4	743.133	574.422	784.144	466.533	676.556	1156.12	486.778	396.8	440.178	1928.73	664.867	417.6	514.567	615.978
ADIPOR2	adiponectin receptor 2	110.174	102.751	-7.42311	0.482637	0.100633	102.751	110.174	2.04208	2.04208	1.07224	0.100633	0.100633	105.913	116.566	1.03078	1.13445	104.4	153.222	76.7778	76.7333	115.467	109.511	120.178	90.7333	96.4222	96.2556	111.2	83.0444	156.933	94.2444	103.578	82.4	122.467	76.7556	129.133	123.311	82.9556	89.4222	106.711	240.322	112.178	81.5778	110.978	70.3111	113.689	95.5778	70.4444	78.3111
GBP2.1	guanylate binding protein 2	436.877	850.537	413.66	0.165617	-0.961148	850.537	436.877	2.64036	2.64036	0.513648	-0.961148	0.961148	450.947	415.771	0.530191	0.488834	240.811	249.444	669.356	945.278	251.167	405.022	662.289	370.311	600.244	424.111	329.533	407.733	290.411	323.6	594.9	419.133	332.933	427.711	270.8	296	383.467	782.956	459.033	486.778	298.9	207.622	1388.57	1740.96	270.511	422.8	1200.37	400.156
IFIT3	interferon induced protein with tetratricopeptide repeats 3	581.499	1130.79	549.29	0.347188	-0.959481	1130.79	581.499	2.76455	2.76455	0.514242	-0.959481	0.959481	559.441	614.586	0.494735	0.543501	583.178	517.422	691.911	395.411	366.8	905.622	499.244	587.611	557.156	669.067	670.222	468.222	502.489	514.644	462.622	1004.6	559.444	512.489	594.5	825.533	706.322	496.622	555.956	240.322	650.067	599.644	396.756	414.222	531.222	387.044	414.511	299.489
TEX13A	testis expressed 13A	875.608	1702.44	826.833	0.251827	-0.959247	1702.44	875.608	2.94231	2.94231	0.514325	-0.959247	0.959247	1003.73	683.421	0.589585	0.401436	344.689	5842.44	1467.33	418.011	184.689	1139.29	1070.31	424.511	783.378	475.156	634.4	999.411	273.2	461.756	537.422	400.422	606.067	593.467	375.578	743.133	525.233	505.022	437.933	1943.13	704.222	270.044	409.311	578.489	548.533	11110.4	771.878	452.822
TMCO4	transmembrane and coiled-coil domains 4	222.82	433.018	210.198	0.1409	-0.958549	433.018	222.82	2.34795	2.34795	0.514574	-0.958549	0.958549	267.654	155.569	0.618113	0.359266	134.711	521.156	150.989	302.289	529.189	143.8	223.2	162.067	240.111	220.889	333.5	396.8	268.733	109.2	278.178	162.067	142.422	144.711	290.8	123.311	189.933	133.467	102.289	123.911	142.778	372.767	490.2	204.533	301.933	294	427.444	432.633
ADK	adenosine kinase	579.389	493.972	-85.4172	0.348522	0.230104	493.972	579.389	2.76297	2.76297	1.17292	0.230104	0.230104	563.299	603.524	1.14035	1.22178	1345.94	541.022	431.889	807.133	337.956	509.789	476.522	471.822	531.244	424.111	468.844	557.111	634.133	423.4	488.556	1754.13	511	312.156	363.211	461.778	549.822	646.067	555.956	247.778	633.344	289.089	451.533	457.833	372.733	444.711	648.178	343.689
ADNP	activity dependent neuroprotector homeobox	1414.06	708.158	-705.898	0.0591929	0.997696	708.158	1414.06	3.15047	3.15047	1.99681	0.997696	0.997696	858.79	2246.95	1.21271	3.17296	2142.89	45.6	2719.58	51.0667	82.0667	1633.39	33.4889	2052.69	40.0889	50.4444	34.2667	53.9556	50.0889	3847.36	44.8889	4323.11	2254.82	1651.07	1831.71	2038.87	1354.17	999.8	3060.4	3070.84	1884.74	45.3333	42.6667	38.6444	65.8667	36.7556	37.6667	109.2
PCYT2.1	phosphate cytidylyltransferase 2, ethanolamine	318.167	617.723	299.556	0.225889	-0.957175	617.723	318.167	2.50266	2.50266	0.515065	-0.957175	0.957175	323.613	309.999	0.52388	0.501841	196.067	269.778	285.556	395.411	197.6	353.967	339.4	314.978	489.556	274.311	390.356	343.067	226.167	445.311	332.667	370.311	326.078	281.689	327.622	318.222	373.244	327.667	343.956	195.356	235.844	236.2	250.133	403	224.022	1104.82	320.311	337.322
HOXC4.1	homeobox C4	78.592	152.527	73.9352	0.211273	-0.956612	152.527	78.592	1.89538	1.89538	0.515265	-0.956612	0.956612	77.2267	80.64	0.506314	0.528693	65.0444	64.6667	64.9556	81.6222	110.022	143.8	58.2667	65.7333	73.8667	79.4667	74.7556	63.4667	97.3556	41.9111	73.4667	58.5778	101.289	74.0444	65.9556	133.133	96.0667	59.8	49.9556	108.467	59.1111	144.033	71.4222	67.4	71.9111	63.7778	105.844	56.6889
CNNM1	cyclin and CBS domain divalent metal cation transport mediator 1	469.368	909.171	439.804	0.0318102	-0.953834	909.171	469.368	2.67151	2.67151	0.516259	-0.953834	0.953834	457.023	487.884	0.502681	0.536626	438.578	379.8	331.044	554.011	240.711	369.578	572.578	478.422	817.422	413.467	553.767	391.211	359.356	298.667	656.733	376.778	361.344	725.111	318.311	565.022	939.289	412.178	424.9	332.511	423.4	555.711	440.178	3363.49	430.689	819.544	341.422	872
ADNP2	ADNP homeobox 2	103.097	96.1611	-6.93622	0.62978	0.100482	96.1611	103.097	2.01325	2.01325	1.07213	0.100482	0.100482	83.4259	132.604	0.867564	1.37898	111.489	76.5111	120.933	51.0667	61.3333	118.311	67.9111	102.378	73.8667	73.0556	84.3333	58.7111	82.3778	118.178	50.9333	101.244	104.911	122.022	86.4889	131.044	91.6667	121.378	106.711	352.778	107.8	78.4667	42.6667	64.6667	120.4	74.8	76.7778	122.333
ADO	2-aminoethanethiol dioxygenase	266.805	265.074	-1.73144	0.959599	0.00939294	265.074	266.805	2.42619	2.42619	1.00653	0.00939294	0.00939294	285.464	238.817	1.07692	0.900944	218.722	225.978	245.378	142.556	275.444	313.733	272.333	931.733	215.289	244.911	240.2	282.556	219.556	212.356	241.222	268.5	226.267	227.489	176.422	253.133	285.556	224.044	305.511	168.778	252.467	281.6	184.622	236.533	224.022	301.6	255.756	278.622
MAVS	mitochondrial antiviral signaling protein	471.631	912.501	440.87	0.0661768	-0.952169	912.501	471.631	2.6736	2.6736	0.516855	-0.952169	0.952169	493.842	438.313	0.541196	0.480343	1879.42	500.067	145.356	962.011	1094.03	424.578	172	226.289	135.822	217.189	210.556	826.378	271.622	193.111	149.2	157.356	484.756	242.711	176.422	274.8	928.044	235.222	156.556	1016.18	711.089	1081.84	315.6	231.022	524.844	583.989	863.156	1692.21
MRPL28	mitochondrial ribosomal protein L28	368.098	712.183	344.085	0.362612	-0.952159	712.183	368.098	2.56596	2.56596	0.516859	-0.952159	0.952159	455.836	236.491	0.640054	0.332065	207.444	249.444	1983.56	275.222	318.311	198.689	334.778	204.111	278.444	287.578	275.689	373.333	628.911	908.022	314	179.089	264.733	192.689	123.044	253.133	324.178	189.156	252.111	422.578	164.2	385.989	291.111	295.267	363.422	260.244	8460.84	330.567
ADORA2A	adenosine A2a receptor	191.031	188.929	-2.10122	0.896518	0.0159567	188.929	191.031	2.2811	2.2811	1.01112	0.0159567	0.0159567	183.66	202.087	0.972109	1.06964	183.822	240.022	130.411	169.244	237.467	178.022	208.667	134.667	155.644	169.667	197.622	190.333	243.444	118.178	197.689	148.044	163.933	139.911	368.156	187.178	176.244	145.089	124.111	366.867	201.333	188.622	194.867	181.956	231.578	163.844	199.756	212.8
ADORA3	adenosine A3 receptor	90.2151	83.855	-6.36011	0.518077	0.105472	83.855	90.2151	1.95528	1.95528	1.07585	0.105472	0.105472	74.6311	113.591	0.890002	1.35461	111.489	92.8889	84.3778	89.4	96.2667	69.5556	58.2667	70.1778	58.9333	43.2222	72.5111	78.0444	44.5778	81.6222	68.1333	87.8667	82.2	75.8889	196.556	77.5111	105.667	92.4444	67.5778	184.156	166.044	79.9778	126.044	94.5778	76.1333	63.7778	89.4111	95.5111
EPG5.1	ectopic P-granules autophagy protein 5 homolog	591.392	1142.5	551.106	2.36399e-05	-0.950006	1142.5	591.392	2.77188	2.77188	0.51763	-0.950006	0.950006	657.79	491.794	0.575747	0.430455	598.844	504.533	578.744	574.167	502.422	509.789	354.589	714.378	517.044	693.756	1694.86	1172	269.956	650.667	531.1	398.389	548.889	861.922	409.933	439.778	322.289	370.989	709.867	436.933	418.956	2056.7	677.689	703.644	1018.51	1736.84	576.6	872
NCAPH2.4	non-SMC condensin II complex subunit H2	966.374	1864.57	898.195	0.373681	-0.948189	1864.57	966.374	2.98515	2.98515	0.518283	-0.948189	0.948189	761.579	1273.57	0.408447	0.683036	710.044	597.656	1077.59	313.978	787.889	650.311	655.2	794.822	540.044	443.378	1230.27	461.511	1851	508.667	801.322	733.978	590	422.556	988.3	1473.96	1073.44	582.178	5858.69	399.422	613.156	624.833	22480.6	856.289	723.222	620.844	646	1473.1
KLHL26	kelch like family member 26	329.847	635.483	305.636	0.195776	-0.946058	635.483	329.847	2.51831	2.51831	0.519049	-0.946058	0.946058	281.857	401.831	0.443532	0.632324	164.244	172.311	211.089	181.867	452.844	335.889	315.889	232.711	240.111	241.578	371.167	272.922	207.911	597.367	229.956	485.178	282.933	390.644	329.756	297.867	554.178	627.844	171.8	712.067	166.044	236.2	273.133	281.767	393.067	256.489	214.578	220.889
CAMKV	CaM kinase like vesicle associated	817.011	1572.75	755.742	0.059788	-0.944865	1572.75	817.011	2.91223	2.91223	0.519478	-0.944865	0.944865	866.256	743.142	0.55079	0.472511	577.8	745.433	533.956	1300.84	537.778	1099.47	1681.81	431.444	1620.91	1492.49	505.556	480.733	558.511	717.2	709.911	1666.2	409.478	508.956	2806.58	527.578	602.611	179.933	261.822	228.333	239.933	1681.24	5685.07	555.956	1128.77	7247.31	375	879.467
PDGFC.1	platelet derived growth factor C	269.664	518.944	249.279	0.0278327	-0.944413	518.944	269.664	2.43082	2.43082	0.519641	-0.944413	0.944413	420.645	43.1933	0.810579	0.0832331	50.7556	749.644	43.7556	940.633	158.711	33.0667	380.467	35.2222	714.889	1005.42	571.633	257.744	546.778	68.8889	752.067	61.1111	40.3556	66.6222	30.7333	23.8889	41.7333	74.8444	31.0222	24.8222	36.8	772.378	113.556	717.522	1013.87	1104.82	303.444	1043.84
FSIP1.8	fibrous sheath interacting protein 1	1209.18	2323.95	1114.77	0.106124	-0.942548	2323.95	1209.18	3.08249	3.08249	0.520313	-0.942548	0.942548	1355.36	989.921	0.583212	0.425965	1525.6	1294.87	854.356	920.911	673.933	4411.58	987.267	1176.4	721.511	1227.07	2160.82	956.933	667.889	1325.4	1425.82	610.044	1201.13	897.6	1037.44	972.111	1280.84	578.556	1533.42	559.478	1228.58	4979.56	5761.24	1982.78	777.356	1307.94	540.289	2017.18
ADPGK	ADP dependent glucokinase	331.106	285.659	-45.4469	0.155083	0.212999	285.659	331.106	2.51997	2.51997	1.15909	0.212999	0.212999	292.785	388.587	1.02495	1.36032	306.044	242.178	285.556	258.6	275.444	293.411	301.6	308.956	219.311	227.489	288.378	318.267	450.967	298.667	316.911	295.533	404.733	287.289	589.656	288.367	277.911	210.911	372.356	866.133	292.978	272.289	278.333	284.711	345	310.222	232.8	330.567
KJ901314.1		500.897	962.675	461.778	0.0356711	-0.942534	962.675	500.897	2.69975	2.69975	0.520318	-0.942534	0.942534	787.894	70.4022	0.818442	0.0731319	138.222	1314.59	87.8444	1656.38	1599.73	56.0222	994.156	74.5333	1466.16	1971.11	1066.6	200.267	872.089	87.9111	232.8	40.3556	69.3333	103.622	102	54.3778	58.1333	68.9333	67.5778	53.4667	86.2222	711.822	381.222	1309.53	1228.82	1151.3	641.111	1478.57
ADPRHL2	ADP-ribosylserine hydrolase	44.5022	40.1122	-4.39	0.361881	0.149835	40.1122	44.5022	1.64838	1.64838	1.10944	0.149835	0.149835	47.6741	39.7444	1.18852	0.990831	18.8667	37.5111	23.0667	36.0444	61.3333	44.5111	47.1111	35.2222	40.0889	110.333	41.6222	53.9556	65.5556	55	44.8889	48.8444	30.9778	39.9111	36.5111	37.6	40.5778	46.2667	31.0222	57.6667	28.0667	33.3556	28.9111	38.6444	47.3556	47.3556	41.9111	34.6667
WARS2.1	tryptophanyl tRNA synthetase 2, mitochondrial	1100.46	2111.79	1011.33	0.0479279	-0.940358	2111.79	1100.46	3.04158	3.04158	0.521104	-0.940358	0.940358	1476.89	535.819	0.699355	0.253727	76.6222	73.8667	1777.31	81.6222	191.178	133.556	4489.84	120.4	96.4222	2734.74	645.556	4549.47	1943.13	2977.47	2262.19	116.644	243.267	569.733	1339.27	936.111	468.4	506.178	595.633	488.089	94.8667	115.333	2840.24	181.956	95.1778	3596.16	4940.19	149.867
ADPRM	ADP-ribose/CDP-alcohol diphosphatase, manganese dependent	136.949	129.397	-7.55211	0.62064	0.0818356	129.397	136.949	2.13656	2.13656	1.05836	0.0818356	0.0818356	117.816	165.649	0.910501	1.28016	136.356	92.8889	101.333	79.0889	110.022	154.156	109.022	124	124.067	110.333	118.267	105.8	104.933	181.778	115.2	138.289	115.333	79.2	129.133	196.244	174.956	141.133	144.578	386.978	150.644	120.289	130.822	104.933	125.133	95.5778	149.156	105.278
SF3A3	splicing factor 3a subunit 3	712.925	1365.97	653.047	0.370144	-0.938106	1365.97	712.925	2.85304	2.85304	0.521918	-0.938106	0.938106	536.544	977.497	0.392793	0.715605	485.711	396.289	1026.2	480.644	322.267	501.978	396.689	675.667	550.6	361	388.778	631.222	744.044	527.044	560.022	540.289	644.889	445.467	302.489	799.033	320.156	339.867	437.933	606.822	5338.02	262.911	590.756	566.089	284.922	898.711	456.956	699.578
ADRA1A	adrenoceptor alpha 1A	147.54	142.248	-5.29178	0.750978	0.0526957	142.248	147.54	2.16891	2.16891	1.0372	0.0526957	0.0526957	131.459	171.66	0.924157	1.20677	166	126.444	133.422	118.178	290.889	104.933	109.022	117.156	84.8222	110.333	111.2	105.8	127.222	159.267	107.2	111.4	142.422	98.6667	339.111	125.2	140.067	126.711	115.556	327.089	190.378	166.933	197.356	108.667	157.2	104.333	130.822	170.622
SULT2A1.1	sulfotransferase family 2A member 1	1010.84	1935.75	924.912	0.39905	-0.937343	1935.75	1010.84	3.00468	3.00468	0.522194	-0.937343	0.937343	723.838	1441.33	0.373932	0.744586	631	407.422	925.333	568.578	457	905.622	1187.71	1095.82	468.067	597.211	506.433	557.111	640.456	860.6	1049.2	2166.56	623.089	762.167	687.222	516.811	417.222	763.489	713.356	275.689	7487.71	301.422	942.489	449.456	405.467	477.822	344.889	450.578
HMCES	5-hydroxymethylcytosine binding, ES cell specific	1300.74	2486.15	1185.41	0.106938	-0.934582	2486.15	1300.74	3.11419	3.11419	0.523194	-0.934582	0.934582	1302.11	1298.68	0.523746	0.522366	1149.87	1630.32	1075.4	894.933	1248.9	782.933	1455.58	1164.11	901.778	1349.97	929.867	1647.04	1224.09	2352.53	1724.33	1783.53	990.489	743.578	881.689	958.722	942.367	3172.82	1185.93	1229.07	1098.6	1990.13	3172.82	2263.13	1527.04	893.044	4648.33	983.689
WDR54	WD repeat domain 54	2483.11	4745.43	2262.31	0.371105	-0.934387	4745.43	2483.11	3.395	3.395	0.523265	-0.934387	0.934387	2257.18	2822.02	0.475653	0.594682	1047.78	1811.44	894.467	2438.6	1289.2	15860.5	2117.01	794.822	1180.6	1158.29	1575.18	1188.98	442.156	1396.26	662.333	529.033	1051.34	2201.26	1350.62	1301.84	5881.11	988.489	9200.27	841.122	4875.13	1267.2	3510.43	791.8	729.544	1747.29	7098.49	2098.64
GGA1.2	golgi associated, gamma adaptin ear containing, ARF binding protein 1	1229.66	2349.97	1120.31	0.310077	-0.934382	2349.97	1229.66	3.08978	3.08978	0.523267	-0.934382	0.934382	1192.35	1285.62	0.507392	0.547079	1319.57	360.489	728.333	603.867	511.444	1582.38	648.267	524.022	356.956	865.333	805.444	431.022	924.811	7769.53	453.844	584.067	468.622	1582.38	1190.87	383.133	600.244	605.289	5994.49	849.111	597.978	1071.48	23766.2	550.178	279.244	1098.11	481.133	1134.29
DAB2	DAB adaptor protein 2	1223.66	2338.27	1114.62	0.166681	-0.934246	2338.27	1223.66	3.08766	3.08766	0.523316	-0.934246	0.934246	1129.21	1365.32	0.482927	0.583899	684.978	847.756	1099.31	474.133	985.111	1360.04	872.644	1463.02	939.667	1488.9	1381.99	1220.67	1781.26	673.744	1665	894.667	846.722	1026.34	584.833	3383.42	836.489	574.489	1439.26	2536.41	1530.53	702.211	835.956	870.378	1499.4	1407.59	1009.69	1098
ADRA1A.1	adrenoceptor alpha 1A	121.672	121.273	-0.398667	0.963334	0.00473485	121.273	121.672	2.08519	2.08519	1.00329	0.00473485	0.00473485	115.836	130.427	0.955161	1.07548	122.022	97.3556	142.422	118.178	191.178	118.311	87.4222	134.667	100.178	82.6667	134.289	94.4222	115.867	112.111	86.4444	98.3556	136.067	94.0222	211.022	141.178	107.8	96.8	148.444	142.067	128.511	154.578	171.756	104.933	113.689	91.3333	137.411	111.156
PDCL3	phosducin like 3	39.0222	74.3989	35.3767	0.19287	-0.930985	74.3989	39.0222	1.59131	1.59131	0.5245	-0.930985	0.930985	38.3407	40.0444	0.51534	0.53824	36.7556	28.9111	39.3778	44	47.5556	33.0667	33.4889	45.5556	40.0889	27.5111	29.4889	41.9111	36.4667	35.5556	55.3778	56.0667	40.3556	76.7556	36.5111	25.3556	35.7333	23.9778	43.4889	28.2444	33.9556	55.3778	48.4444	55.8444	29.7111	63.7778	30.9778	41.0222
ADRA1D	adrenoceptor alpha 1D	113.678	101.37	-12.3082	0.373697	0.165325	101.37	113.678	2.05568	2.05568	1.12142	0.165325	0.165325	106.474	124.484	1.05035	1.22802	113.556	81.2889	101.333	81.6222	120.933	89.2222	87.4222	256.378	132.133	89.0889	93.2667	83.0444	67.3556	118.178	82.2889	93.1333	142.422	98.6667	148.267	81.6889	97.1333	118.978	314.978	65.4667	84.1111	135.622	100.889	146.156	97.4444	87.0667	63.1556	84.3333
ADRA2A	adrenoceptor alpha 2A	104.674	95.4511	-9.22267	0.167989	0.133066	95.4511	104.674	2.01984	2.01984	1.09662	0.133066	0.133066	106.422	102.051	1.11494	1.06915	95.1778	95.1778	80.5111	158.711	82.0667	137.711	120.178	98.2	151.533	117.378	111.2	83.0444	67.3556	75.2222	122.867	90.5556	101.289	103.622	130.822	113	127.667	73.4667	78.4444	93.8444	107.8	89.7111	108.467	139.578	90.9111	91.3333	69.2444	124.111
WDR43	WD repeat domain 43	142.315	270.567	128.252	0.275893	-0.926898	270.567	142.315	2.15325	2.15325	0.525988	-0.926898	0.926898	143.767	140.137	0.531356	0.517937	145.311	123.111	169.156	137.111	168.911	162.333	130.733	113.556	240.111	131.467	122.867	132.667	79.1556	161.844	138.178	126.2	142.422	110.622	160.2	99.2	116.356	130.733	341.056	73.2889	101.289	321.222	161.344	112	106.533	138.867	2723.71	140.778
ADRA2B	adrenoceptor alpha 2B	100.91	88.2506	-12.6597	0.339449	0.193395	88.2506	100.91	2.00394	2.00394	1.14345	0.193395	0.193395	112.985	82.7978	1.28028	0.938213	102.667	155.578	97.8667	64.7556	120.933	76.9556	97.8889	113.556	128	110.333	132.089	63.4667	147.4	112.111	171.178	65.9556	78.1333	61.6444	209.022	101.289	57.1333	58.4	106.711	35.7333	53.9556	62.2667	73.7333	58.7111	133	87.0667	147.556	93.8
ADRB2	adrenoceptor beta 2	195.738	189.483	-6.25544	0.719689	0.0468588	189.483	195.738	2.29168	2.29168	1.03301	0.0468588	0.0468588	192.179	201.078	1.01423	1.06119	147.178	244.578	148.267	158.711	194.489	174.289	208.667	141.978	178.556	180.089	184.711	352.844	254.778	100.178	213.367	152.733	142.422	131	358.156	162.067	190.733	166.156	164.333	354.667	188.511	201.622	207.756	198.022	270.511	171.889	214.578	214.956
ADRB2.1	adrenoceptor beta 2	169.461	153.522	-15.9387	0.454331	0.142505	153.522	169.461	2.22907	2.22907	1.10382	0.142505	0.142505	160.069	183.549	1.04264	1.19559	150.267	118.533	130.411	169.244	39.3778	145.933	156.489	165.311	139.622	156.133	125.044	492.933	91.4222	156.422	163.889	171.667	160.689	153.378	331.956	163.889	144.467	249.133	205.378	90.7333	164.2	125	169.133	198.022	102.156	155.733	95.8444	191.733
ADRB3	adrenoceptor beta 3	213.386	208.864	-4.52178	0.670216	0.0309001	208.864	213.386	2.32917	2.32917	1.02165	0.0309001	0.0309001	216.453	208.787	1.03633	0.999628	157.2	210.067	219.711	212.978	220.822	202.644	227.933	194.489	295.689	193.844	283.156	257.744	203.111	203.511	163.889	186.667	240.489	166.444	275.4	209.156	210.8	193.511	216.267	196.778	192.356	279.089	244.822	181.956	213.256	167.889	220.511	153.4
ADRBK1	G protein-coupled receptor kinase 2	389.695	279.392	-110.303	0.225099	0.480055	279.392	389.695	2.59072	2.59072	1.3948	0.480055	0.480055	460.851	282.96	1.64948	1.01277	1661.24	311.233	377.778	308.156	98.9556	321.444	287.022	385	222.778	200.356	222	328.422	266.6	1677.87	243.911	264.444	292.867	349.2	196.556	323.689	331.222	287.8	277.689	246.444	259.689	348	219.556	240.778	221.311	216.322	254.733	280.889
ZIM2	zinc finger imprinted 2	136.324	258.709	122.385	0.250987	-0.92429	258.709	136.324	2.13457	2.13457	0.52694	-0.92429	0.92429	172.42	82.18	0.666463	0.317654	50.7556	232.778	111.156	319.756	160.022	74.5778	193.111	74.5333	323.044	230.867	197.622	190.333	147.4	41.9111	238.433	85.2889	97.6667	105.844	55.6667	77.5111	90.7333	102.556	73.2	63.2889	70.0444	181.378	156.222	384.467	118.4	176.133	168	131.444
ADRBK2	G protein-coupled receptor kinase 3	211.42	192.397	-19.0223	0.558931	0.136021	192.397	211.42	2.32515	2.32515	1.09887	0.136021	0.136021	163.59	283.163	0.850274	1.47176	370.378	76.5111	306.511	89.4	101.556	298.844	120.178	229.622	112.356	124.378	79.5111	83.0444	94.3778	253.789	113.4	312.978	277.889	301.2	422.622	215.111	308.222	286.311	264.811	161.844	280.644	419.778	135.889	83.5333	142.556	117.356	140.889	128
ADRM1	adhesion regulating molecule 1	759.61	533.928	-225.682	0.340118	0.508613	533.928	759.61	2.88059	2.88059	1.42268	0.508613	0.508613	835.242	646.162	1.56433	1.2102	351.044	462.611	515.6	305.467	624.422	641.089	330.022	356.089	545.267	1220.16	704.867	407.733	462.844	413.667	5187.76	338.378	1079.13	550.222	1285.36	868.211	407.422	579.044	564.033	315.356	474.467	209.733	544.444	446.556	2068.86	454.644	292.978	271.533
PARP8	poly(ADP-ribose) polymerase family member 8	384.603	729.557	344.954	0.00840583	-0.92365	729.557	384.603	2.58501	2.58501	0.527174	-0.92365	0.92365	438.662	303.514	0.601272	0.416026	502.267	623.289	211.089	529.333	577.689	202.644	401.733	238.644	580.444	495.6	470.156	407.733	518.556	227.911	592.844	281.689	256.933	344.311	194.667	237.311	529.4	357.667	191.044	424.411	217.711	802.2	662.122	400.244	1060.87	554.822	757.733	1100.42
TMIGD2	transmembrane and immunoglobulin domain containing 2	408.539	774.486	365.947	0.167017	-0.922765	774.486	408.539	2.61123	2.61123	0.527497	-0.922765	0.922765	427.027	380.808	0.551368	0.491691	470.933	313.556	298.8	389.289	164.6	393.689	449.356	652.933	302.644	521.044	325.511	492.933	426.333	727.667	476.111	295.533	319.311	268.444	467.378	338.589	503.511	332.844	353.333	462.222	466.911	661.978	418.444	420	492.389	6264.53	696.189	430.911
PPP1R2	protein phosphatase 1 regulatory inhibitor subunit 2	591.975	1122.06	530.081	0.0267606	-0.922536	1122.06	591.975	2.7723	2.7723	0.527581	-0.922536	0.922536	638.303	522.483	0.568869	0.465648	714.033	703.044	512.711	467.556	537.778	636.144	1320.71	613.211	659.244	475.156	630.2	595.822	637.467	575.244	496.222	634.733	561.733	667.133	343.789	603.689	467.489	661.311	571.867	315.356	397.733	3936.4	1257.11	528.822	534.333	2500.31	462	366.311
BTBD8	BTB domain containing 8	917.596	1739.25	821.655	0.0653224	-0.922535	1739.25	917.596	2.96265	2.96265	0.527581	-0.922535	0.922535	1181.54	521.682	0.679338	0.299946	66.9556	88.0889	322.933	123.311	175.156	268.044	3644.29	207.133	135.822	1242.13	1099.71	3241.42	2129.38	3856.49	1122.22	123.911	312.978	1208.84	1510.97	651.656	308.222	427.933	416.622	127.178	128.511	75.0222	1250.47	162.378	76.1333	4342.96	4590.38	142.667
PPIL3.1	peptidylprolyl isomerase like 3	252.343	477.919	225.576	0.245325	-0.921382	477.919	252.343	2.40199	2.40199	0.528003	-0.921382	0.921382	236.329	276.363	0.494496	0.578264	111.489	214.622	205.311	200.244	240.711	251.089	232.822	187.889	233.044	478.244	278.133	323.333	156.933	164.333	266.733	219.311	182.133	834.244	96.3111	156.533	682.322	158.4	156.556	127.178	150.644	248.844	212.622	304.844	213.256	244.356	309.722	4428.76
FSIP1.3	fibrous sheath interacting protein 1	487.621	922.989	435.369	7.92093e-05	-0.920554	922.989	487.621	2.68808	2.68808	0.528306	-0.920554	0.920554	550.613	393.133	0.596554	0.425935	273.678	739.922	296	557.211	889.089	238.489	552.022	851.056	611.533	791.544	468.844	589.089	613.311	200.978	586.422	424.867	347.756	380.778	225	420.978	412.867	303.778	314.978	809.556	290.778	1288.11	1746.13	526.822	1132.69	1869.58	684.6	970.956
ADSS	adenylosuccinate synthase 2	972.746	743.821	-228.925	0.0366618	0.387108	743.821	972.746	2.988	2.988	1.30777	0.387108	0.387108	971.944	973.949	1.30669	1.30939	695.533	668.2	1039.27	996.933	555.867	1514.02	2565.87	914.022	905.044	725.333	830.722	935.567	713.456	809.422	709.911	1065.51	1052.71	584.6	1413.71	801.889	1135.64	710.022	1152.47	1197.18	625.756	513.144	665.178	674.267	632.933	624.411	504.178	967.956
ADSSL1	adenylosuccinate synthase 1	2236.8	1527.58	-709.222	0.0763484	0.55019	1527.58	2236.8	3.34963	3.34963	1.46428	0.55019	0.55019	2070.91	2485.64	1.35568	1.62718	961.433	5821.87	1165.27	1641.04	2218.42	3354.33	892.511	1825.09	1006.87	1054.78	2736.76	1833.13	2760.21	1208.4	2583.53	2672.49	2077.4	1300.84	2362.78	1499.8	8622.02	2249.33	1206.29	1691.58	1173.89	1658.36	1169.03	920.911	1457.42	1374.49	2411.42	2265.98
KDM6A	lysine demethylase 6A	584.92	1105.52	520.6	0.000609327	-0.918414	1105.52	584.92	2.7671	2.7671	0.529091	-0.918414	0.918414	634.696	510.257	0.574115	0.461553	905.389	514.867	1754.13	438.333	235.311	707	545.811	405.533	1035.91	409.911	313.022	864.311	507.289	323.6	560.022	370.311	501.311	524.8	628.378	336.844	837.311	541.211	488.244	444.489	429.667	394.4	401.889	817.067	2050.87	1562.24	940.2	1799.44
IQWD1		820.152	1549.9	729.753	0.334671	-0.918217	1549.9	820.152	2.91389	2.91389	0.529162	-0.918217	0.918217	619.559	1121.04	0.39974	0.723296	2732.73	1664.36	309.444	264.178	413.844	221.6	634.133	328.478	412.289	621.289	482.356	308.2	398.289	246.444	255.756	280.6	332.933	4602.33	1064.51	318.222	427.267	295.733	2939.49	499.956	449.356	284.289	13840.1	352.378	357.222	612.8	546.222	472.8
PPM1E.1	protein phosphatase, Mg2+/Mn2+ dependent 1E	626.399	1182.94	556.54	0.0205039	-0.917221	1182.94	626.399	2.79685	2.79685	0.529528	-0.917221	0.917221	691.263	529.103	0.584361	0.447279	940.333	493.222	1085.92	269.867	191.178	1007.27	2131.42	259.178	316.6	357.756	429.533	328.422	1313.84	948.311	296.089	1539.96	355.044	675.756	626.267	635.189	291.356	224.978	431.533	256.644	254.311	571.889	3783.64	2339.47	221.311	1303.53	1890.78	533.378
AEBP2	AE binding protein 2	62.4436	53.7122	-8.73133	0.0683576	0.217302	53.7122	62.4436	1.79549	1.79549	1.16256	0.217302	0.217302	63.6696	60.6044	1.18538	1.12832	27.0667	59.8	64.9556	67.3556	70.3556	58.7556	67.9111	56.0667	70.3556	70.0444	77.0444	63.4667	87.0222	55	59.8444	48.8444	78.1333	42.1333	79.9556	63.9111	55.8889	52.0222	67.5778	74.7778	42.8	55.3778	48.4444	76.7556	35.2222	47.3556	50.7556	49.2889
PTH1R	parathyroid hormone 1 receptor	226.935	427.895	200.96	0.0979515	-0.914977	427.895	226.935	2.3559	2.3559	0.530352	-0.914977	0.914977	354.138	36.1311	0.827628	0.0844392	88.0222	458.111	30.9778	815.911	345.956	38.5111	252.889	24.7778	1325.4	898.711	465.422	174.644	305.622	20.8222	66.2889	20.5111	69.3333	39.9111	44.8889	31.2	35.7333	21.0889	31.0222	24.8222	42.8	372.767	156.222	1052.09	321.756	126.056	160.889	542.978
RAB34.3	RAB34, member RAS oncogene family	1926.23	3629.61	1703.38	0.369973	-0.914036	3629.61	1926.23	3.28471	3.28471	0.530698	-0.914036	0.914036	1705.94	2256.66	0.470007	0.621735	817.756	1425.82	616.778	2149.97	857.456	10832.5	1187.71	520.656	1093.91	1319.03	1532.29	1140.04	514.456	971.6	609.222	862.444	955.644	1285.59	941.756	915.944	3640.87	952.778	9323.51	894.289	2793.73	1234.2	2150.87	883.644	630.556	1350.42	3882.51	1364.19
PITPNM1	phosphatidylinositol transfer protein membrane associated 1	152.733	287.284	134.551	0.266369	-0.911465	287.284	152.733	2.18393	2.18393	0.531645	-0.911465	0.911465	156.587	146.952	0.545061	0.511522	142.044	141.344	130.411	258.6	181.444	131.444	161.644	155.311	120.267	117.378	158.644	122.244	155.511	161.844	210.678	138.289	136.067	96.4222	180.744	123.311	139.267	118.978	208.978	131.444	196.022	218.867	262.522	118.933	113.689	176.133	89.4111	188.378
DCAF12L1	DDB1 and CUL4 associated factor 12 like 1	101.13	190.048	88.9186	0.0223865	-0.910159	190.048	101.13	2.00488	2.00488	0.532127	-0.910159	0.910159	110.173	87.5644	0.579712	0.460748	171.022	127.489	114.444	113.178	84.9111	47.5111	87.4222	82.8889	116.311	106.622	120.4	100.067	182.533	100.178	97.6222	116.644	93.9333	81.6889	88.2444	99.2	99.3333	68.9333	115.556	53	59.1111	110.467	105.844	70.3111	109.178	126.056	107.444	701.489
AEN	apoptosis enhancing nuclease	112.559	95.8244	-16.7347	0.317814	0.232217	95.8244	112.559	2.05138	2.05138	1.17464	0.232217	0.232217	97.3719	135.34	1.01615	1.41237	65.0444	97.3556	72.7778	71.9111	110.022	84.4222	120.178	98.2	88.5111	106.622	104.244	83.0444	160.422	94.2444	103.578	98.3556	97.6667	81.6889	77.7778	131.044	116.356	92.4444	106.711	441.289	110.067	92.8889	80.9111	87.3778	99.7111	87.0667	104.244	93.8
AES	TLE family member 5, transcriptional modulator	1117.79	1060.77	-57.0264	0.741258	0.0755458	1060.77	1117.79	3.04836	3.04836	1.05376	0.0755458	0.0755458	1188.58	1011.62	1.12049	0.953668	427.4	2434.76	1122.4	1466.16	1462.67	423.133	1088.48	661.178	1041.27	1288.69	2544.49	1512.18	605.044	1144.71	606.111	996.833	1478.13	1059.37	430.689	1250	716.533	629.489	2252.51	662.422	640.222	918.778	745.033	1514.78	2263.13	1381.64	1007.69	1074.07
AES.1	TLE family member 5, transcriptional modulator	644.996	628.557	-16.4392	0.863431	0.0372471	628.557	644.996	2.80956	2.80956	1.02615	0.0372471	0.0372471	583.149	737.768	0.927758	1.17375	775.511	1018.18	737.4	570.911	537.778	361.344	428.044	417.778	374.244	481.711	1305.66	449.122	339.967	607.9	341.689	769.933	842.711	596.578	455.567	974.067	607.933	324.978	1736.84	573.533	495.533	284.289	409.311	346.556	935.989	508.267	1044.42	652.311
AF080246.1_frag		393.916	328.787	-65.1293	0.5193	0.260736	328.787	393.916	2.5954	2.5954	1.19809	0.260736	0.260736	345.815	466.068	1.05179	1.41754	536.733	157.733	654.533	226.756	46.5556	1531.88	125.267	431.444	104.4	135.133	99.8444	221.289	139.244	610.256	166.156	325.778	806.367	435.156	525.422	434.311	638.8	281.089	431.533	265.978	516.244	89.7111	121	195	154.4	138.867	105.844	126.2
EVA1B	eva-1 homolog B	608.156	1135.51	527.352	0.0166517	-0.900825	1135.51	608.156	2.78401	2.78401	0.53558	-0.900825	0.900825	741.579	408.021	0.653081	0.359329	357.289	1117.84	405.156	993.178	2074.81	192.867	499.244	290.244	936.233	1601.76	749.5	262.444	660.911	665.289	316.911	479.078	223.556	673.311	121	424.467	106.756	700.311	883.644	332.511	135.578	3783.64	174.156	1750.94	248.444	954.267	815.533	1149.31
AF332235.1_frag		533.437	358.378	-175.059	0.000328481	0.573836	358.378	533.437	2.72708	2.72708	1.48848	0.573836	0.573836	457.184	647.817	1.2757	1.80764	601.2	350.556	661.644	602.222	379.689	366.644	391.778	561.478	356.956	383.556	411.222	333.1	355.511	648.356	453.844	850.644	584.578	664.111	639.711	482.411	459.467	913.844	443.867	496.711	942.822	305.8	391.778	335.111	418.756	356.378	192.6	252.644
AFAP1L1	actin filament associated protein 1 like 1	224.964	199.937	-25.0273	0.387012	0.170151	199.937	224.964	2.35211	2.35211	1.12518	0.170151	0.170151	237.233	206.561	1.18654	1.03313	118.578	191.4	139.378	147.911	254.822	196.756	227.933	171.889	253.822	600.489	203.356	262.444	357.556	136.067	296.089	195.456	148.756	155.533	127.022	201.711	154.889	201.111	191.044	529.667	160.422	130.444	186.844	295.267	273.156	225.089	173.089	136.067
CDC27	cell division cycle 27	215.803	402.29	186.487	0.207507	-0.89852	402.29	215.803	2.33406	2.33406	0.536437	-0.89852	0.89852	216.779	214.339	0.538863	0.532797	254.467	256.822	269.822	153.311	184.689	304.2	213.244	229.622	124.067	159.756	180.222	185.067	165.822	320.733	249.844	262.133	214.911	253.556	225	220.933	163.533	192.489	212.778	169.722	228.333	316.178	210.267	219.244	200.267	188.222	227.689	240.489
NM_001040398.2_frag		403.124	751.418	348.294	4.59766e-05	-0.898393	751.418	403.124	2.60544	2.60544	0.536484	-0.898393	0.898393	498.607	259.899	0.663555	0.345878	285.8	396.289	287.956	626.778	466.533	337.8	528.822	412.178	777.656	556.411	676.333	950.022	245.067	389.822	541.644	293.333	299.8	474.933	231.178	200.111	217.333	295.733	295.622	81.6222	209.322	897.489	541.689	847.333	758.733	1466.74	395.222	776.511
DR1	down-regulator of transcription 1	1241.84	2314.42	1072.58	0.143297	-0.898171	2314.42	1241.84	3.09407	3.09407	0.536566	-0.898171	0.898171	1526.26	815.213	0.659456	0.352232	4843.09	453.356	1032.52	1927.96	396.6	1434.88	956.056	591.356	6562.73	559.556	986.133	950.022	500.756	953.467	745.433	763.489	900.267	615.867	551.667	804.022	2126.56	595.133	702.178	481.889	611.067	531.533	590.756	1173.6	442.589	620.844	3559.62	4648.33
AFF4	AF4/FMR2 family member 4	298.06	253.619	-44.4407	0.0294579	0.232938	253.619	298.06	2.4743	2.4743	1.17523	0.232938	0.232938	281.996	322.154	1.11189	1.27023	366.067	322.467	303.733	357.511	258.222	346.378	213.244	287.289	226.378	274.311	233.844	247.089	221.133	316.522	255.756	214.267	487.122	483.289	209.022	239.2	281.689	277.511	308.667	354.667	366.111	276.8	291.111	216.178	192.444	220.822	254.733	242.578
AFM	afamin	312.591	266.858	-45.7329	0.0360279	0.228204	266.858	312.591	2.49498	2.49498	1.17138	0.228204	0.228204	311.661	313.984	1.16789	1.1766	328.044	422.089	233.111	342.489	413.844	284.4	320.489	262.333	274.489	319.133	353.333	287.867	346.511	273.422	213.367	244.467	229.044	401.733	532.756	271.622	330.689	207.689	227.667	264.511	429.667	416.733	278.333	244.911	333.244	236.622	275.667	231.578
AFMID	arylformamidase	125.257	110.601	-14.6562	0.247504	0.179529	110.601	125.257	2.0978	2.0978	1.13251	0.179529	0.179529	135.814	109.422	1.22796	0.989341	172.911	85.9111	169.156	79.0889	326.033	174.289	109.022	127.556	104.4	89.0889	79.5111	94.4222	125.8	179.089	120.933	106.222	111.911	135.778	153.978	92.8444	76.7556	111.022	132.489	76.1778	97.0444	111.956	95.7556	83.5333	140.156	104.333	107.444	107.133
AFP	alpha fetoprotein	197.196	176.936	-20.2609	0.118539	0.15641	176.936	197.196	2.2949	2.2949	1.11451	0.15641	0.15641	199.638	193.534	1.12831	1.09381	224.089	177.911	193.511	147.911	290.889	236.656	193.111	207.133	163.489	169.667	218.422	158.444	150.356	240.978	222	219.311	217.711	198.667	250.644	171.1	137.111	228.067	244.889	93.8444	174	220.267	308.378	165.822	179.733	184.156	130.822	134.978
LIN54	lin-54 DREAM MuvB core complex component	315.074	584.885	269.811	0.00871621	-0.892463	584.885	315.074	2.49841	2.49841	0.538694	-0.892463	0.892463	270.945	381.267	0.463245	0.651866	606.178	170.956	211.089	215.733	466.533	325.067	218.578	299.378	135.822	180.089	195.356	190.333	344.533	263.311	241.222	293.333	229.044	438.244	355.511	473.822	681.022	551.244	261.822	205.022	323.6	318.722	378.444	1056.22	313.511	260.244	483.511	376.711
KJ904354_frag		323.126	599.56	276.434	0.0661104	-0.891808	599.56	323.126	2.50937	2.50937	0.538938	-0.891808	0.891808	512.282	39.3911	0.85443	0.0657	70.7111	686.667	80.5111	1271.09	494.067	41.6667	1127.33	35.2222	1454.2	1038.31	522.5	169.133	557.011	41.9111	93.9	27.3778	26.4444	58.9333	53.2667	29.0889	49.4222	26.9778	49.9556	29.6444	42.8	529.911	121	1409.81	693.178	326.422	353.333	934.167
HSPA4L	heat shock protein family A (Hsp70) member 4 like	157.498	292.204	134.707	0.381473	-0.891647	292.204	157.498	2.19727	2.19727	0.538999	-0.891647	0.891647	135.489	190.511	0.463678	0.651979	115.156	125.133	169.156	59.9333	93.6667	141.978	114.756	178.556	226.378	89.0889	134.289	72.7333	170.8	164.333	176.378	118.978	173.267	504.178	146.156	244.578	148.267	113.778	248.333	73.2889	134.289	44.0444	97.9778	73.5111	111.356	134.356	97.5778	133.267
OLFML1	olfactomedin like 1	737.556	1367.8	630.247	0.0761214	-0.891036	1367.8	737.556	2.86779	2.86779	0.539227	-0.891036	0.891036	1009.8	329.183	0.738267	0.240666	80.3778	59.8	1276.93	67.3556	258.222	114	2963.44	105.978	100.178	1711.91	366.111	3148.24	1651.54	1872.82	1370.13	82.4	251.578	449.089	957.789	454.956	201.2	319.311	314.978	201.422	59.1111	95.8667	1698.62	108.667	118.4	2951.89	3832.98	103.489
SNAI2	snail family transcriptional repressor 2	677.032	1255.39	578.355	0.0623177	-0.890836	1255.39	677.032	2.83061	2.83061	0.539302	-0.890836	0.890836	900.911	341.213	0.717636	0.271799	95.1778	73.8667	1231.98	89.4	227.156	133.556	2569.11	109.756	73.8667	1343.98	268.489	2426.79	1467.72	2138.47	1264.36	90.5556	187.889	450.578	761.333	550.044	260.067	397.822	318.022	298.778	97.0444	84.9111	1750.94	90.8	125.133	2182.76	3212.98	93.8
AFTPH	aftiphilin	77.5404	76.13	-1.41044	0.775226	0.0264839	76.13	77.5404	1.88953	1.88953	1.01853	0.0264839	0.0264839	81.4622	71.6578	1.07004	0.941255	58.9333	78.8667	69.0667	69.5778	110.022	67.1333	77.6	82.8889	81.3111	82.6667	77.0444	94.4222	147.4	55	70	71.5111	64.8889	66.6222	73.3778	77.5111	70.4444	65.7333	62	80.3778	84.1111	72.0444	97.9778	52.9556	90.9111	70.9778	76.7778	93.8
IFT140	intraflagellar transport 140	199.973	370.103	170.13	0.354394	-0.888122	370.103	199.973	2.30097	2.30097	0.540317	-0.888122	0.888122	150.175	274.67	0.405765	0.742145	319.922	81.2889	282.822	84.3333	132.633	251.089	130.733	181.622	92.7556	85.7778	97.6667	83.0444	120.978	225.667	82.2889	233.167	223.556	283.711	598.1	171.1	342.822	251.2	244.889	145.689	252.467	105.378	130.822	94.5778	133	95.5778	129.178	133.9
AGAP3	ArfGAP with GTPase domain, ankyrin repeat and PH domain 3	119.619	117.814	-1.80467	0.903689	0.0219315	117.814	119.619	2.0778	2.0778	1.01532	0.0219315	0.0219315	117.456	122.864	0.996954	1.04286	183.822	102.378	94.7333	74.0778	110.022	102.822	87.4222	102.378	81.3111	82.6667	132.089	72.7333	346.511	112.111	76.7556	109.111	115.333	142.378	92.5778	107.444	265.911	90.8	88.2444	94.3778	122.467	138.978	113.556	76.7556	157.2	78.8667	110.778	137.022
AGBL2	ATP/GTP binding protein like 2	230.801	207.516	-23.2858	0.332679	0.153432	207.516	230.801	2.36324	2.36324	1.11221	0.153432	0.153432	189.41	292.889	0.912749	1.41141	218.722	136.622	227.778	161.733	47.5556	185.6	193.111	376.4	128	159.756	203.356	241.644	187.8	225.667	147.4	325.778	436.756	368.578	196.556	231.578	262.222	254.933	295.622	313.6	243.267	137.244	176.533	178.622	169.911	192.356	205.022	190.244
AGBL3	ATP/GTP binding protein like 3	102.208	91.2183	-10.9892	0.548595	0.164106	91.2183	102.208	2.00948	2.00948	1.12047	0.164106	0.164106	94.4422	113.856	1.03534	1.24817	76.6222	59.8	163.011	161.733	76.1778	82.0667	97.8889	175.089	92.7556	76.2667	54.7778	78.0444	51.5333	97.4	73.4667	93.1333	82.2	58.9333	414.156	39.9111	72.2889	124.111	106.711	59.0222	88.0889	126.556	103.578	80.0222	61.8222	87.0667	67.6	76.4111
AGBL5.1	ATP/GTP binding protein like 5	156.002	148.158	-7.84444	0.583762	0.0744322	148.158	156.002	2.19313	2.19313	1.05295	0.0744322	0.0744322	161.691	147.469	1.09134	0.99535	106.133	136.622	124.067	184.578	138.956	131.444	267.578	138.456	147.822	124.378	176.289	138.222	153.711	338.222	118.889	142.689	115.333	108.156	119.022	165.822	141.067	138.933	156.556	262.733	124.378	265.733	199.978	118.933	164.556	121.422	169.622	133.267
OR6Y1.2	olfactory receptor family 6 subfamily Y member 1	117.697	217.428	99.7309	0.21494	-0.88546	217.428	117.697	2.07076	2.07076	0.541315	-0.88546	0.88546	118.607	116.331	0.545503	0.535033	74.5333	116.311	107.8	161.733	168.911	118.311	109.022	131.044	120.267	110.333	178.3	138.222	88.4222	62	93.9	98.3556	104.911	103.622	172.6	129.178	109.022	107.8	120.178	112	105.644	110.467	135.889	132.533	78.3111	121.422	110.778	191.733
AGFG1.2	ArfGAP with FG repeats 1	526.566	515.736	-10.8297	0.876584	0.0299807	515.736	526.566	2.72145	2.72145	1.021	0.0299807	0.0299807	519.389	537.331	1.00708	1.04187	481.756	431.444	525.3	420.978	1345.64	486.422	640.533	446.978	565.856	364.044	474.622	402.667	407.256	435.156	362.178	522.089	453.511	625.378	399	661.489	409.956	443.644	443.867	564.711	849.667	396.8	360.644	365.311	477.367	576.4	907.822	460.689
AGFG2	ArfGAP with FG repeats 2	657.001	452.073	-204.928	0.332668	0.539339	452.073	657.001	2.81757	2.81757	1.45331	0.539339	0.539339	873.421	332.372	1.93203	0.735217	238	453.356	1003.53	426.111	498.511	335.889	493.133	391.822	4686.96	427.622	780.322	282.556	1064.96	370.656	1647.89	262.133	202.978	614.022	443.433	446.111	202.022	392.267	287.333	200.267	273.156	158.156	562.267	370.778	524.844	649.611	755.422	1256.78
MUC15.2	mucin 15, cell surface associated	327.948	605.281	277.334	0.0602668	-0.88414	605.281	327.948	2.5158	2.5158	0.54181	-0.88414	0.88414	327.019	329.34	0.540277	0.544111	1586.36	554.211	148.267	705.6	188.044	183.822	97.8889	213.378	66.4	251.744	127.267	231.178	117.733	363.4	70	176.378	290.511	242.711	119.022	286.8	426.111	210.911	97.6222	523.311	920.022	156.6	430.767	281.767	745.311	305.8	384.844	1330.76
SLC25A23	solute carrier family 25 member 23	159.488	294.049	134.561	0.0533955	-0.882611	294.049	159.488	2.20273	2.20273	0.542385	-0.882611	0.882611	176.179	134.451	0.599148	0.45724	181.867	153.222	156.822	126.089	138.956	158.422	182.333	178.556	159.644	284.289	186.933	262.444	147.4	136.067	189.644	145.533	108.356	122.022	117.333	134.978	170.356	152.2	156.556	116.8	120.378	149.2	158.711	887.344	152.467	200.267	1510.97	153.4
AGFG2.1	ArfGAP with FG repeats 2	106.532	92.02	-14.5116	0.0650157	0.211261	92.02	106.532	2.02748	2.02748	1.1577	0.211261	0.211261	112.964	96.8822	1.22761	1.05284	74.5333	97.3556	72.7778	153.311	82.0667	122.689	151.156	98.2	151.533	117.378	143.667	116.956	88.4222	75.2222	149.2	98.3556	101.289	88.6889	82.0667	103.222	115.289	92.4444	128.867	74.4889	84.1111	75.0222	100.889	146.156	76.1333	113.4	107.444	82.1111
PKIG	cAMP-dependent protein kinase inhibitor gamma	498.786	917.791	419.004	0.0827801	-0.879743	917.791	498.786	2.69791	2.69791	0.543464	-0.879743	0.879743	457.379	560.898	0.498347	0.611139	348.867	329.4	453.867	339.756	275.444	517.467	422.644	546.778	470.667	757.878	473.044	504.533	505.556	502.178	412.6	769.933	406.978	486.778	687.222	456.178	286.4	1058.89	709.867	191.311	555.422	276.8	579.644	530.267	599.611	440.311	439.978	566.022
AGK	acylglycerol kinase	121.972	103.353	-18.6182	0.464773	0.23896	103.353	121.972	2.08626	2.08626	1.18014	0.23896	0.23896	106.646	144.96	1.03186	1.40257	93.5778	143.711	80.5111	118.178	87.8222	76.9556	114.756	74.5333	120.267	142.156	145.822	83.0444	158.711	75.2222	84.4222	56.0667	93.9333	71.5111	86.4889	103.222	105.667	96.8	88.2444	629.311	118.356	102.489	156.222	118.933	127.867	91.3333	149.156	88.0667
AGK.1	acylglycerol kinase	121.218	115.944	-5.27333	0.672109	0.0641676	115.944	121.218	2.08357	2.08357	1.04548	0.0641676	0.0641676	113.501	132.793	0.978923	1.14532	82.2889	157.733	97.8667	120.511	126.711	111.8	120.178	82.8889	135.822	145.489	106.533	94.4222	143.867	84.5556	91.8444	90.5556	86.3778	166.444	90.2889	111.489	115.289	96.8	106.711	316.978	147	99.2444	166.556	94.5778	159.767	113.4	140.889	105.278
C5orf60_frag		400.961	736.739	335.778	0.0569789	-0.877691	736.739	400.961	2.6031	2.6031	0.544238	-0.877691	0.877691	620.694	71.3622	0.842488	0.0968622	93.5778	711.733	101.333	1193.06	624.422	61.7333	1254.43	56.0667	1317.46	1793.93	625.8	200.267	1080.44	75.2222	120.933	87.8667	78.1333	101.244	75.6667	37.6	103.622	41.6667	67.5778	55.3556	64.8889	700.311	227	1271.09	828.911	568.511	214.578	1004.31
YC018		148.016	271.918	123.902	0.321716	-0.877422	271.918	148.016	2.17031	2.17031	0.544339	-0.877422	0.877422	187.253	89.16	0.688637	0.327893	100.644	237.467	142.422	169.244	197.6	89.2222	130.733	134.667	313.422	138.622	178.3	100.067	328.289	94.2444	453.844	103.889	73.6889	88.6889	138.711	99.2	90.7333	120.356	88.2444	36.5556	51.5333	60.4889	76.1778	83.5333	291.111	176.133	2814.4	95.5111
NAF1	nuclear assembly factor 1 ribonucleoprotein	1708.81	3136.99	1428.18	0.00044732	-0.87639	3136.99	1708.81	3.23269	3.23269	0.544729	-0.87639	0.87639	1896.45	1427.36	0.604543	0.455009	1777.31	1143.84	3851.92	1382.91	1871.89	2951.89	1605.44	2431.76	1110.84	1530.24	2073.91	1878.63	732.2	1684.4	2419.49	1316.96	1210.14	1073.96	1698.62	2001.27	1296.86	839.733	2247.94	944.067	1644.04	2745.56	2637	2096.44	2530.93	3912.93	1756.29	1880.14
AGL	amylo-alpha-1, 6-glucosidase, 4-alpha-glucanotransferase	179.737	148.548	-31.1886	0.0692276	0.274954	148.548	179.737	2.25464	2.25464	1.20996	0.274954	0.274954	189.23	165.498	1.27386	1.1141	104.4	134.244	145.356	190.422	172.222	154.156	227.933	168.756	260.956	227.489	268.489	200.267	194.533	156.422	232.8	123.911	199.956	310.222	184.711	137.044	145.311	178.711	171.8	86.9333	116.378	94.3778	224.4	172.222	142.556	176.133	102.667	120.4
AGMAT	agmatinase	263.285	233.3	-29.9849	0.0732012	0.174438	233.3	263.285	2.42043	2.42043	1.12853	0.174438	0.174438	255.901	274.36	1.09688	1.176	233.533	205.022	269.822	231.733	247.5	286.2	252.889	319.922	233.044	230.867	281.956	378.956	192.889	235.756	238.433	275.333	262.333	334.2	251.478	219.1	277.2	278.356	305.511	287.622	252.467	444.278	303.444	180.578	189.933	196.044	134.222	207.044
NCKIPSD	NCK interacting protein with SH3 domain	1008.94	1849.73	840.785	0.0225621	-0.874469	1849.73	1008.94	3.00387	3.00387	0.545455	-0.874469	0.874469	879.094	1203.72	0.475256	0.650753	755.133	486.333	1568.78	474.133	857.456	947.867	1151.56	966.122	976.644	684.544	1001.29	890.778	737.244	1010.84	677.689	1781.26	1156.56	1406.2	1127.93	819.8	1669.71	566.778	1949.5	911.578	647.844	1501.24	584.222	800.333	1046.96	1724.33	805.667	1399.87
AGPAT2	1-acylglycerol-3-phosphate O-acyltransferase 2	219.416	217.433	-1.98322	0.919065	0.0130993	217.433	219.416	2.34127	2.34127	1.00912	0.0130993	0.0130993	191.243	261.676	0.87955	1.20348	248.822	210.067	208.511	195.356	314.067	176.244	172	187.889	128	163.067	191.178	158.444	172.6	221.467	120.933	205.022	202.978	211.222	428.089	217	194.489	224.044	216.267	444.489	273.156	284.289	234.756	198.022	179.733	188.222	187.2	224.444
DHCR7	7-dehydrocholesterol reductase	63.9342	117.159	53.2247	0.0190919	-0.873806	117.159	63.9342	1.80573	1.80573	0.545705	-0.873806	0.873806	97.7526	13.2067	0.834359	0.112724	11.8667	170.956	14.2667	176.822	197.6	10.5111	120.178	6.77778	135.822	128.044	115.733	158.444	98.9333	20.8222	99.5111	9.37778	14.5333	14.0667	12.4444	9.77778	13.3333	11.8667	19.5778	13.9778	13.1111	159.911	169.133	224.933	194.978	142.978	134.222	224.444
AGPAT2.1	1-acylglycerol-3-phosphate O-acyltransferase 2	102.135	92	-10.1347	0.189096	0.150767	92	102.135	2.00917	2.00917	1.11016	0.150767	0.150767	107.894	93.4956	1.17276	1.01626	78.4444	99.7556	87.8444	102.822	154.111	227.511	103.311	82.8889	88.5111	96.2556	95.3556	105.8	88.4222	100.178	107.2	93.1333	86.3778	98.6667	117.333	73.3333	94.0222	85.4222	97.6222	102.822	86.2222	123.333	100.889	104.933	93.1333	87.0667	75.1111	97.4
NAA11	N-alpha-acetyltransferase 11, NatA catalytic subunit	387.958	710.371	322.413	0.0743141	-0.872672	710.371	387.958	2.58878	2.58878	0.546135	-0.872672	0.872672	391.524	382.61	0.551154	0.538606	753.111	264.044	349.089	280.422	333.956	357.8	386.211	326.067	605.089	373.644	290.378	407.733	372.567	392.289	380.456	378.911	412.222	436.689	304.911	351.556	546.533	318.222	353.333	150.356	573.367	291.356	313.556	604.2	563.156	314.067	389.311	631.4
AGPAT3_frag		50.8218	49.6867	-1.13511	0.801798	0.0325881	49.6867	50.8218	1.70605	1.70605	1.02285	0.0325881	0.0325881	55.4519	43.8767	1.11603	0.883067	30.9778	55.2222	27.0222	67.3556	61.3333	44.5111	97.8889	35.2222	77.7333	67.1778	74.7556	53.9556	43.2222	35.5556	59.8444	51.1889	40.3556	29.8	39.4667	46.9556	44.8889	55.1778	43.4889	56.4667	30.9778	46.7333	53.2667	70.3111	39.0444	59.8444	59.8	42.6222
IFT43.1	intraflagellar transport 43	210.224	384.587	174.362	0.227967	-0.871378	384.587	210.224	2.32268	2.32268	0.546624	-0.871378	0.871378	203.246	220.692	0.528479	0.573843	147.178	207.6	199.767	176.822	172.222	231	232.822	244.767	246.622	176.533	180.222	221.289	194.533	181.778	235.533	226.267	205.822	192.689	168.356	200.111	212.889	224.978	220.333	328.9	226.578	174	217	231.022	224.022	180.089	262.378	233.311
TWISTNB	RNA polymerase I subunit F	294.405	537.999	243.594	0.0591144	-0.869802	537.999	294.405	2.46895	2.46895	0.547222	-0.869802	0.869802	456.173	51.7533	0.847906	0.096196	104.4	716.111	72.7778	798.733	637.356	38.5111	449.356	50.8	1229.99	1122.4	627.844	190.333	581.533	91	131.444	37.3778	50.3556	69.2444	55.6667	31.2	49.4222	33.9556	67.5778	47.9778	74.7556	415.956	207.756	745.8	789.511	360.522	288.867	882.378
GNGT2	G protein subunit gamma transducin 2	742.28	1356.36	614.083	0.0201714	-0.869708	1356.36	742.28	2.87057	2.87057	0.547258	-0.869708	0.869708	772.207	697.391	0.569321	0.514162	726.711	1704.02	522.222	998.856	813.478	492.044	600.722	710.022	649.289	671.8	671.889	993.667	910.2	505.311	612.867	679.278	674.422	861.922	626.267	631	700.289	529.267	565.933	1129.04	576.489	1548.86	5685.07	681.956	1023.71	875.078	1079.76	2422.58
AGPAT4	1-acylglycerol-3-phosphate O-acyltransferase 4	374.304	349.972	-24.3323	0.856298	0.0969723	349.972	374.304	2.57322	2.57322	1.06953	0.0969723	0.0969723	463.126	241.071	1.32332	0.68883	116.733	439.222	979.444	169.244	1766.07	183.822	320.489	184.733	591.244	131.467	494.933	363.289	507.289	514.644	184.267	155.089	414.356	268.444	223.044	158.244	347.889	275.378	120.178	112	336.089	385.989	227	132.533	2467.5	104.333	194.489	124.111
PTCHD1.1	patched domain containing 1	204.886	374.245	169.359	0.136051	-0.86916	374.245	204.886	2.31151	2.31151	0.547465	-0.86916	0.86916	335.938	8.30889	0.897641	0.0222017	5.22222	275.6	7.35556	1070.09	586.578	10.5111	242.756	6.77778	939.667	439.956	598	200.267	137.422	5.31111	513.556	5.53333	7.6	5.31111	6.68889	7.55556	6.28889	7.93333	19.5778	3.48889	13.1111	402.222	113.556	806.922	167.444	405.267	305.622	780.111
FSIP1.1	fibrous sheath interacting protein 1	452.721	826.559	373.838	0.000120161	-0.868494	826.559	452.721	2.65583	2.65583	0.547718	-0.868494	0.868494	490.007	396.793	0.592827	0.480055	308.156	724.689	352.2	517.133	693.133	291.356	479.667	839.811	446.778	700.978	443.689	480.733	507.289	238.489	326	414.244	282.933	436.689	261.844	407.733	496.8	355.044	298.956	768.622	245.067	927.622	1435.4	535.222	677.6	1633.39	428.289	852.289
AGPAT5	1-acylglycerol-3-phosphate O-acyltransferase 5	188.852	159.26	-29.5916	0.176436	0.245869	159.26	188.852	2.27612	2.27612	1.18581	0.245869	0.245869	178.819	203.9	1.12281	1.2803	130.956	205.022	145.356	164.333	132.633	187.4	193.111	175.089	189.644	180.089	205.811	179.689	216.178	222.867	154.111	152.733	160.689	196.644	113.644	191.044	170.356	185.6	148.444	603.467	116.378	144.033	118.556	125.8	205.278	167.889	207.044	146.2
GRIN3A	glutamate ionotropic receptor NMDA type subunit 3A	199.206	363.12	163.914	0.0191265	-0.866184	363.12	199.206	2.2993	2.2993	0.548596	-0.866184	0.866184	245.942	129.102	0.677303	0.355536	118.578	615.822	127.067	71.9111	329.833	97.9778	130.733	65.7333	519.678	745.111	173.956	267.778	148.756	127	149.2	76.9556	115.333	103.622	163.933	101.289	91.6667	146.156	208.978	152.467	130.622	110.467	126.044	338.044	585.578	783.856	654.533	794.411
AGR2	anterior gradient 2, protein disulphide isomerase family member	184.616	173.649	-10.9676	0.414617	0.0883579	173.649	184.616	2.26627	2.26627	1.06316	0.0883579	0.0883579	177.947	194.621	1.02475	1.12077	188.956	170.956	139.378	181.867	224.044	198.689	203.356	155.311	159.644	131.467	233.844	200.267	162.244	167.644	151.533	152.733	154.6	115.2	363.211	187.178	176.244	164.733	191.044	282.822	158.444	120.289	232.178	175.444	106.533	212.4	187.2	160.822
AGR3	anterior gradient 3, protein disulphide isomerase family member	197.764	186.857	-10.9072	0.345192	0.0818467	186.857	197.764	2.29615	2.29615	1.05837	0.0818467	0.0818467	207.104	183.756	1.10835	0.983401	147.178	184.844	175.267	176.822	160.022	204.578	252.889	197.756	267.511	220.889	214.578	247.089	186.467	214.911	255.756	164.333	196.778	139.911	259.644	213.067	212.889	126.711	234.667	144.756	144.8	161.756	161.344	210.489	145.133	220.822	149.156	181.378
PODXL	podocalyxin like	199.041	362.141	163.099	0.100167	-0.863482	362.141	199.041	2.29894	2.29894	0.549625	-0.863482	0.863482	241.334	135.602	0.66641	0.374446	582.289	960.622	87.8444	464.444	178.444	64.6	97.8889	168.756	92.7556	110.333	136.756	200.267	290.411	100.178	84.4222	40.3556	78.1333	29.8	96.3111	73.3333	615.2	76.5556	67.5778	73.7333	205.022	84.9111	62.5111	104.933	599.611	522.489	1397.88	498.089
AGTPBP1	ATP/GTP binding protein 1	111.4	105.046	-6.35389	0.201488	0.0847265	105.046	111.4	2.04689	2.04689	1.06049	0.0847265	0.0847265	108.804	115.293	1.03578	1.09755	88.0222	99.7556	114.444	97.5778	136.022	122.689	97.8889	109.756	88.5111	110.333	106.533	83.0444	165.822	106.2	105.467	138.289	129.511	113	90.2889	119.444	102.556	111.022	132.489	104.156	112.178	126.556	108.467	112	102.156	109	113.867	89.7778
AGTR1	angiotensin II receptor type 1	202.39	127.121	-75.2692	0.337212	0.670939	127.121	202.39	2.30619	2.30619	1.59211	0.670939	0.670939	268.535	103.172	2.11244	0.811609	104.4	116.311	87.8444	687.711	107.022	93.1333	141.044	1758.44	143.756	138.622	160.422	127.311	114.444	91	156.556	82.4	93.9333	79.2	132.589	148.756	134.089	86.8889	93.2667	94.3778	86.2222	128.356	130.822	204.533	125.133	142.978	105.844	140.778
TUT1	terminal uridylyl transferase 1, U6 snRNA-specific	817.598	1486.16	668.562	0.381021	-0.862126	1486.16	817.598	2.91254	2.91254	0.550141	-0.862126	0.862126	901.398	691.898	0.606528	0.465561	470.933	573.089	352.2	741.867	298.311	571.622	1978.62	510.8	381.133	891.389	798.111	1435.13	1729.63	1016.67	1771.46	842.511	368.167	1193.06	540.767	656.356	1009.18	393.544	353.333	1149.46	412.611	312.156	870.233	736.089	540.433	454.644	266.4	498.089
AGTR1.1	angiotensin II receptor type 1	103.238	75.0822	-28.156	0.00317772	0.459434	75.0822	103.238	2.01384	2.01384	1.375	0.459434	0.459434	94.8593	115.807	1.26341	1.5424	97.1333	92.8889	72.7778	120.511	98.9556	91.4667	109.022	82.8889	120.267	113.733	106.533	78.0444	80.9111	62	95.7556	118.978	101.289	66.6222	121	123.311	111.156	74.8444	88.2444	271	81.6222	69.3333	90.7333	94.5778	71.9111	70.9778	59.8	80.1333
NCAPG_frag		258.42	469.236	210.816	0.153048	-0.860597	469.236	258.42	2.41233	2.41233	0.550725	-0.860597	0.860597	255.267	263.149	0.544005	0.560803	174.756	200.267	208.511	288.378	191.178	219.689	320.489	241.778	367.233	241.578	280.211	352.844	203.111	227.911	311.067	246.633	353.867	656.533	180.744	249.778	207.822	214.222	252.111	101.933	167.844	3001.78	227	2008.02	248.444	268.2	231.167	216.711
OR5M8	olfactory receptor family 5 subfamily M member 8	557.189	1011.33	454.141	0.262704	-0.860014	1011.33	557.189	2.746	2.746	0.550947	-0.860014	0.860014	611.11	476.309	0.604263	0.470973	293.933	2572.84	612.089	174.378	35.2222	526.489	287.022	1106.42	333.8	351.022	394.044	221.289	701.844	383.133	1173.11	416.489	406.978	425.578	626.267	431.444	259.156	785.778	698.733	289.267	423.4	135.622	186.844	216.178	221.311	290.044	937.422	233.311
AGTR1.11	angiotensin II receptor type 1	115.441	105.186	-10.2548	0.400423	0.13421	105.186	115.441	2.06236	2.06236	1.09749	0.13421	0.13421	133.316	88.6289	1.26743	0.842591	98.9333	116.311	101.333	142.556	138.956	107.267	141.044	168.756	128	152.6	125.044	105.8	79.1556	282.822	111.156	103.889	93.9333	115.2	86.4889	63.9111	64.4222	93.8444	140.244	49.6	74.7556	91.1778	115.867	155.944	76.1333	117.356	69.2444	133.267
C9orf57	chromosome 9 open reading frame 57	216.875	393.136	176.261	0.0982546	-0.858167	393.136	216.875	2.33621	2.33621	0.551653	-0.858167	0.858167	334.523	40.4022	0.850909	0.102769	61.1556	443.867	61.0222	730.822	100.511	38.5111	487.311	35.2222	1226.56	887.689	399.711	132.667	292	32.7111	88.0889	27.3778	40.3556	51.6222	47.7111	27.3778	49.4222	19.9111	67.5778	32.7111	39.9556	184.933	83.3556	1290.96	288.133	240.289	145.133	698.844
TMEM44	transmembrane protein 44	1491.21	2702.15	1210.95	0.218337	-0.857628	2702.15	1491.21	3.17354	3.17354	0.551859	-0.857628	0.857628	1309.72	1763.44	0.484695	0.652606	796.744	3653.2	955.022	590.922	1436.04	1537.36	481.778	1419.71	933.667	739.378	670.222	3696	679.089	1057.87	998.8	4007.62	1873.9	737.867	3151.02	1164.68	1608.02	481.711	2717.23	732.156	1160.2	22127.4	963.744	1819.62	1806.24	1358.5	1132.52	6043.98
AGTR1.13	angiotensin II receptor type 1	286.014	275.239	-10.7748	0.726261	0.0553997	275.239	286.014	2.45639	2.45639	1.03915	0.0553997	0.0553997	279.259	296.147	1.0146	1.07596	228	355.278	230.578	247.467	426.8	244.089	339.4	197.756	333.8	334.789	284.2	216.222	336.267	136.067	278.178	236.533	255.3	292.844	194.667	291.156	272.922	317.311	175.622	700.311	224.8	357.8	197.356	213.2	436.778	216.322	281.089	258.489
AGTR1.15	angiotensin II receptor type 1	188.816	187.344	-1.472	0.915142	0.0112912	187.344	188.816	2.27604	2.27604	1.00786	0.0112912	0.0112912	177.297	206.096	0.946369	1.10009	225.956	184.844	175.267	197.756	162.978	179.567	151.156	181.622	167.244	166.311	171.756	179.689	196.067	150.467	168.778	207.4	154.6	166.444	240.244	180.133	208.778	179.933	187.156	370.222	166.044	154.578	166.556	335.111	130.622	163.844	290.889	226.133
AGTR1.21	angiotensin II receptor type 1	34.9653	33.7456	-1.21978	0.869418	0.0512278	33.7456	34.9653	1.54364	1.54364	1.03615	0.0512278	0.0512278	34.88	35.0933	1.03362	1.03994	27.0667	40.4889	23.0667	41.5333	43.2222	33.0667	33.4889	14.7556	40.0889	43.2222	34.2667	41.9111	38.1111	45.0222	23.8889	33.9556	26.4444	19.5778	24.6889	44.5778	35.7333	43.0889	19.5778	81.6222	21.6667	27.6222	36.0889	21.7556	28.1556	47.3556	32.2667	20.2889
DMRTA1.1	DMRT like family A1	396.308	717.473	321.166	0.0399167	-0.856305	717.473	396.308	2.59803	2.59803	0.552366	-0.856305	0.856305	612.501	72.0178	0.853691	0.100377	172.911	737.956	94.7333	1674.8	1069.42	76.9556	677.822	65.7333	1133.33	1576.26	686.811	318.267	566.133	75.2222	261.156	79.8222	108.356	76.7556	58.5778	66.2	82.1111	62.8889	67.5778	53	64.8889	619.756	260.067	891.544	1329.6	783.856	656.289	1126.38
GTSF1L.1	gametocyte specific factor 1 like	245.245	443.803	198.558	0.0743057	-0.855695	443.803	245.245	2.3896	2.3896	0.552599	-0.855695	0.855695	241.484	250.888	0.544123	0.565313	166	240.022	193.511	250.5	126.711	185.6	182.333	219.911	356.956	659.578	240.2	179.689	143.867	144.711	332.667	152.733	182.133	276.156	136.689	203.267	160.422	247.311	836.633	181.222	132.311	1864.2	156.222	222	194.978	171.889	201.333	149.867
PML.1	PML nuclear body scaffold	195.543	353.605	158.062	0.000328377	-0.854652	353.605	195.543	2.29124	2.29124	0.552999	-0.854652	0.854652	216.803	163.653	0.613122	0.462814	250.911	318.733	187.667	511.044	113	120.4	182.333	134.667	246.622	241.578	167.4	302.822	178.111	147.556	149.2	142.689	132.6	192.689	140.444	107.444	213.622	107.8	375.156	95.5778	128.511	262.911	275.578	307.667	480.644	285.2	613.156	855.578
AGTR1.3	angiotensin II receptor type 1	183.32	177.565	-5.755	0.711661	0.046017	177.565	183.32	2.26321	2.26321	1.03241	0.046017	0.046017	164.362	211.757	0.925645	1.19256	280.222	205.022	150.989	190.422	220.822	185.6	97.8889	134.667	128	121	145.822	148.311	238.244	103.222	115.2	157.356	217.711	168.489	255.156	171.1	219.556	169.778	132.489	352.778	273.156	192.222	171.756	142.844	189.933	151.444	207.044	208.867
AGTR1.4	angiotensin II receptor type 1	127.064	119.169	-7.89556	0.487873	0.0925527	119.169	127.064	2.10402	2.10402	1.06626	0.0925527	0.0925527	115.784	143.984	0.9716	1.20824	174.756	118.533	97.8667	110.6	120.933	131.444	136.067	102.378	100.178	105.3	90.8	105.8	142.422	100.178	99.5111	93.1333	108.356	81.6889	184.711	141.178	173.067	96.8	73.2	267.978	219.733	99.2444	135.889	108.667	120.4	121.422	149.156	97.4
AGTR1.7	angiotensin II receptor type 1	129.973	123.876	-6.09778	0.527056	0.0693241	123.876	129.973	2.11385	2.11385	1.04923	0.0693241	0.0693241	111.87	157.129	0.903081	1.26844	159.133	95.1778	142.422	120.511	96.2667	122.689	130.733	120.4	92.7556	99.5778	93.2667	116.956	45.8444	150.467	91.8444	152.733	142.422	138.044	178.711	169.356	112	188.022	171.8	150.356	167.844	83.2667	110.978	122.467	97.4444	130.089	67.6	126.2
AGTR2	angiotensin II receptor type 2	108.402	100.835	-7.56678	0.300778	0.104392	100.835	108.402	2.03504	2.03504	1.07504	0.104392	0.104392	101.35	118.98	1.0051	1.17995	97.1333	106.8	124.067	161.733	90.6444	104.933	109.022	102.378	100.178	102.822	111.2	94.4222	84.2889	48.3333	82.2889	95.8	118.8	86.4889	182.533	121.333	121.2	93.8444	97.6222	170.889	101.289	91.1778	133.467	104.933	61.8222	87.0667	117.4	93.8
FAM104B	family with sequence similarity 104 member B	379.956	685.17	305.214	0.143621	-0.850628	685.17	379.956	2.57973	2.57973	0.554543	-0.850628	0.850628	464.008	253.879	0.677216	0.370534	212.933	599.867	312.067	1282.18	401.733	251.089	320.489	241.778	595.778	446.467	682.678	431.022	304.2	340.422	537.422	228.378	287.8	315.467	186.8	393.122	253.133	250.489	220.333	203.778	199.489	502.244	404.911	428.544	661.844	564.489	450.356	396.011
AGTRAP	angiotensin II receptor associated protein	616.555	596.221	-20.3346	0.622477	0.0483837	596.221	616.555	2.78997	2.78997	1.03411	0.0483837	0.0483837	585.147	663.667	0.981428	1.11312	706.689	402.644	698.733	316.911	813.478	751.978	716.978	534.133	377.933	607.111	539.444	595.822	606.678	688.9	419.778	698.222	703.267	644.067	613.489	911.578	618.378	468.167	618.267	621.056	740.178	581.456	343.889	436.267	486.333	454.644	629.044	537.867
SF3A1	splicing factor 3a subunit 1	799.964	1441.89	641.929	0.244014	-0.849957	1441.89	799.964	2.90307	2.90307	0.554801	-0.849957	0.849957	707.731	938.313	0.490835	0.650751	1136.49	603.489	677.778	554.011	656.956	515.533	956.056	531.022	789.189	1566.72	702.178	492.933	442.156	607.9	383.556	673.367	1570.33	971.744	897.078	914.311	1818.2	807.8	390.578	895.856	443.867	424.933	643.833	755.156	973.8	719.289	407.044	735.844
AGXT	alanine--glyoxylate and serine--pyruvate aminotransferase	955.264	672.545	-282.719	0.460241	0.506269	672.545	955.264	2.98012	2.98012	1.42037	0.506269	0.506269	994.946	895.742	1.47937	1.33187	309.8	743.133	405.156	697.978	230.067	223.8	306.378	671.644	6537.58	1167.14	541.689	169.133	1589.42	227.911	1103.36	271	223.556	5114.87	506.689	1183.13	189.933	888.178	287.333	115.867	176.867	159.911	581.956	340.889	508.422	280.844	504.178	1581.71
AGXT2	alanine--glyoxylate aminotransferase 2	107.844	104.389	-3.45467	0.583521	0.0469718	104.389	107.844	2.03279	2.03279	1.03309	0.0469718	0.0469718	105.723	111.024	1.01278	1.06357	167.844	92.8889	120.933	89.4	110.022	122.689	87.4222	90.7333	84.8222	70.0444	95.3556	105.8	79.1556	153.533	115.2	101.244	108.356	115.2	136.689	97.0444	83.5778	107.8	115.556	118.378	126.4	75.0222	130.822	101.378	88.6889	87.0667	105.844	124.111
TDP1.1	tyrosyl-DNA phosphodiesterase 1	535.66	964.649	428.989	0.156272	-0.848686	964.649	535.66	2.72889	2.72889	0.55529	-0.848686	0.848686	570.422	483.517	0.591326	0.501236	229.978	428.733	667.256	1495.7	2226.43	266.444	743.822	250.867	264.244	213.533	376.533	257.744	497.4	209.356	428.289	682.044	461.089	368.578	235.656	314.933	504.533	178.711	314.978	1269.16	505.489	325.5	182.111	258.933	439.644	1282.18	303.444	226.133
MCM3	minichromosome maintenance complex component 3	225.024	405.22	180.196	0.155366	-0.848624	405.22	225.024	2.35223	2.35223	0.555314	-0.848624	0.848624	228.922	219.178	0.564933	0.540886	382.644	301.222	410.3	155.956	307.867	194.867	130.733	187.889	163.489	102.822	171.756	221.289	174.644	217.289	311.067	219.311	173.267	356.2	275.4	158.244	240.022	191.311	277.689	155.533	144.8	296.2	202.556	149.467	111.356	147.444	162.644	138.978
S1PR5.1	sphingosine-1-phosphate receptor 5	257.539	463.716	206.177	0.184426	-0.84845	463.716	257.539	2.41084	2.41084	0.555381	-0.84845	0.84845	224.219	307.52	0.483525	0.663164	444.222	288.422	183.667	245.022	129.689	206.422	177.167	216.711	159.644	237.867	184.711	205.222	261.156	221.467	201.889	295.533	285.289	263	439.689	281.356	304.689	295.044	179.4	350.556	380.644	254.778	323.689	231.022	284.922	260.244	279.511	428.511
AHCYL1	adenosylhomocysteinase like 1	161.403	101.754	-59.6488	0.298776	0.66558	101.754	161.403	2.20791	2.20791	1.58621	0.66558	0.66558	148.441	180.844	1.45883	1.77727	55	88.0889	64.9556	97.5778	61.3333	124.778	114.756	874.978	120.267	163.067	81.6667	105.8	80.9111	62	131.444	79.8222	59.9778	56.6889	73.3778	73.3333	92.8889	95.2889	1083.71	134.244	59.1111	75.0222	108.467	169	76.1333	113.4	76.7778	66.1556
PIAS4.1	protein inhibitor of activated STAT 4	78.1511	140.526	62.3744	4.43549e-05	-0.846494	140.526	78.1511	1.89294	1.89294	0.556135	-0.846494	0.846494	76.2089	81.0644	0.542313	0.576866	63.2889	52.9556	91.2889	102.822	67.4444	91.4667	92.8889	105.978	73.8667	63.9111	70.0444	83.0444	34.7111	68.8889	80.5333	87.8667	86.3778	105.844	86.4889	73.3333	73.6	79.2444	97.6222	50.2222	70.0444	99.2444	133.467	115.667	51.4	109	113.867	89.7778
AHDC1	AT-hook DNA binding motif containing 1	49.2218	43.6633	-5.55844	0.495373	0.172874	43.6633	49.2218	1.69216	1.69216	1.1273	0.172874	0.172874	35.4341	69.9033	0.811529	1.60096	52.9556	14.7556	80.5111	18.6667	26.4889	56.0222	19.6222	61.2444	28.1556	19.8667	19.9111	41.9111	15.5778	45.0222	30.8	68.9333	104.911	74.0444	58.5778	54.3778	78.0444	62.8889	97.6222	34.7444	64.8889	24.7778	21.1333	70.3111	16.7333	25.0889	21.4222	24.2889
TCTE3	dynein light chain Tctex-type 2	414.412	744.369	329.957	0.0497852	-0.844954	744.369	414.412	2.61743	2.61743	0.556729	-0.844954	0.844954	632.079	87.9111	0.849147	0.118102	143.667	1155.32	114.444	1234.33	1516.56	67.1333	422.644	74.5333	1424.02	1622.56	647	163.889	644.022	106.2	144.856	76.9556	78.1333	103.622	119.022	54.3778	96.0667	61.3333	106.711	48.6	134.289	436.756	212.622	1112.83	1338.69	845.333	517.044	1218.11
AHI1.1	Abelson helper integration site 1	224.353	167.787	-56.5657	0.621736	0.419137	167.787	224.353	2.35093	2.35093	1.33713	0.419137	0.419137	286.048	131.81	1.70483	0.785578	118.578	97.3556	150.989	81.6222	194.489	67.1333	114.756	148.667	112.356	102.822	93.2667	122.244	142.422	2572.84	171.178	152.733	129.511	235.067	117.333	139.267	89.6111	164.733	124.111	81.6222	84.1111	145.844	105.844	112	88.6889	130.089	190.733	258.489
AHNAK	AHNAK nucleoprotein	661.312	402.308	-259.004	0.114005	0.717031	402.308	661.312	2.82041	2.82041	1.6438	0.717031	0.717031	519.425	874.142	1.29111	2.17282	485.711	189.222	2189.18	158.711	178.444	1039.27	310.933	802.267	182.089	210.2	205.811	231.178	328.289	1085.17	194.911	604.2	731.111	1523.9	467.378	741.844	2476.77	507.367	832.3	224.444	632.111	153.022	153.756	213.2	194.978	232.8	155.956	134.978
AHNAK.1	AHNAK nucleoprotein	879.34	694.689	-184.652	0.252837	0.340055	694.689	879.34	2.94416	2.94416	1.2658	0.340055	0.340055	896.318	853.874	1.29024	1.22915	502.267	563.356	2553.5	449.311	498.511	2215.79	914.778	809.556	549.256	439.956	948.022	498.644	1014.49	1061.91	425.422	798.533	839.333	1045.26	601.511	740.178	2145.2	648.911	914.422	259.778	545.622	313.667	648.822	503.689	582.078	497.744	863.156	809.111
AHNAK2	AHNAK nucleoprotein 2	144.591	116.622	-27.9694	0.060494	0.310143	116.622	144.591	2.16014	2.16014	1.23983	0.310143	0.310143	132.299	163.029	1.13443	1.39793	98.9333	73.8667	187.667	105.378	47.5556	139.578	203.356	158.622	151.533	121	150.133	153.489	45.8444	209.356	138.178	226.267	170.044	194.722	132.589	152.733	128.289	142.556	252.111	88.2	142.778	69.3333	88.2222	136.244	64.0444	138.867	65.9111	76.4111
MGC45922		332.888	596.904	264.017	0.00922728	-0.842465	596.904	332.888	2.5223	2.5223	0.55769	-0.842465	0.842465	394.201	240.918	0.660408	0.403612	398.489	688.611	101.333	678.344	824.178	152.111	242.756	145.4	625.411	373.644	301.511	431.022	485.289	138.911	326	181.6	145.533	153.378	130.822	142.978	471.822	174.956	106.711	748.733	152.644	1074.28	497.133	472.2	1052.28	459.3	1224.09	938.178
AHNAK2.1	AHNAK nucleoprotein 2	980.12	854.352	-125.768	0.599317	0.198128	854.352	980.12	2.99128	2.99128	1.14721	0.198128	0.198128	1066.27	850.889	1.24805	0.995946	442.244	431.444	586.389	951.889	4828.93	417.333	1696.21	714.378	1584.96	462.511	780.322	1451.19	514.456	681.711	450.156	499.922	1890.78	1004.72	363.211	460.267	1586.36	932.056	517.978	303.444	950.156	329.9	1770.71	720.444	626.911	2164.28	412.178	624.911
CD320	CD320 molecule	157.156	281.732	124.577	0.116964	-0.842131	281.732	157.156	2.19633	2.19633	0.557819	-0.842131	0.842131	146.695	172.847	0.520689	0.613514	266.444	143.711	156.822	120.511	104.2	191	114.756	124	116.311	169.667	115.733	158.444	122.733	179.089	117	148.044	179.089	113	178.711	163.889	155.911	105.278	160.422	240.322	283.8	117	148.622	132.533	154.4	208.578	162.644	188.378
AHR	aryl hydrocarbon receptor	144.596	132.991	-11.6053	0.546569	0.120702	132.991	144.596	2.16016	2.16016	1.08726	0.120702	0.120702	164.669	114.488	1.23819	0.860868	70.7111	118.533	111.156	164.333	118.267	82.0667	203.356	138.456	444.222	190.578	193.244	252.511	111.2	150.467	120.933	133.467	129.511	131	82.0667	97.0444	138.233	95.2889	132.489	121.667	84.1111	123.333	146.022	264.689	204.111	160.022	86.4444	115.111
SNX5.1	sorting nexin 5	632.373	1132.28	499.902	0.157177	-0.840377	1132.28	632.373	2.80097	2.80097	0.558498	-0.840377	0.840377	539.036	772.378	0.476065	0.682147	455.622	230.422	1367.09	302.289	213.667	573.844	364.556	495.289	337.044	322.133	498.578	652.6	1382.62	554.189	335.6	597.367	708.067	944.2	680.1	700.156	587.856	1178.58	1279.56	566.6	481.3	1752.8	391.778	2127.73	257.422	617.056	8027.02	666.111
AHSP	alpha hemoglobin stabilizing protein	154.044	102.27	-51.7744	0.0761889	0.590964	102.27	154.044	2.18765	2.18765	1.50625	0.590964	0.590964	184.604	108.204	1.80507	1.05803	98.9333	153.222	84.3778	212.978	26.4889	96.0222	146.2	501.6	542.511	152.6	278.133	111.578	88.4222	112.111	163.889	171.667	122.467	96.4222	90.2889	90.5111	139.267	137.422	88.2444	66.4889	79.2667	91.1778	76.1778	118.933	113.689	204.511	110.778	146.2
AIDA	axin interactor, dorsalization associated	262.984	231.015	-31.9686	0.219202	0.186986	231.015	262.984	2.41993	2.41993	1.13838	0.186986	0.186986	255.181	274.688	1.10461	1.18905	237	210.067	293.333	205.111	181.444	273.556	262.533	312.156	267.511	227.489	247.322	443.222	130.822	289.289	246.856	246.633	295.267	383.622	386.933	235.267	196.378	214.222	347.067	220.044	221.444	144.033	207.756	319.022	135.356	268.2	145.889	176.289
AIF1	allograft inflammatory factor 1	426.737	356.509	-70.2274	0.290797	0.259407	356.509	426.737	2.63016	2.63016	1.19699	0.259407	0.259407	452.481	388.121	1.2692	1.08867	209.156	458.111	350.556	277.689	396.6	386.067	1676.71	390.478	337.044	261.644	353.333	343.067	622.778	385.378	338.6	550.289	414.356	474.933	282.289	354.244	274.989	414.111	381.044	428.022	306.933	272.289	197.356	324.089	495.767	330.8	364.1	319.711
PDK1.2	pyruvate dehydrogenase kinase 1	121.229	216.932	95.7023	0.00102563	-0.839502	216.932	121.229	2.08361	2.08361	0.558836	-0.839502	0.839502	159.425	63.9356	0.73491	0.294727	155.533	182.511	80.5111	202.556	399.044	67.1333	130.733	65.7333	104.4	251.744	125.044	179.689	198.667	103.222	144.856	79.8222	55.4667	81.6889	58.5778	39.9111	78.8667	56.8222	67.5778	43.5778	77.0444	238.244	171.756	213.2	231.578	200.267	324.489	364.544
PDRG1	p53 and DNA damage regulated 1	187.183	334.661	147.477	0.23899	-0.838248	334.661	187.183	2.27227	2.27227	0.559322	-0.838248	0.838248	176.824	202.722	0.528367	0.605755	129.178	170.956	178.556	153.311	151.156	232.822	182.333	210.378	189.644	176.533	171.756	169.133	137.422	214.911	184.267	226.267	209.111	217.289	151.978	205.178	178.022	179.933	308.667	147.556	203.222	2951.89	151.156	201.333	174.911	220.822	247.222	140.778
KJ902572		251.347	449.103	197.757	0.264016	-0.837369	449.103	251.347	2.40027	2.40027	0.559663	-0.837369	0.837369	277.721	211.786	0.618389	0.471574	178.444	200.267	219.711	161.733	337.956	249.333	247.867	402.222	278.444	227.489	216.356	287.867	348.733	184.933	624.456	209.389	229.044	174.644	153.978	228.333	189.933	206.4	343.956	137.111	245.067	293.933	207.756	258.933	192.444	4083.82	185.244	208.867
HDAC6.4	histone deacetylase 6	436.658	780.175	343.517	0.27959	-0.837295	780.175	436.658	2.64014	2.64014	0.559692	-0.837295	0.837295	435.799	437.946	0.558592	0.561343	548.089	344.089	277.4	231.733	233.267	369.578	685.689	284.244	299.156	373.644	284.2	424.822	470.311	303.178	1407.59	357.978	450.9	257.511	617.922	446.756	259.156	1002.22	330.856	165.311	490.844	477.422	442.222	729.544	412.378	356.378	197.756	7310.96
KJ904393.1_frag		240.487	429.317	188.831	0.172836	-0.836087	429.317	240.487	2.38109	2.38109	0.560161	-0.836087	0.836087	150.739	375.109	0.351112	0.873734	86.4444	99.7556	202.556	131.444	84.9111	100.489	242.756	148.667	120.267	217.189	108.956	373.333	119.222	106.2	118.889	87.8667	122.467	1893.04	63.7778	81.6889	314	89.4222	115.556	924.156	59.1111	1347.06	182.111	152.733	276.222	160.022	940.2	233.311
RDH5	retinol dehydrogenase 5	328.279	585.886	257.607	0.0161791	-0.835697	585.886	328.279	2.51624	2.51624	0.560312	-0.835697	0.835697	350.729	294.604	0.59863	0.502836	895.767	535.178	225.444	596.4	401.733	236.656	237.911	197.756	193.244	310.089	245.622	338.3	248.556	342.522	255.756	238.756	232.133	254.511	229.156	183.844	398.289	168.778	156.556	370.222	713.8	585.811	463.356	335.111	714.244	503.289	721.489	1210.68
AIF1L	allograft inflammatory factor 1 like	436.186	373.582	-62.6036	0.166492	0.223517	373.582	436.186	2.63967	2.63967	1.16758	0.223517	0.223517	479.323	371.48	1.28305	0.994373	267.978	610.511	470.656	812.889	217.022	395.511	412.1	370.311	337.044	402.867	1126.38	557.111	385.356	383.133	440.978	439.078	409.478	379.489	275.4	411.056	396.956	455.289	369.078	231.222	347.756	318.722	404.911	376.867	421.689	444.711	435.6	313.556
AIFM1	apoptosis inducing factor mitochondria associated 1	722.133	624.303	-97.83	0.218209	0.210018	624.303	722.133	2.85862	2.85862	1.1567	0.210018	0.210018	709.853	740.554	1.13703	1.18621	745.567	1041.09	982.233	418.011	833.978	739.378	493.133	1016	444.222	597.211	935.644	725.922	489.022	473.933	712.444	547.689	988.133	769.789	582.233	1201.31	730.211	294.289	503.489	891.544	896.856	414.6	480.578	389.6	694.744	369.067	869.133	602.1
AIG1	androgen induced 1	97.26	85.3167	-11.9433	0.0568216	0.189019	85.3167	97.26	1.98793	1.98793	1.13999	0.189019	0.189019	97.6081	96.7378	1.14407	1.13387	50.7556	99.7556	94.7333	134.489	76.1778	91.4667	97.8889	86.8444	120.267	102.822	118.267	88.6222	98.9333	109.2	93.9	79.8222	122.467	88.6889	97.8889	97.0444	92.8889	82.2444	88.2444	145.689	72.4	60.4889	76.1778	108.667	65.8667	74.8	91	97.4
GADD45B	growth arrest and DNA damage inducible beta	344.158	613.2	269.042	0.0412881	-0.833288	613.2	344.158	2.53676	2.53676	0.561249	-0.833288	0.833288	514.233	89.0456	0.838605	0.145215	116.733	815.644	107.8	1004.84	849.111	89.2222	516.711	82.8889	1170.96	1116.13	694.889	153.489	780.4	106.2	108.467	103.889	86.3778	110.622	79.9556	63.9111	89.6111	79.2444	136.622	47.4222	92.8	872.844	171.756	963.822	620.433	612.8	357.978	938.178
AIM1L		1011.87	871.716	-140.153	0.632486	0.215092	871.716	1011.87	3.00512	3.00512	1.16078	0.215092	0.215092	1093.48	889.457	1.2544	1.02035	438.578	986.533	718.044	480.644	1181.82	478.778	1315.28	1562.24	2684.8	1079.9	1110.31	993.667	1493.94	684.544	1193.06	566.6	404.733	387.2	2833.04	781.844	512.378	606.089	732	1451.19	619.489	396.8	425.733	463.756	766.911	708.778	762.567	507.822
AIM2	absent in melanoma 2	120.584	114.843	-5.74067	0.389116	0.0703714	114.843	120.584	2.08129	2.08129	1.04999	0.0703714	0.0703714	117.923	124.576	1.02682	1.08474	89.7111	125.133	124.067	102.822	84.9111	139.578	120.178	105.978	132.133	102.822	122.867	127.311	136.022	115.244	140.067	116.644	126.089	113	168.356	134.978	112	93.8444	106.711	164.067	110.067	110.467	97.9778	136.244	95.1778	95.5778	142.644	118.8
ZNF645	Cbl proto-oncogene like 2	212.274	377.783	165.509	0.0916731	-0.83163	377.783	212.274	2.3269	2.3269	0.561894	-0.83163	0.83163	325.851	41.9089	0.862534	0.110934	102.667	523.778	64.9556	596.4	394.456	33.0667	262.533	35.2222	834.644	930.911	407.222	122.244	446.022	62	71.6444	27.3778	50.3556	44.3556	53.2667	39.9111	36.8	31.0222	49.9556	32.0889	53.9556	270.044	113.556	604.2	284.922	260.244	140.889	721.756
AIM2.1	absent in melanoma 2	97.3622	95.3283	-2.03389	0.922397	0.030457	95.3283	97.3622	1.98839	1.98839	1.02134	0.030457	0.030457	74.1222	132.222	0.777547	1.38702	95.1778	62.3333	64.9556	69.5778	160.022	74.5778	47.1111	82.8889	66.4	73.0556	70.0444	63.4667	65.5556	75.2222	41.4444	74.3111	108.356	79.2	84.3778	99.2	87.6444	85.4222	78.4444	506.911	118.356	133.867	64.7556	112	155.956	63.7778	88	133.267
AIPL1	aryl hydrocarbon receptor interacting protein like 1	874.09	796.208	-77.8824	0.459558	0.134637	796.208	874.09	2.94156	2.94156	1.09782	0.134637	0.134637	926.054	796.144	1.16308	0.99992	606.178	1243.33	703.189	687.711	716.556	651.489	669.889	1657.91	550.6	942.244	608.478	781.511	1985.76	543.622	1542.34	814.911	659.267	693.533	437.111	1082.02	1431.64	504.5	717.044	645.067	976.344	515.644	748.322	514.822	439.644	755.422	786.2	1481.56
AJUBA	ajuba LIM protein	701.754	672.988	-28.7664	0.591716	0.0603855	672.988	701.754	2.84619	2.84619	1.04274	0.0603855	0.0603855	721.964	671.44	1.07277	0.9977	405.356	533.2	619.122	730.822	581.533	741.811	815.089	679.767	745.667	970.511	882.067	987.267	861.922	688.9	586.422	731.522	870.822	713.156	720.933	864.444	498.511	618.378	599.689	640.767	456.178	854.078	406.978	734.067	755.6	680.4	1107.68	487.067
SSTR3	somatostatin receptor 3	107.196	190.46	83.2636	0.187804	-0.829231	190.46	107.196	2.03018	2.03018	0.562829	-0.829231	0.829231	100.23	117.647	0.52625	0.617698	166	102.378	133.422	86.8889	148.267	104.933	67.9111	90.7333	96.4222	92.8889	70.0444	83.0444	74.7778	118.178	67.5556	101.244	89.8444	131	155.956	99.2	111.156	124.111	106.711	118.378	138.867	123.333	105.844	101.378	102.156	109	99.3778	137.022
EIF4A2.2	eukaryotic translation initiation factor 4A2	1233.74	2189.94	956.2	0.334731	-0.827851	2189.94	1233.74	3.09122	3.09122	0.563368	-0.827851	0.827851	1282.19	1161.07	0.585491	0.530183	1251.76	1078.31	2328.4	492.078	1751.73	925.6	956.056	2137.27	1409.81	1072.69	1204.71	1027.56	1790.3	761.178	1045.42	1633.93	1812.02	867.711	1158.98	1452.51	924.711	1051.71	1049.72	916.867	742.544	1067.47	782.822	970.6	956.778	1307.94	918.178	970.956
AK023277_frag		283.816	273.896	-9.92089	0.759522	0.0513323	273.896	283.816	2.45304	2.45304	1.03622	0.0513323	0.0513323	300.792	258.353	1.0982	0.943255	169.4	249.444	251.022	247.467	210.556	162.333	287.022	194.489	502.811	341.422	627.844	308.2	328.289	338.222	293.356	257.8	232.133	598.2	136.689	297.867	221.422	228.067	187.156	229.844	194.356	225.956	502.489	250.356	360.044	244.356	145.889	238.644
AK024408.1_frag		96.1187	87.3783	-8.74033	0.184375	0.137541	87.3783	96.1187	1.98281	1.98281	1.10003	0.137541	0.137541	96.8015	95.0944	1.10784	1.08831	70.7111	45.6	107.8	107.8	79.0889	114	92.8889	113.556	120.267	102.822	132.089	94.4222	71.9111	87.9111	111.156	118.978	101.289	69.2444	94.3333	113.644	97.9333	105.278	124.111	51.3778	74.7556	60.4889	85.8444	132.533	59.5333	95.5778	63.1556	72.1556
AK054893.1_frag		99.0987	77.3428	-21.7559	0.163839	0.357599	77.3428	99.0987	1.99607	1.99607	1.28129	0.357599	0.357599	93.1052	108.089	1.2038	1.39753	78.4444	88.0889	69.0667	89.4	98.9556	71.9111	97.8889	82.8889	96.4222	166.311	139.267	105.8	104.933	35.5556	71.6444	45.9333	69.3333	88.6889	86.4889	125.2	70.4444	71.8889	67.5778	385.289	70.0444	75.0222	76.1778	83.5333	113.689	63.7778	89.4111	44.0444
Esrrb		144.955	256.698	111.743	0.280641	-0.824468	256.698	144.955	2.16123	2.16123	0.564691	-0.824468	0.824468	133.427	162.247	0.519783	0.632052	303.889	97.3556	150.989	89.4	126.711	127.022	151.156	127.556	108.667	145.489	102.156	148.311	84.2889	138.911	99.5111	211.711	151.8	200.778	97.8889	154.4	153.978	204.467	156.556	185.244	105.644	102.489	95.7556	112	102.156	142.978	99.3778	109.2
MRPS18C	mitochondrial ribosomal protein S18C	31.7813	56.275	24.4937	1.20705e-05	-0.824314	56.275	31.7813	1.50217	1.50217	0.56475	-0.824314	0.824314	32.5274	30.6622	0.578008	0.544864	30.9778	23.6222	30.9778	27.3778	26.4889	33.0667	58.2667	35.2222	28.1556	35.4889	34.2667	41.9111	19	13.6222	49.4667	33.9556	40.3556	29.8	30.7333	20.1111	31.0667	25.2222	43.4889	20.9111	30.9778	63.7333	53.2667	108.667	24.2444	36.7556	40.5333	105.278
AK055254.1_frag		64.3147	58.8106	-5.50411	0.271282	0.129073	58.8106	64.3147	1.80831	1.80831	1.09359	0.129073	0.129073	65.4563	62.6022	1.113	1.06447	70.7111	45.6	72.7778	84.3333	58.2667	50.3111	47.1111	56.0667	50.4	63.9111	81.6667	88.6222	82.3778	81.6222	48.0667	40.3556	50.3556	64.2667	44.8889	79.7333	65.3556	56.8222	43.4889	115.867	64.8889	73.7333	71.4222	38.6444	67.7778	67.4	76.7778	52.9556
AK056246.1_frag		1161.38	1010.1	-151.277	0.238144	0.201339	1010.1	1161.38	3.06497	3.06497	1.14977	0.201339	0.201339	992.29	1415	0.98237	1.40086	1313.84	892.267	1075.4	392.133	893.556	1023.71	906.433	714.378	952.222	628.622	1633.39	938.278	1655.8	1177.22	687.089	1650.16	1544.69	1354.17	1303.77	673.644	1660.56	912.111	1986.96	1349.07	1714.92	2071.56	796.067	1816.84	1950.51	896.011	529.933	892.778
AK057677.1_frag		194.378	166.998	-27.3794	0.257574	0.21903	166.998	194.378	2.28865	2.28865	1.16395	0.21903	0.21903	163.527	240.653	0.979216	1.44105	370.378	123.111	208.511	131.444	120.933	196.756	130.733	232.711	135.822	117.378	106.533	127.311	85.5556	225.667	140.067	209.389	191	174.644	160.2	178.489	433.9	233.2	248.333	337.444	239.933	158.156	148.622	132.533	150	113.4	154.244	124.111
AK074283_frag		45.3209	27.7422	-17.5787	0.117666	0.708093	27.7422	45.3209	1.6563	1.6563	1.63364	0.708093	0.708093	35.3704	60.2467	1.27497	2.17166	34.8222	28.9111	30.9778	18.6667	43.2222	38.5111	40.8444	14.7556	40.0889	27.5111	29.4889	27.3778	76.4889	55	23.8889	40.3556	14.5333	39.9111	33.6667	44.5778	34.7111	46.2667	43.4889	271	33.9556	28.9111	24.8222	38.6444	29.7111	18.4667	33.6667	28.0667
IP6K1	inositol hexakisphosphate kinase 1	568.626	1003.12	434.498	0.44565	-0.818948	1003.12	568.626	2.75483	2.75483	0.566855	-0.818948	0.818948	483.339	696.557	0.481833	0.694387	608.478	273.156	1577.16	250.5	51.0667	661.444	291.411	664.667	345.333	328.333	591.056	272.922	328.289	600.044	406.222	763.489	511	498.656	556.411	838.244	863.244	550.767	365.889	1197.18	820.689	250.911	210.267	313.467	248.444	225.089	281.089	186.8
AK074549.1_frag		98.2773	65.1578	-33.1196	0.318784	0.592921	65.1578	98.2773	1.99245	1.99245	1.5083	0.592921	0.592921	119.827	65.9522	1.83903	1.01219	42.7111	789.133	72.7778	74.0778	82.0667	76.9556	82.2889	61.2444	96.4222	79.4667	64.7556	72.7333	77.7778	55	70	51.1889	45.4222	37.5111	50.4	63.9111	59.9333	56.8222	67.5778	167.644	59.1111	67.6889	73.7333	73.5111	53.4667	63.7778	69.2444	54.7778
AK091027.1_frag		50.6702	47.5156	-3.15467	0.541212	0.0927383	47.5156	50.6702	1.70475	1.70475	1.06639	0.0927383	0.0927383	58.7348	38.5733	1.23612	0.811804	34.8222	71.5111	48.2444	67.3556	64.5111	56.0222	47.1111	45.5556	100.178	67.1778	70.0444	72.7333	47.3778	25.0889	63.2889	23.8889	50.3556	39.9111	30.7333	46.9556	37.8	31.0222	56.0222	38.0667	30.9778	50.4444	76.1778	76.7556	24.2444	36.7556	50.7556	41.0222
GGA1.3	golgi associated, gamma adaptin ear containing, ARF binding protein 1	1918.87	3381.18	1462.31	0.49026	-0.817268	3381.18	1918.87	3.28305	3.28305	0.567516	-0.817268	0.817268	2322.37	1313.62	0.686853	0.38851	4398	422.089	799.067	671.889	371.133	914.556	743.822	941.267	542.511	1118.68	1663.71	812.644	603.156	20184.7	648.4	887.289	710.144	5496.74	656.356	726.911	711.378	779.744	1546.62	1073.24	547.8	566.6	43457.3	995.2	877.211	1213.68	355.456	874.311
PPIP5K2	diphosphoinositol pentakisphosphate kinase 2	35.3591	62.2889	26.9298	0.00112357	-0.816893	62.2889	35.3591	1.5485	1.5485	0.567663	-0.816893	0.816893	40.5022	27.6444	0.650232	0.44381	42.7111	45.6	48.2444	33.3556	51.0667	33.0667	25.6444	50.8	40.0889	50.4444	24.6889	41.9111	27.1111	62	30.8	33.9556	30.9778	24.6889	42.1333	20.1111	26.4889	25.2222	31.0222	22.7111	19.1333	84.9111	53.2667	46.5556	177.356	70.9778	50.7556	58.5778
AK094777.1_frag		575.888	542.168	-33.7197	0.582929	0.0870474	542.168	575.888	2.76034	2.76034	1.06219	0.0870474	0.0870474	630.576	493.856	1.16306	0.91089	355.156	768.244	401.911	606.233	642.544	549.956	906.433	481.922	536.667	562.956	1115.16	418.756	1038.11	465.378	609.222	684.489	582.944	480.022	499.389	612.733	409.956	453.967	488.244	327.089	399.722	765.8	373.089	423.133	1046.96	373.289	626.211	763.156
AK096729.1_frag		63.408	52.7189	-10.6891	0.0419564	0.266345	52.7189	63.408	1.80214	1.80214	1.20276	0.266345	0.266345	58.8148	70.2978	1.11563	1.33345	50.7556	64.6667	64.9556	44	79.0889	56.0222	58.2667	86.8444	70.3556	43.2222	64.7556	53.9556	41.9111	41.9111	61.5111	65.9556	59.9778	35	58.5778	86.3111	58.1333	56.8222	56.0222	142.067	84.1111	46.7333	48.4444	64.6667	55.3778	55.9778	70.4444	54.7778
AK1	adenylate kinase 1	419.257	399.958	-19.2996	0.649745	0.0679883	399.958	419.257	2.62248	2.62248	1.04825	0.0679883	0.0679883	420.801	416.941	1.05211	1.04246	313.556	360.489	412.978	372.444	35.2222	517.467	579.222	387.533	374.244	495.6	350.067	474.756	450.967	420.756	766.722	497.844	285.289	460.689	334.444	461.778	534.889	651.744	336.111	234.044	372.578	385.989	391.778	700.367	498.711	334.8	402.467	282.844
AK1.1	adenylate kinase 1	498.256	460.088	-38.1677	0.466271	0.114976	460.088	498.256	2.69745	2.69745	1.08296	0.114976	0.114976	477.958	528.703	1.03884	1.14913	412.422	329.4	453.867	380.289	418.044	414	662.289	495.289	288.556	504.8	329.533	746.878	364.933	589.178	779.889	630.2	450.9	591.722	403.089	424.467	310.222	1083.52	599.689	330.822	462.4	337.822	562.267	967.367	701.111	387.044	266.4	357.6
AK125151_frag		185.793	139.382	-46.4117	0.0439242	0.414658	139.382	185.793	2.26903	2.26903	1.33298	0.414658	0.414658	141.957	251.548	1.01848	1.80474	323.556	123.111	190.689	113.178	156.911	143.8	92.8889	175.089	88.5111	110.333	102.156	94.4222	107.978	195.578	111.156	209.389	163.933	200.778	417.067	231.578	270.044	212.156	191.044	334.222	285.267	97.4889	140.978	101.378	88.6889	109	88	118.8
AK126796.1_frag		82.4298	82.1206	-0.309222	0.947061	0.00542222	82.1206	82.4298	1.91608	1.91608	1.00377	0.00542222	0.00542222	78.4378	88.4178	0.955154	1.07668	113.556	66.7556	64.9556	71.9111	115.467	76.9556	72.7333	82.8889	63.0222	73.0556	59.8444	94.4222	80.9111	75.2222	64.8667	68.9333	78.1333	76.7556	86.4889	73.3333	105.667	113.778	78.4444	92.5778	110.067	73.7333	85.8444	80.0222	78.3111	74.8	84.5333	84.3333
AK127387.1_frag		78.6511	73.8156	-4.83556	0.571778	0.0915423	73.8156	78.6511	1.8957	1.8957	1.06551	0.0915423	0.0915423	68.0667	94.5278	0.922118	1.28059	107.8	48.3556	114.444	51.0667	58.2667	50.3111	72.7333	74.5333	45.8	50.4444	38.9556	72.7333	40.8	133.244	61.5111	114.178	122.467	124.311	73.3778	90.5111	89.6111	79.2444	106.711	60.7556	84.1111	45.3333	62.5111	67.4	49.2	63.7778	61.3333	64.3556
AK131224.1_frag		202.166	196.295	-5.87122	0.652015	0.0425185	196.295	202.166	2.30571	2.30571	1.02991	0.0425185	0.0425185	211.079	188.798	1.07531	0.961806	197.756	184.844	187.667	236.867	181.444	231	208.667	194.489	281.656	224.2	245.622	257.744	127.222	187.756	219.244	155.089	211.889	211.222	233.267	156.533	221.422	162.622	212.778	125.444	197.711	327.878	176.533	178.622	197.689	192.356	147.556	188.378
AK2	adenylate kinase 2	773.784	588.492	-185.292	0.0282675	0.394909	588.492	773.784	2.88862	2.88862	1.31486	0.394909	0.394909	645.842	965.697	1.09745	1.64097	895.767	514.867	691.911	678.344	619.289	603.8	433.1	725.378	656.933	485.222	723.222	537.911	820.089	639.467	662.333	760.089	450.9	2082.38	770.089	736.6	685.067	991.022	1419.38	1106.91	654.533	465.111	891.911	607.933	739.378	527.644	437.867	677.422
AK2.1	adenylate kinase 2	748.681	734.703	-13.9781	0.807696	0.0271902	734.703	748.681	2.8743	2.8743	1.01903	0.0271902	0.0271902	665.979	872.734	0.90646	1.18787	1011.38	599.867	648.533	550.978	661.844	886.6	540.2	550.222	574.4	546.222	586.756	609.911	879.722	707.978	635.067	856.756	511	852.122	819.911	915.944	1180.74	939.8	658.956	925.511	1066.6	656.778	470.967	498	765.111	576.4	1315.28	596.689
AK290580_frag		86.0702	81.2722	-4.798	0.250561	0.0827519	81.2722	86.0702	1.93485	1.93485	1.05904	0.0827519	0.0827519	82.4844	91.4489	1.01492	1.12522	82.2889	81.2889	87.8444	92.3556	76.1778	91.4667	87.4222	94.8667	88.5111	89.0889	79.5111	83.0444	50.0889	68.8889	84.4222	93.1333	101.289	88.6889	77.7778	103.222	122.133	68.9333	78.4444	99.2444	81.6222	55.3778	71.4222	104.933	73.8667	70.9778	70.4444	91.6889
CXorf58	chromosome X open reading frame 58	286.152	501.783	215.631	0.0783391	-0.810281	501.783	286.152	2.4566	2.4566	0.570271	-0.810281	0.810281	442.266	51.9822	0.881388	0.103595	113.556	694.511	87.8444	893.756	787.889	44.5111	449.356	40.4889	980.133	1154.41	557.667	148.311	457	91	133.556	33.9556	86.3778	49.1556	68.8444	39.9111	43.6222	31.0222	43.4889	46.4	77.0444	465.111	156.222	797.711	704.267	378.044	218.178	828.644
AK293512_frag		231.403	212.593	-18.8093	0.754625	0.122309	212.593	231.403	2.36437	2.36437	1.08848	0.122309	0.122309	194.684	286.48	0.91576	1.34755	155.533	153.222	150.989	126.089	591.144	160.422	182.333	175.089	159.644	182.267	167.4	169.133	204.6	144.711	197.689	197.8	154.6	157.756	1341.96	162.067	170.356	137.422	140.244	215.889	186.711	195.422	349.622	172.222	194.978	163.844	216.267	170.622
MAGEA10	MAGE family member A10	168.83	295.941	127.111	3.67212e-05	-0.809737	295.941	168.83	2.22745	2.22745	0.570486	-0.809737	0.809737	166.135	172.873	0.561378	0.584148	107.8	141.344	136.4	174.378	110.022	147.867	151.156	181.622	288.556	200.356	201.689	216.222	107.978	181.778	144.856	135.822	145.533	148.889	132.589	286.8	150.089	177.711	208.978	172.922	169.4	188.622	199.978	253.089	159.767	653.433	232.8	250.444
ZRANB2	zinc finger RANBP2-type containing 2	585.512	1026.17	440.662	0.000231695	-0.809505	1026.17	585.512	2.76754	2.76754	0.570578	-0.809505	0.809505	586.786	583.601	0.571819	0.568716	335.378	551.267	669.356	606.233	711.089	492.044	330.022	718	491.933	530.356	754.333	1038.46	514.456	472.444	586.422	547.689	554.756	717.589	259.644	452.289	371	368.722	1433.2	651.944	479.178	624.833	939.156	707.244	870.733	2346.49	714	677.422
CREM.14	cAMP responsive element modulator	239.301	419.388	180.087	0.0286615	-0.809458	419.388	239.301	2.37895	2.37895	0.570596	-0.809458	0.809458	257.868	211.451	0.614867	0.504189	849.467	252.2	230.578	231.733	217.022	152.111	242.756	191.178	167.244	261.644	233.844	221.289	191.178	206.533	219.244	171.667	248.889	255.578	140.444	318.222	190.733	261.022	234.667	125.444	167.844	238.244	182.111	273.244	213.256	1860.99	450.356	224.444
AK3	adenylate kinase 3	337.702	336.964	-0.737333	0.981462	0.0031534	336.964	337.702	2.52853	2.52853	1.00219	0.0031534	0.0031534	388.293	261.814	1.15233	0.776979	224.089	443.867	317.244	458.556	392.267	328.333	320.489	299.378	468.067	704.356	399.067	323.333	500.756	256.367	388.233	308.811	235	205.133	341.422	412.422	226.544	273.244	244.889	95.5778	275.1	342.844	404.911	354.822	366.867	260.244	473.9	370.656
KJ904326_frag		349.81	612.433	262.623	0.0569822	-0.807981	612.433	349.81	2.54383	2.54383	0.571181	-0.807981	0.807981	518.738	96.4178	0.847012	0.157434	153.711	782.756	101.333	1252.42	945.078	96.0222	359.489	65.7333	1059.63	1478.13	548.089	127.311	609.911	94.2444	107.2	90.5556	78.1333	138.044	75.6667	58.9333	91.6667	86.8889	156.556	61.3333	126.4	553.222	133.467	928.944	855.178	546.222	316.178	1061.51
AK4	adenylate kinase 4	111.088	107.241	-3.84733	0.865523	0.0508507	107.241	111.088	2.04567	2.04567	1.03588	0.0508507	0.0508507	131.915	79.8489	1.23008	0.744573	42.7111	141.344	23.0667	95.0444	70.3556	56.0222	151.156	24.7778	143.756	142.156	132.089	363.289	259.689	68.8889	264.378	71.5111	40.3556	69.2444	47.7111	37.6	58.9333	106.622	43.4889	258.133	64.8889	95.8667	221.889	112	106.533	160.022	97.5778	74.3111
AK4.1	adenylate kinase 4	278.55	261.763	-16.7864	0.304493	0.0896721	261.763	278.55	2.4449	2.4449	1.06413	0.0896721	0.0896721	275.961	282.433	1.05424	1.07896	321.511	221.556	245.378	161.733	366.8	298.844	267.578	362.022	226.378	241.578	259.556	318.267	275.022	222.867	350.322	271	262.333	194.722	275.4	332.689	362.967	174.956	274.456	343.3	332.511	217.333	207.756	408.756	301.933	236.622	313.756	266.978
AK4.2	adenylate kinase 4	238.1	202.726	-35.3734	0.190279	0.232033	202.726	238.1	2.37676	2.37676	1.17449	0.232033	0.232033	205.145	287.531	1.01193	1.41832	339.089	111.578	264.422	110.6	237.467	398.4	166.889	364.889	120.267	156.133	115.733	174.644	115.867	278.333	122.867	344.644	292.867	339.089	253.133	304.378	281.689	283.8	287.333	167.644	320.733	199.544	174.156	264.689	142.556	171.889	149.156	160.822
NOL3	nucleolar protein 3	1882.81	3294.6	1411.79	0.158836	-0.807217	3294.6	1882.81	3.27481	3.27481	0.571483	-0.807217	0.807217	2121.45	1524.85	0.643917	0.462832	1206.03	1788.09	2033.36	2796.28	1546.12	2360.24	8795.2	871.344	1110.84	1030.53	3513.87	589.089	1858.2	1465.44	857.044	3980.02	1161.36	497.2	798.511	1454.54	1833.13	310.644	1121.81	1921.14	2170.09	355.133	21090.9	4946.47	2284.44	1608.02	665.233	4104.29
AK7	adenylate kinase 7	900.12	773.66	-126.46	0.409265	0.218417	773.66	900.12	2.9543	2.9543	1.16346	0.218417	0.218417	727.355	1159.27	0.940148	1.49842	2160.82	953.044	614.678	350.6	819.544	536.778	417.044	1285.07	412.289	1122.4	406.178	455.333	430.044	607.9	338.6	1292.31	1673.71	1178.34	845.444	897.178	1038.31	465.522	2315.89	756.644	1129.31	422.556	579.644	578.489	517.222	701.156	1250.47	408.756
AK9	adenylate kinase 9	41.0356	35.98	-5.05556	0.268792	0.189679	35.98	41.0356	1.61316	1.61316	1.14051	0.189679	0.189679	39.4341	43.4378	1.096	1.20728	38.5111	42.9778	27.0222	24.2889	51.0667	38.5111	47.1111	24.7778	40.0889	39.5111	41.6222	34.8667	68.9333	48.3333	23.8889	40.3556	22.6667	39.9111	24.6889	35.5111	48.4444	36.9778	31.0222	112	42.8	42.9778	32.6444	30.4222	36.9778	25.0889	36.1333	37.6667
CLOCK.1	clock circadian regulator	211.296	369.558	158.263	0.257413	-0.80654	369.558	211.296	2.32489	2.32489	0.571752	-0.80654	0.80654	178.245	260.871	0.482319	0.7059	224.089	153.222	148.267	100.022	264.733	210.556	281.989	141.978	163.489	176.533	165.178	148.311	211.289	115.244	168.778	282.844	182.133	215.289	186.8	180.133	507.067	243.489	156.556	473.644	180.756	179.133	182.111	142.844	122.822	220.822	179.956	174.133
AK9.1	adenylate kinase 9	29.5778	26.3578	-3.22	0.267238	0.166285	26.3578	29.5778	1.47097	1.47097	1.12217	0.166285	0.166285	33.1037	24.2889	1.25594	0.921507	34.8222	23.6222	23.0667	24.2889	43.2222	38.5111	40.8444	35.2222	16.6444	35.4889	29.4889	27.3778	34.7111	62	27.2444	17.1111	14.5333	29.8	14.8	20.1111	20.2889	28.3333	19.5778	41.5333	36.8	23.7556	21.1333	21.7556	47.3556	25.0889	23.2222	26.0444
REXO2.1	RNA exonuclease 2	149.06	260.517	111.457	0.275687	-0.805487	260.517	149.06	2.17336	2.17336	0.572169	-0.805487	0.805487	158.48	134.929	0.60833	0.517928	106.133	99.7556	153.933	164.333	93.6667	111.8	166.889	148.667	167.244	210.2	248.378	169.133	62.8889	118.178	356	93.1333	220.844	117.333	275.4	133.133	115.289	109.356	128.867	41.5333	114.4	81.5778	126.044	2350.84	86.6667	130.089	95.8444	155.444
AKAP10	A-kinase anchoring protein 10	103.26	96.6356	-6.62444	0.28549	0.0956555	96.6356	103.26	2.01393	2.01393	1.06855	0.0956555	0.0956555	101.34	106.14	1.04868	1.09835	104.4	73.8667	114.444	69.5778	110.022	109.511	109.022	109.756	84.8222	96.2556	95.3556	116.956	76.4889	118.178	131.444	106.222	118.8	162.022	82.0667	131.044	81.1333	107.8	115.556	59.7111	97.0444	78.4667	85.8444	118.933	71.9111	104.333	81.5778	101.378
AKAP11	A-kinase anchoring protein 11	39.3929	28.6144	-10.7784	0.165	0.461192	28.6144	39.3929	1.59542	1.59542	1.37668	0.461192	0.461192	34.0193	47.4533	1.18888	1.65837	32.8889	23.6222	27.0222	24.2889	43.2222	27.4222	33.4889	24.7778	28.1556	43.2222	24.6889	27.3778	71.9111	58.5778	19.6222	33.9556	30.9778	29.8	24.6889	39.9111	28.9111	33.9556	31.0222	190.333	30.9778	33.3556	24.8222	25.9111	41.3111	13.7333	28.2444	29.6222
AKAP12	A-kinase anchoring protein 12	263.167	238.513	-24.6543	0.561349	0.141913	238.513	263.167	2.42023	2.42023	1.10337	0.141913	0.141913	273.659	247.429	1.14736	1.03738	293.933	159.911	233.111	129.044	283.156	260.844	213.244	399	270.822	145.489	316.511	210.578	156.933	902.8	129.511	186.667	170.044	344.311	163.933	205.178	306.489	200.178	171.8	554.6	171.089	215.556	153.756	219.244	135.356	216.322	203.222	244.633
POTEG	POTE ankyrin domain family member G	268.252	468.037	199.785	0.0510355	-0.803035	468.037	268.252	2.42854	2.42854	0.573142	-0.803035	0.803035	263.007	276.118	0.561938	0.589949	373.067	261.467	233.111	184.578	217.022	185.6	213.244	241.778	200.667	224.2	561.733	267.778	240.2	238.489	302.178	262.133	235	278.022	217.067	180.133	543.533	538.044	248.333	120.044	138.867	2263.13	323.689	270.4	245.622	298.267	232.8	803.878
USF1.1	upstream transcription factor 1	135.027	235.544	100.518	0.230269	-0.802755	235.544	135.027	2.13042	2.13042	0.573253	-0.802755	0.802755	148.076	115.453	0.628652	0.490155	84.4222	104.556	139.378	171.756	175.156	104.933	218.578	127.556	174.867	166.311	240.2	148.311	101.8	109.2	154.111	93.1333	129.511	148.889	99.8444	134.978	167.844	113.778	97.6222	63.2889	105.644	115.333	1977.42	191.711	118.4	130.089	144	124.111
AKAP13_frag		48.4613	41.2511	-7.21022	0.21408	0.232401	41.2511	48.4613	1.6854	1.6854	1.17479	0.232401	0.232401	47.9807	49.1822	1.16314	1.19226	46.7333	50.5333	27.0222	41.5333	82.0667	38.5111	58.2667	35.2222	40.0889	63.9111	46.7333	41.9111	74.7778	35.5556	36.8444	43.2222	22.6667	39.9111	42.1333	49.2889	54.8667	40.1778	31.0222	143.756	24.7778	45.3333	42.6667	49.8	47.3556	36.7556	44.7556	42.6222
PCDH17	protocadherin 17	650.914	1134.04	483.13	0.266114	-0.800938	1134.04	650.914	2.81352	2.81352	0.573976	-0.800938	0.800938	638.974	668.824	0.563447	0.589769	853	497.756	985.311	517.133	1209.33	353.967	662.289	408.756	896.011	538.733	443.689	805.078	564.867	356.178	492.511	363.933	508.689	1180.43	432.756	1791.77	729.156	299.422	506.511	426.222	449.356	719.711	531.022	506.467	585.578	696.511	641.111	10010.8
FDXR	ferredoxin reductase	142.09	247.48	105.39	0.239086	-0.800505	247.48	142.09	2.15256	2.15256	0.574148	-0.800505	0.800505	135.893	151.387	0.549105	0.611713	229.978	162.067	156.822	139.733	156.911	158.422	114.756	148.667	116.311	102.822	84.3333	138.222	114.444	121	93.9	157.356	142.422	110.622	132.589	127.178	188.911	106.622	148.444	156.456	243.267	153.022	151.156	118.933	145.133	147.444	279.511	142.667
AKAP14	A-kinase anchoring protein 14	59.5902	36.2578	-23.3324	0.0844258	0.716785	36.2578	59.5902	1.77518	1.77518	1.64352	0.716785	0.716785	51.3407	71.9644	1.41599	1.9848	50.7556	28.9111	30.9778	24.2889	58.2667	76.9556	47.1111	35.2222	28.1556	43.2222	54.7778	41.9111	170.8	41.9111	36.8444	53.7778	30.9778	44.3556	36.5111	58.9333	53.8222	55.1778	31.0222	306.489	48.5778	47.9778	28.9111	21.7556	41.3111	36.7556	30.9778	31.2444
AKAP14.1	A-kinase anchoring protein 14	186.348	181.032	-5.31589	0.612382	0.0417538	181.032	186.348	2.27032	2.27032	1.02936	0.0417538	0.0417538	179.022	197.336	0.9889	1.09006	190.911	150.667	211.089	115.467	175.156	206.422	218.578	219.911	135.822	173.267	180.222	190.333	117.733	238.489	161.267	214.267	240.489	237.044	155.956	233.311	174.956	208.778	194.578	114.489	199.489	182.889	146.022	188.733	142.556	204.511	151.089	149.867
AKAP14.2	A-kinase anchoring protein 14	196.6	189.247	-7.35333	0.550423	0.0549954	189.247	196.6	2.29358	2.29358	1.03886	0.0549954	0.0549954	191.484	204.273	1.01182	1.0794	209.156	162.067	193.511	171.756	197.6	238.489	223.2	210.378	167.244	180.089	160.422	221.289	127.222	222.867	186.978	214.267	167.067	253.556	247.489	165.822	178.022	337	224.044	108.467	147	182.889	252.511	216.178	152.467	171.889	225.978	193.644
IQCC	IQ motif containing C	67.368	117.203	49.8353	0.193607	-0.798878	117.203	67.368	1.82845	1.82845	0.574796	-0.798878	0.798878	75.437	55.2644	0.643642	0.471526	78.4444	55.2222	94.7333	118.178	76.1778	56.0222	67.9111	105.978	73.8667	63.9111	59.8444	83.0444	47.3778	91	59.8444	61.1111	45.4222	64.2667	97.8889	25.3556	41.7333	56.8222	67.5778	24.8222	67.6444	58.2667	62.5111	70.3111	64.0444	87.0667	61.3333	68.5778
SGF29	SAGA complex associated factor 29	578.708	1005.52	426.816	0.266521	-0.797041	1005.52	578.708	2.76246	2.76246	0.575529	-0.797041	0.797041	649.176	473.007	0.645609	0.470408	403	479.778	1349.71	474.133	218.711	319.667	417.044	1085.36	649.289	492.044	916.978	1125.87	670.733	564.778	570.544	387.2	548.889	455.667	273.111	318.222	478.844	906.133	643.467	470.156	248.378	327.878	425.733	685.378	2448.09	343.356	305.622	622.722
AKAP17A	A-kinase anchoring protein 17A	68.032	63.97	-4.062	0.317407	0.088818	63.97	68.032	1.83271	1.83271	1.0635	0.088818	0.088818	65.3496	72.0556	1.02157	1.1264	48.7111	66.7556	57.0889	55.5556	67.4444	74.5778	67.9111	56.0667	66.4	70.0444	72.5111	63.4667	88.4222	62	63.2889	68.9333	82.2	51.6222	63.7778	63.9111	61.2444	53.7778	88.2444	116.8	70.0444	72.0444	55.5111	64.6667	61.8222	63.7778	81.5778	70.1778
AKAP7	A-kinase anchoring protein 7	2680.33	1832.99	-847.333	0.104739	0.548207	1832.99	2680.33	3.42819	3.42819	1.46227	0.548207	0.548207	2514.91	2928.46	1.37202	1.59763	653.489	1819.62	949	760.156	1563.87	3430.84	2695.63	1478.13	1118.31	1440.21	2407.76	1685.4	4365.07	2703.91	10652.2	1143.31	4203.06	1729.07	2741.09	3851.92	1343	3748.13	1649.57	6944.33	1931.09	1123.98	1631.42	2105.8	3735.18	2211.69	2666.09	1649.57
SNX5.2	sorting nexin 5	326.419	567.023	240.605	0.161195	-0.796685	567.023	326.419	2.51377	2.51377	0.575671	-0.796685	0.796685	329.78	321.377	0.581599	0.566779	229.978	197.756	438.222	207.756	175.156	342.978	433.1	317.111	215.289	306.733	430.489	474.756	568.078	331.122	278.178	268.5	409.478	408.756	297.4	381.622	256.222	330.2	360.622	225.867	275.1	305.8	221.889	1065.16	184.844	554.822	3997.53	252.644
AKAP8	A-kinase anchoring protein 8	444.736	345.366	-99.3704	0.0523765	0.364825	345.366	444.736	2.6481	2.6481	1.28773	0.364825	0.364825	441.01	450.324	1.27694	1.30391	983.922	228.067	277.4	239.933	529.189	292.711	510.756	475.178	580.444	402.867	253.344	247.089	632.111	505.311	456.833	510.8	439.267	385.356	556.411	461.778	752.067	318.222	579.878	354.667	144.8	452.167	240.022	281.767	389.933	473.011	155.956	326.178
KJ904213		399.388	693.417	294.029	0.0739497	-0.795933	693.417	399.388	2.60139	2.60139	0.575971	-0.795933	0.795933	611.144	81.7533	0.881351	0.117899	183.822	682.767	107.8	1476.98	600.211	76.9556	1082.02	98.2	954.889	1766.89	846.089	221.289	804.956	87.9111	176.378	82.4	93.9333	86.4889	68.8444	107.444	84.4222	64.3556	93.2667	77.2667	59.1111	569.133	288.622	1446.68	960.867	600.067	320.311	919.844
DDX19B	DEAD-box helicase 19B	856.582	1486.68	630.094	0.0336294	-0.795427	1486.68	856.582	2.93277	2.93277	0.576173	-0.795427	0.795427	842.507	877.696	0.566705	0.590374	1074.92	774.322	753.689	602.222	1328.36	1398.64	693.344	736.678	614.911	650.567	799.978	753.467	1058.56	610.256	787.689	839.733	1212.84	596.578	770.089	893.922	673.933	1192.22	1101.33	579.178	917.122	1589.42	6400.64	662.333	972.256	2040.77	1799.44	696.067
GLTSCR1L	BRD4 interacting chromatin remodeling complex associated protein like	163.376	283.489	120.113	0.0606876	-0.795096	283.489	163.376	2.21319	2.21319	0.576305	-0.795096	0.795096	133.027	208.9	0.469248	0.73689	147.178	139.267	114.444	169.244	118.267	124.778	109.022	120.4	236.356	128.044	108.956	127.311	109.689	133.244	109.2	135.822	132.6	488.489	104	336.844	164.356	126.711	97.6222	138.622	363.933	217.333	298.756	1454.54	240.2	138.867	201.333	289.189
EVX1	even-skipped homeobox 1	125.82	218.289	92.4693	6.36957e-07	-0.794883	218.289	125.82	2.09975	2.09975	0.57639	-0.794883	0.794883	122.018	131.522	0.558974	0.602515	89.7111	99.7556	107.8	115.467	82.0667	93.9111	187.8	117.156	135.822	142.156	115.733	169.133	129.244	156.422	88.0889	133.467	115.333	129	119.022	99.2	136.067	155.933	220.333	112	94.8667	161.756	186.844	165.822	113.689	200.267	197.756	148
AKIRIN2	akirin 2	88.4404	82.7017	-5.73878	0.253166	0.0967899	82.7017	88.4404	1.94665	1.94665	1.06939	0.0967899	0.0967899	92.0793	82.9822	1.11339	1.00339	82.2889	85.9111	94.7333	92.3556	64.5111	93.9111	97.8889	90.7333	104.4	96.2556	118.267	88.6222	74.7778	112.111	84.4222	93.1333	78.1333	58.9333	73.3778	81.6889	70.4444	78.1333	97.6222	133.467	64.8889	63.7333	66.8667	104.933	67.7778	87.0667	88	66.1556
SYTL3.1	synaptotagmin like 3	237.244	411.578	174.334	0.00537764	-0.794796	411.578	237.244	2.37519	2.37519	0.576425	-0.794796	0.794796	282.914	168.738	0.687389	0.409978	312.6	477.522	117.844	435.333	551.711	156.533	287.022	134.667	233.044	297.089	180.222	384.878	247.067	203.511	224.667	181.6	160.689	155.533	127.022	158.244	320.156	149.867	144.578	135.222	154.467	561.022	349.622	304.844	849.633	723.156	783.933	592.589
NG_030306.2_frag		726.822	1260.8	533.976	0.0844981	-0.794663	1260.8	726.822	2.86143	2.86143	0.576478	-0.794663	0.794663	900.996	465.561	0.714624	0.369259	162.422	180.178	274.644	179.444	217.022	210.556	3444.69	197.756	128	914.511	682.678	2412.8	1582.94	2370.44	556.856	148.044	226.267	850.911	1286.6	491.056	364.844	423.133	323.844	356.378	184.533	213.422	1028.61	172.222	200.267	3028.2	3309.49	222.511
AKNAD1	AKNA domain containing 1	471.829	369.408	-102.421	0.268259	0.35305	369.408	471.829	2.67378	2.67378	1.27726	0.35305	0.35305	430.684	533.547	1.16588	1.44433	337.067	416.622	314.444	372.444	258.222	341.167	528.822	367.867	844.1	406.311	786.556	402.667	301.044	316.522	466.4	312.978	323.733	434.156	255.156	259.889	709.278	424.467	330.856	2041.69	243.267	412.489	442.222	487.433	260.067	204.511	576.6	262.444
FGF13.1	fibroblast growth factor 13	367.457	636.49	269.033	0.0877698	-0.792563	636.49	367.457	2.56521	2.56521	0.577318	-0.792563	0.792563	390.179	333.374	0.613016	0.52377	389.778	419.489	333.911	275.222	444.533	295.933	412.1	347.022	349.644	370.378	362.056	589.089	337.978	301.089	624.456	392.267	425.178	257.511	273.111	301.444	281.022	461.867	343.956	322.289	275.1	645.444	635.667	284.711	517.222	351.933	721.489	828.644
DNAJC11.1	DnaJ heat shock protein family (Hsp40) member C11	454.898	787.287	332.388	0.289875	-0.791345	787.287	454.898	2.65791	2.65791	0.577805	-0.791345	0.791345	495.694	393.704	0.629623	0.500078	300.133	558.333	740.222	663.933	409.911	346.378	433.1	305.8	800.511	468.578	852.044	373.333	292	353.711	537.422	462.089	310.256	291.356	432.756	429.933	566.567	403.356	311.978	377.2	351.556	383.322	466.356	7332.67	408.856	409.211	400.067	411.178
KHDC3L	KH domain containing 3 like, subcortical maternal complex member	107.567	186.052	78.4846	0.00114753	-0.790466	186.052	107.567	2.03168	2.03168	0.578157	-0.790466	0.790466	114.662	96.9244	0.616292	0.520954	207.444	166.578	104.556	129.044	110.022	71.9111	77.6	65.7333	200.667	89.0889	90.8	138.222	103.222	75.2222	89.8222	103.889	78.1333	115.2	77.7778	54.3778	162.511	74.8444	106.711	71.4222	124.378	103.967	121	172.222	211.022	155.733	334.8	313.556
MFAP3L.1	microfibril associated protein 3 like	357.284	617.794	260.511	0.0595356	-0.790057	617.794	357.284	2.55301	2.55301	0.578321	-0.790057	0.790057	333.864	392.412	0.540413	0.635183	431.467	225.978	272.267	412.567	154.111	236.656	406.956	802.267	233.044	556.411	307.156	236.2	221.133	314.067	197.689	264.444	529.522	351	483.378	583.067	499.656	211.422	343.956	391.089	266.589	147.556	870.233	2299.07	357.222	961.044	115.6	216.711
AKR1B1	aldo-keto reductase family 1 member B	832.78	782.652	-50.1282	0.533523	0.0895648	782.652	832.78	2.92053	2.92053	1.06405	0.0895648	0.0895648	929.15	688.226	1.18718	0.87935	491.6	566.067	1026.2	1164.11	457	1312.01	981.522	620.289	1490.67	1254.43	996.522	1033.18	780.4	893.322	869.933	739.489	620.822	725.111	729.867	660.933	511.378	1251.49	591.911	491.733	559.522	1245.91	947.944	758.978	733.011	800.722	659.644	726.244
PPP1R12B	protein phosphatase 1 regulatory subunit 12B	1832.21	3168.03	1335.82	0.121865	-0.789998	3168.03	1832.21	3.26298	3.26298	0.578345	-0.789998	0.789998	2017.93	1553.63	0.636969	0.490409	4564.18	1131.01	2709.44	1031.83	132.633	1602.24	1167.14	4126.89	755.911	5320	2793.73	1164.11	724.467	1655.22	1390.2	2522.02	2672.49	1740.96	1110.02	1802.33	613.356	638.1	1518.4	1617.56	1301.07	1114.82	2229.48	2943.44	2166.56	3156.78	2548.38	744.378
AKR1C1	aldo-keto reductase family 1 member C1	568.328	489.123	-79.2042	0.343204	0.216524	489.123	568.328	2.7546	2.7546	1.16193	0.216524	0.216524	484.169	694.566	0.989871	1.42002	539.933	273.156	573.422	404.289	279.556	685.222	685.689	561.478	437.444	313.156	537.089	368.222	339.222	704.633	560.022	612.711	517.178	471.522	464.444	773.8	686.767	1579.64	1088.48	279.289	471.822	250.911	360.644	436.267	242.8	387.044	546.222	244.633
AKR1D1	aldo-keto reductase family 1 member D1	765.525	734.543	-30.9816	0.822328	0.0596017	734.543	765.525	2.88396	2.88396	1.04218	0.0596017	0.0596017	768.636	760.859	1.04641	1.03583	470.933	579.522	522.222	522.956	2395.4	532.489	902.889	642.733	858.733	722.078	637.778	781.511	810.556	543.622	606.111	634.733	541.022	958.689	480.833	493.711	540.533	1493.51	1305.36	612.4	547.8	774.867	782.822	566.089	704.267	554.822	688.844	662.244
AKT1S1	AKT1 substrate 1	843.568	286.094	-557.473	0.296504	1.56001	286.094	843.568	2.92612	2.92612	2.94856	1.56001	1.56001	423.136	1474.21	1.47901	5.15289	351.044	247.089	266.978	153.311	354.111	335.889	252.889	284.244	281.656	400.156	232.133	2306.51	285.478	287.378	308.178	384.967	272.733	266.778	370.689	249.778	259.156	307.578	321.089	340.933	11968.4	465.111	242.511	227.9	260.067	244.356	378.911	297.356
AKT1S1.1	AKT1 substrate 1	47.8444	34.5011	-13.3433	0.258169	0.471709	34.5011	47.8444	1.67983	1.67983	1.38675	0.471709	0.471709	37.6533	63.1311	1.09137	1.82983	30.9778	28.9111	30.9778	24.2889	43.2222	71.9111	33.4889	40.4889	40.0889	35.4889	31.5111	34.8667	51.5333	30.2	36.8444	33.9556	40.3556	24.6889	50.4	63.9111	35.7333	29.6667	31.0222	287.622	33.9556	30.4222	24.8222	30.4222	31.3111	36.7556	65.9111	28.0667
CYTH2.1	cytohesin 2	360.031	621.446	261.414	0.0458388	-0.787506	621.446	360.031	2.55634	2.55634	0.579345	-0.787506	0.787506	368.45	347.403	0.592891	0.559025	385.278	283.556	346.711	483.778	354.111	325.067	320.489	308.956	437.444	400.156	374.733	262.444	390.911	493.844	359.267	344.644	315.156	301.2	325.444	289.844	545.778	375.122	431.533	292.844	252.467	262.911	512.822	506.467	279.244	422.8	1306.87	275
NUMB.1	NUMB endocytic adaptor protein	136.025	234.789	98.764	0.212482	-0.787493	234.789	136.025	2.13362	2.13362	0.57935	-0.787493	0.787493	135.566	136.713	0.577395	0.582282	176.378	169.733	124.067	166.889	136.022	118.311	125.267	131.044	151.533	113.733	115.733	132.667	114.444	150.467	107.2	133.467	142.422	131	113.644	147.133	179.822	147.444	140.244	117.556	114.4	151.156	143.644	139.578	130.622	138.867	212.8	129.689
CEP55	centrosomal protein 55	67.7938	116.989	49.1951	0.145104	-0.787147	116.989	67.7938	1.83119	1.83119	0.579489	-0.787147	0.787147	70.5852	63.6067	0.603349	0.543698	66.9556	69.3333	57.0889	67.3556	70.3556	76.9556	58.2667	78.8222	40.0889	43.2222	72.5111	83.0444	77.7778	127	70	71.5111	69.3333	91.3778	50.4	49.2889	46.0444	36.9778	78.4444	56.4667	86.2222	76.9556	95.7556	90.8	115.956	113.4	65.9111	62.5111
RNASE9	ribonuclease A family member 9 (inactive)	351.7	606.587	254.887	0.0776907	-0.78637	606.587	351.7	2.54617	2.54617	0.579801	-0.78637	0.78637	549.956	54.3156	0.90664	0.0895429	100.644	645.644	87.8444	1212.31	160.022	44.5111	1108.56	56.0667	1093.91	1507.02	827.111	174.644	992.056	103.222	135.778	45.9333	59.9778	61.6444	73.3778	42.1333	53.8222	29.6667	73.2	38.5111	64.8889	604.4	199.978	1024.58	956.778	723.156	405.022	924.911
AKT3	AKT serine/threonine kinase 3	1802.8	1436.88	-365.92	0.21729	0.3273	1436.88	1802.8	3.25595	3.25595	1.25466	0.3273	0.3273	1509.86	2242.21	1.05079	1.56047	1316.22	694.511	1158.98	1013.87	4979.56	1253.59	1108.56	1271.72	1123.98	1300.84	1005.69	1181.14	2601.42	1133.02	1504.81	1895.58	5656.16	1461.67	1506.53	2059.31	869.2	3571.18	1852.22	1758.44	1791.77	931.644	1193.71	1301.84	1746.13	842.033	2446.31	1042.36
PNPO.1	pyridoxamine 5'-phosphate oxidase	554.698	955.629	400.931	0.261216	-0.784748	955.629	554.698	2.74406	2.74406	0.580453	-0.784748	0.784748	543.17	571.99	0.56839	0.598548	557.244	546.778	507.556	336.822	448.878	683.044	572.578	554.056	574.4	377.378	421.356	595.822	532.689	1070.56	368.4	864.9	756.578	460.689	553.889	672.6	529.4	436.044	614.4	385.289	446.111	830.211	394.422	8327.56	363.422	422.8	738.289	1494.89
AL035684.25_frag		167.56	129.757	-37.8028	0.0162785	0.368863	129.757	167.56	2.22417	2.22417	1.29133	0.368863	0.368863	137.116	213.227	1.05671	1.64327	172.911	90.5111	184.911	81.6222	145.178	192.867	109.022	184.733	112.356	89.0889	102.156	105.8	155.511	222.867	107.2	271	211.889	190.689	144.222	187.178	194.489	216.244	194.578	311.778	210.2	121.467	90.7333	83.5333	138.044	104.333	107.444	105.278
AL139378.15_frag		48.0964	46.4022	-1.69422	0.649211	0.0517363	46.4022	48.0964	1.68211	1.68211	1.03651	0.0517363	0.0517363	51.6148	42.8189	1.11233	0.922777	42.7111	64.6667	39.3778	41.5333	76.1778	38.5111	58.2667	40.4889	55.0889	60.4	57.3556	41.9111	61.3333	48.3333	48.0667	51.1889	40.3556	49.1556	33.6667	35.5111	48.4444	32.3556	19.5778	81.1333	36.8	63.7333	50.8	46.5556	51.4	51.8444	33.6667	54.7778
ALAD	aminolevulinate dehydratase	1013.72	986.104	-27.6166	0.83234	0.0398483	986.104	1013.72	3.00592	3.00592	1.02801	0.0398483	0.0398483	1076.08	920.187	1.09124	0.933154	487.978	694.511	1110.17	1124.44	1507.51	765.889	1033.62	516.989	833.111	1094.73	1110.31	1467.33	1338.46	1002.74	2053.34	1122.22	541.022	785.311	774.633	554.178	689.333	2647.89	680.544	498.289	908.444	1260.8	1409.19	957.644	1265.51	849.889	869.133	913.844
BC067760.1_frag		263.026	452.774	189.748	0.185452	-0.783586	452.774	263.026	2.42	2.42	0.580921	-0.783586	0.783586	287.301	226.613	0.634536	0.500499	275.333	244.578	205.311	250.5	354.111	262.6	315.889	210.378	278.444	258.456	230.067	292.978	275.022	227.911	627.944	237.467	217.711	205.133	227.2	205.178	240.022	351.911	224.044	159.756	197.711	417.733	318.222	307.667	299	305.8	260.578	420.533
ODF3B	outer dense fiber of sperm tails 3B	186.783	321.317	134.535	0.00739319	-0.782638	321.317	186.783	2.27134	2.27134	0.581303	-0.782638	0.782638	167.342	215.943	0.520801	0.672057	519.067	143.711	139.378	285.644	166	168.733	97.8889	165.311	147.822	89.0889	93.2667	138.222	104.933	170.533	80.5333	142.689	217.711	194.722	146.156	94.8667	511.378	153.489	194.578	247.778	256.067	513.144	185.4	231.022	301.933	130.089	378.911	355.133
TLK1.4	tousled like kinase 1	457.713	787.28	329.567	0.0170461	-0.782433	787.28	457.713	2.66059	2.66059	0.581386	-0.782433	0.782433	553.293	314.344	0.70279	0.399279	315.267	786.944	314.444	461.444	661.844	423.133	662.289	340.756	866.067	887.689	509.267	544.4	732.2	248.8	544.844	348.867	387.2	488.489	318.311	304.378	339.778	264.511	284.244	217.289	190.378	422.556	670.578	526.822	947.644	1311.6	416.978	662.244
BFSP2	beaded filament structural protein 2	419.4	721.133	301.733	0.0864801	-0.781938	721.133	419.4	2.62263	2.62263	0.581585	-0.781938	0.781938	663.596	53.1067	0.920213	0.0736433	116.733	1018.18	57.0889	1190.02	833.978	44.5111	1033.62	56.0667	1555.4	1730.2	871.656	247.089	908.022	58.5778	232.8	45.9333	78.1333	49.1556	68.8444	39.9111	57.1333	41.6667	62	29.1778	59.1111	653.956	262.522	1109.91	684.978	712.122	405.022	1059.37
TUBGCP4.1	tubulin gamma complex associated protein 4	111.849	192.163	80.314	0.245941	-0.780776	192.163	111.849	2.04863	2.04863	0.582053	-0.780776	0.780776	117.725	103.036	0.612631	0.536187	113.556	116.311	87.8444	74.0778	170.622	97.9778	77.6	98.2	58.9333	187.156	79.5111	94.4222	355.511	103.222	50.9333	109.111	122.467	110.622	94.3333	88.2	97.9333	76.5556	97.6222	102.889	130.622	201.622	66.8667	76.7556	270.511	171.889	107.444	115.111
ALAS2	5'-aminolevulinate synthase 2	374.109	265.534	-108.575	0.0775407	0.494562	265.534	374.109	2.573	2.573	1.40889	0.494562	0.494562	404.572	328.414	1.52362	1.23681	424.933	1470.74	269.822	218.578	268.289	387.689	203.356	265.2	654.5	462.511	333.5	241.644	273.2	356.178	238.433	283.889	259.622	339.089	370.689	226.044	216.6	228.067	579.878	203.778	576.489	246.711	189.644	178.622	264.889	236.622	260.578	213.733
LOC401296_frag		325.184	558.323	233.138	0.0832634	-0.779841	558.323	325.184	2.51213	2.51213	0.582431	-0.779841	0.779841	499.208	64.1489	0.894121	0.114896	118.578	771.267	57.0889	866.622	828.911	38.5111	443.867	56.0667	1073.34	1364.99	682.678	148.311	858.8	91	88.0889	51.1889	69.3333	88.6889	77.7778	39.9111	63.5111	47.8444	67.5778	45.3222	90.3333	525.6	146.022	894.933	710.344	431.444	273.844	1014.8
VDR.1	vitamin D receptor	281.223	482.723	201.501	0.290365	-0.779484	482.723	281.223	2.44905	2.44905	0.582575	-0.779484	0.779484	241.679	340.539	0.500656	0.705454	283.8	148.444	280.222	363.556	207.267	317.8	193.111	247.778	167.244	166.311	204.689	210.578	194.533	358.756	281.089	279.511	287.8	329.378	286.467	239.2	207.6	400.367	261.822	249.133	864.111	272.289	396.756	201.333	150	228.956	236.2	166.622
ALB	albumin	243.168	205.791	-37.3774	0.0102567	0.240777	205.791	243.168	2.38591	2.38591	1.18163	0.240777	0.240777	235.545	254.602	1.14459	1.23719	167.844	197.756	328.2	239.933	213.667	260.844	227.933	296	236.356	241.578	297.867	226.222	186.467	222.867	189.644	244.467	232.133	211.222	246.489	286.8	256.222	183.489	271.4	383.4	230.4	201.622	232.178	195	203.111	200.267	241.689	157.067
ALB.1	albumin	49.1489	43.9133	-5.23556	0.497622	0.1625	43.9133	49.1489	1.69151	1.69151	1.11922	0.1625	0.1625	41.7037	60.3167	0.949682	1.37354	40.8	37.5111	35.1778	51.0667	43.2222	33.0667	33.4889	35.2222	40.0889	50.4444	34.2667	53.9556	58.4889	41.9111	36.8444	51.1889	40.3556	64.2667	39.4667	39.9111	37.8	49.1556	31.0222	201.422	48.5778	49.2	32.6444	30.4222	41.3111	36.7556	50.7556	51.0222
ALB.2	albumin	259.677	239.99	-19.6869	0.305247	0.113743	239.99	259.677	2.41443	2.41443	1.08203	0.113743	0.113743	262.214	255.871	1.0926	1.06617	218.722	237.467	245.378	280.422	178.444	244.089	349.111	262.333	313.422	319.133	285.978	221.289	207.911	273.422	296.089	251.111	277.889	196.644	323.089	268.244	268.867	203.222	287.333	282.822	199.489	246.711	197.356	267.511	240.2	252.467	212.8	242.578
NAP1L4	nucleosome assembly protein 1 like 4	401.656	688.356	286.7	0.304585	-0.777195	688.356	401.656	2.60385	2.60385	0.5835	-0.777195	0.777195	421.46	371.95	0.61227	0.540345	214.911	202.533	282.822	181.867	142.156	344.578	223.2	296	185.889	187.156	603.689	241.644	355.511	2610.1	249.844	293.333	297.556	440.044	225	789.544	287.8	625.356	302.178	222.844	235.844	201.622	339.089	664.389	125.133	240.289	1688.98	5897.62
CREB1.1	cAMP responsive element binding protein 1	236.466	405.103	168.637	0.172039	-0.776656	405.103	236.466	2.37377	2.37377	0.583718	-0.776656	0.776656	256.715	206.093	0.633702	0.508743	199.422	155.578	290.478	123.311	175.156	122.689	141.044	148.667	215.289	456.178	147.911	1324.2	104.933	121	124.867	240.2	191	212.4	144.222	231.578	105.667	134.578	132.489	576	92.8	111.956	2214.24	264.689	142.556	138.867	792.644	181.378
NANOS1_frag		196.309	336.264	139.955	0.00976323	-0.776465	336.264	196.309	2.29294	2.29294	0.583795	-0.776465	0.776465	234.896	138.43	0.698545	0.411671	422.822	405.356	117.844	336.822	275.444	89.2222	187.8	113.556	155.644	183.978	203.356	262.444	403.856	206.533	158.756	148.044	136.067	157.756	92.5778	63.9111	359.1	88.2	106.711	67.7333	164.2	394.4	227	244.911	632.933	272.333	740.922	435
PJA2	praja ring finger ubiquitin ligase 2	73.0222	125.068	52.0461	0.120253	-0.776309	125.068	73.0222	1.86346	1.86346	0.583859	-0.776309	0.776309	76.4148	67.9333	0.610985	0.54317	44.5778	64.6667	208.511	46.6	104.2	67.1333	103.311	65.7333	66.4	54.3778	108.956	63.4667	34.7111	55	58.5778	63.7778	78.1333	79.2	124.911	44.5778	50.4444	47.8444	88.2444	43.0889	59.1111	69.3333	88.2222	76.7556	51.4	95.5778	41.9111	688.9
NPHP1	nephrocystin 1	903.34	1545.86	642.517	0.00321084	-0.775066	1545.86	903.34	2.95585	2.95585	0.584362	-0.775066	0.775066	1048.25	685.976	0.678102	0.443751	293.933	756.833	1486.8	1552.84	1683.84	403.178	1132.69	308.956	1851	1389.31	946.333	759.967	692.656	1373.02	1092.38	271	436.756	895.856	417.067	626.8	215.733	528.4	2156.68	902.711	408.756	1905.58	205.111	2504.28	1411.33	1176.02	788.8	2462.07
ALCAM	activated leukocyte cell adhesion molecule	108.284	84.78	-23.5044	0.113193	0.35303	84.78	108.284	2.03457	2.03457	1.27724	0.35303	0.35303	130.533	74.9111	1.53967	0.883594	93.5778	207.6	87.8444	69.5778	197.6	67.1333	130.733	82.8889	219.311	156.133	111.2	83.0444	182.533	84.5556	184.267	68.9333	78.1333	61.6444	153.978	81.6889	40.5778	85.4222	93.2667	42.6667	42.8	69.3333	90.7333	64.6667	82.2444	99.8444	145.889	137.022
ALDH18A1	aldehyde dehydrogenase 18 family member A1	83.9187	66.6478	-17.2709	0.474579	0.332435	66.6478	83.9187	1.92386	1.92386	1.25914	0.332435	0.332435	59.0956	121.153	0.886685	1.81782	205.411	8.2	133.422	9.64444	9.82222	109.511	8.33333	102.378	16.6444	13.3778	7.71111	13.5111	9.77778	230.489	8.2	103.889	101.289	133.556	217.067	79.7333	141.067	95.2889	128.867	71.9111	138.867	13.6444	14.4444	13.2889	7.84444	13.7333	7.08889	12.5556
ALDH18A1.1	aldehyde dehydrogenase 18 family member A1	125.846	119.569	-6.27733	0.770016	0.0738199	119.569	125.846	2.09984	2.09984	1.0525	0.0738199	0.0738199	125.194	126.824	1.04705	1.06068	199.422	69.3333	175.267	95.0444	43.2222	127.022	130.733	127.556	363.733	82.6667	86.4444	88.6222	45.8444	141.622	101.378	106.222	176.333	148.889	151.978	99.2	147.178	84.0222	156.556	83.4667	114.4	69.3333	69.2444	129.178	67.7778	91.3333	53.9111	101.378
ALDH1A2	aldehyde dehydrogenase 1 family member A2	185.798	170.262	-15.5356	0.28737	0.125975	170.262	185.798	2.26904	2.26904	1.09124	0.125975	0.125975	180.124	194.308	1.05792	1.14123	216.8	120.756	145.356	118.178	220.822	208.667	203.356	219.911	151.533	117.378	129.689	153.489	134.178	280.667	281.089	193.222	235	231.178	200.667	127.178	134.089	275.378	205.378	156.456	184.533	217.333	182.111	129.178	184.844	155.733	147.556	174.133
IL20RA	interleukin 20 receptor subunit alpha	390.76	668.241	277.48	0.0667793	-0.774083	668.241	390.76	2.59191	2.59191	0.58476	-0.774083	0.774083	612.881	57.58	0.917156	0.0861666	132.789	723.022	72.7778	1329.31	767.289	47.5111	914.778	65.7333	1439.78	1496.43	769.167	396.8	634.133	62	341.689	58.5778	78.1333	58.9333	71.0667	49.2889	63.5111	52.0222	43.4889	46.8222	53.9556	695.667	339.089	1056.22	1114.82	708.778	467.267	1000.54
PLEKHA6	pleckstrin homology domain containing A6	51.7102	88.42	36.7098	0.214926	-0.773923	88.42	51.7102	1.71358	1.71358	0.584825	-0.773923	0.773923	45.2267	61.4356	0.511498	0.694815	44.5778	17.6222	72.7778	55.5556	18.0667	56.0222	33.4889	74.5333	16.6444	19.8667	111.2	53.9556	20.7333	41.9111	41.4444	58.5778	108.356	88.6889	42.1333	49.2889	65.3556	40.1778	67.5778	42.6667	51.5333	36.9778	45.6444	108.667	20.3556	25.0889	47.8444	42.6222
ALDH1A3	aldehyde dehydrogenase 1 family member A3	1270.66	744.878	-525.778	0.276361	0.770497	744.878	1270.66	3.10403	3.10403	1.70586	0.770497	0.770497	973.391	1716.55	1.30678	2.30448	1119.03	694.511	994	1703.02	1013.87	414	613.756	485.4	353.333	1127	416.133	624.156	1404.24	1333.08	2305.33	306.511	641.244	664.111	574.267	478.733	990.411	483.733	800.511	1072.53	11153.5	1207.58	440.178	376.867	630.556	604.2	694.333	814.2
MED9	mediator complex subunit 9	399.378	682.581	283.202	0.21381	-0.773244	682.581	399.378	2.60138	2.60138	0.5851	-0.773244	0.773244	434.444	346.779	0.636474	0.508041	209.156	268.422	631.856	192.978	120.933	954.756	375.122	364.889	309.756	1627.86	372.756	308.2	191.178	238.489	350.322	268.5	217.711	459.156	235.656	565.022	399.356	363.289	241.711	424.411	292.978	147.556	630.711	313.467	399.044	260.244	786.2	4804.09
ALDH1A3.1	aldehyde dehydrogenase 1 family member A3	4239.83	3681.81	-558.027	0.199998	0.203594	3681.81	4239.83	3.62735	3.62735	1.15156	0.203594	0.203594	3356.72	5564.5	0.911706	1.51135	3908.48	2934.33	4828.93	2294.73	3360.16	5975.27	3296.47	4083.82	2112.44	2830.99	1602.24	3458.62	1781.26	4435.18	3447.93	6760.13	7829.4	6043.98	4905.87	4055.71	3583.84	8501.29	4875.13	4388.64	4700.96	3467.02	4003.09	3696	3567.27	2583.53	2830.99	3912.93
ALDH1B1	aldehyde dehydrogenase 1 family member B1	38.552	36.6622	-1.88978	0.628797	0.0725115	36.6622	38.552	1.58605	1.58605	1.05155	0.0725115	0.0725115	40.8563	35.0956	1.1144	0.957268	40.8	42.9778	30.9778	36.0444	58.2667	22.3556	47.1111	35.2222	40.0889	50.4444	62.6	27.3778	51.5333	30.2	36.8444	20.5111	78.1333	19.5778	30.7333	23.8889	26.4889	56.8222	31.0222	26.9778	36.8	39.5111	42.6667	58.7111	24.2444	42.6222	30.9778	34.6667
FGF1.1	fibroblast growth factor 1	614.544	1049.37	434.825	0.416061	-0.771934	1049.37	614.544	2.78855	2.78855	0.585632	-0.771934	0.771934	647.604	564.954	0.617136	0.538375	481.756	658.833	1264.06	652.422	275.444	460.822	756.522	488.556	591.244	402.867	908.444	602.622	551.778	860.6	758.089	449.622	637.344	560.533	432.756	729.2	335.667	520.222	910.733	609	464.467	510.756	403.044	523.889	445.811	487.5	431.733	413.578
TMEM106B.2	transmembrane protein 106B	267.404	456.493	189.09	0.00698098	-0.771575	456.493	267.404	2.42717	2.42717	0.585778	-0.771575	0.771575	262.126	275.32	0.574216	0.603119	824.022	528.6	156.822	452.489	310.333	176.244	151.156	165.311	151.533	197.267	106.533	221.289	250.644	136.067	103.578	162.067	151.8	126.311	148.267	185.244	697.778	227.222	106.711	562.733	385.067	261.022	833.656	310.422	701.111	220.822	1102.58	753.5
CTRL	chymotrypsin like	788.987	1346.53	557.543	0.0742334	-0.771173	1346.53	788.987	2.89707	2.89707	0.585941	-0.771173	0.771173	998.392	474.88	0.741455	0.352669	1492.09	1547.31	269.822	2838.09	1869.58	350.444	693.344	434.756	617.4	1094.73	692.767	1336.27	546.778	517.222	675.278	291.022	475.711	349.2	215.089	470.467	924.711	235.222	194.578	514.844	1077.96	1045.76	1269.42	866.244	1657.47	1134.73	1513.47	2302.09
PAIP1.2	poly(A) binding protein interacting protein 1	842.845	1438.16	595.32	0.0216798	-0.77089	1438.16	842.845	2.92575	2.92575	0.586056	-0.77089	0.77089	796.9	911.762	0.554109	0.633976	635.189	1311.36	504.844	716.422	735.256	804.256	627.867	568.978	978.978	680.978	473.044	833.189	1006.27	697.756	1379.12	673.367	681.067	975.356	434.822	1102.16	1596.8	1005.58	771.533	1353.64	523.3	918.778	3532.8	3769.58	1128.77	1311.6	650.633	1279.56
ALDH1L1	aldehyde dehydrogenase 1 family member L1	1713.43	1447.45	-265.979	0.214857	0.243372	1447.45	1713.43	3.23387	3.23387	1.18376	0.243372	0.243372	1369.06	2229.99	0.945841	1.54063	1104.17	745.433	1356.17	2511.31	945.078	1661.78	1549.22	1113.31	2563.87	1146.02	1421.11	1411.33	1116.98	756.978	1133.18	2171.39	3499.16	2104.56	3346.96	2217.33	3360.16	1508.51	1424.8	1332.34	1334.71	1253.73	1266.76	2599.62	1936.93	849.889	1113.72	746.933
ALDH1L1.1	aldehyde dehydrogenase 1 family member L1	2051.89	1807.95	-243.939	0.400102	0.182598	1807.95	2051.89	3.31215	3.31215	1.13493	0.182598	0.182598	1512.02	2861.7	0.836318	1.58284	1191.17	1144.89	1498.38	2017.18	1055.09	2777.86	1643.64	1877.84	1618.49	1167.14	1744.29	1685.4	1294.59	1003.53	960.867	2767.09	3410.38	4503.69	3711.02	2595.58	4242.8	2419.49	2186.82	1167.4	1612.71	2109.4	2182.76	4342.96	1677.29	1172	1001.68	1425.82
AGO2	argonaute RISC catalytic component 2	223.053	380.471	157.418	0.34999	-0.770401	380.471	223.053	2.34841	2.34841	0.586254	-0.770401	0.770401	173.521	297.351	0.456068	0.781534	293.933	127.489	277.4	181.867	145.178	247.667	120.178	270.044	88.5111	82.6667	111.2	116.956	91.4222	333.1	115.2	228.378	307.378	347.756	299.956	207.4	271.822	320.244	255.578	475.311	259.689	201.622	182.111	125.8	84.4222	104.333	3874	124.111
EAF2	ELL associated factor 2	1161.26	1980.57	819.307	0.000459009	-0.770222	1980.57	1161.26	3.06493	3.06493	0.586327	-0.770222	0.770222	1271.82	995.418	0.642151	0.502592	971.644	1066.98	908.378	767.044	1516.56	815.089	3944.99	1581.71	649.289	1021.18	1274.02	1809.24	497.4	1272.04	981.778	1331.38	1401.32	725.111	680.1	840.956	1014.8	613.156	1316.22	886.244	1144.89	1923.08	1819.62	1367.48	1788.8	2646.07	1720.64	2139.58
EIF3M	eukaryotic translation initiation factor 3 subunit M	475.362	810.617	335.255	0.0896035	-0.769994	810.617	475.362	2.67702	2.67702	0.58642	-0.769994	0.769994	516.897	413.059	0.637659	0.509561	382.644	559.556	467.544	822.044	701.8	455.322	545.811	370.311	468.067	533.178	502.378	531.022	575.933	396.867	440.978	440.978	418.833	514.4	428.089	439.778	322.289	337	459.033	234.044	536.144	575.511	528.544	475.622	548.533	649.611	920.556	2077.4
ALDH1L2.1	aldehyde dehydrogenase 1 family member L2	148.361	122.453	-25.908	0.167475	0.276883	122.453	148.361	2.17132	2.17132	1.21157	0.276883	0.276883	117.774	194.242	0.961787	1.58626	207.444	62.3333	178.556	62.5556	82.0667	172.444	87.4222	184.733	81.3111	96.2556	62.6	94.4222	54.3111	217.289	122.867	230.956	185.111	213.244	153.978	215.111	168.778	226.089	201.867	179.444	167.844	69.3333	80.9111	90.8	88.6889	87.0667	75.1111	93.8
CCT6A	chaperonin containing TCP1 subunit 6A	200.815	342.244	141.429	0.135435	-0.769159	342.244	200.815	2.3028	2.3028	0.586759	-0.769159	0.769159	238.874	143.727	0.697963	0.419953	143.667	159.911	280.222	226.756	107.022	147.867	301.6	210.378	459.111	200.356	272.089	412.933	155.511	203.511	302.178	162.067	179.089	157.756	168.356	129.178	114.311	157.067	187.156	65.9111	116.378	135.622	286.267	273.244	182.267	2238.04	232.8	205.022
ALDH2	aldehyde dehydrogenase 2 family member	136.002	133.823	-2.17844	0.810217	0.0232958	133.823	136.002	2.13354	2.13354	1.01628	0.0232958	0.0232958	126.947	149.584	0.948614	1.11778	153.711	116.311	156.822	105.378	138.956	154.156	92.8889	175.089	159.644	99.5778	111.2	116.956	85.5556	153.533	84.4222	135.822	173.267	115.2	202.956	148.756	163.533	108.756	132.489	160.6	154.467	161.756	143.644	115.667	122.822	142.978	236.2	134.978
ALDH3A2	aldehyde dehydrogenase 3 family member A2	288.427	285.271	-3.156	0.930292	0.0158731	285.271	288.427	2.46004	2.46004	1.01106	0.0158731	0.0158731	282.367	297.517	0.989821	1.04293	325.622	879.222	211.089	226.756	362.489	172.444	198.267	213.378	174.867	227.489	226.2	221.289	264.689	344.733	186.978	308.811	179.089	287.289	286.467	335.356	219.556	473.956	268.2	292.844	323.6	407.489	396.756	227.9	354.011	228.956	279.511	313.556
ALDH3A2.1	aldehyde dehydrogenase 3 family member A2	292.881	264.3	-28.5809	0.511491	0.148138	264.3	292.881	2.46669	2.46669	1.10814	0.148138	0.148138	330.83	235.958	1.25172	0.892765	192.711	434.067	169.156	637.356	298.311	172.444	334.778	194.489	285.289	313.156	309.044	216.222	697.933	225.667	481.822	207.4	256.933	251.2	253.133	215.111	184.711	418.778	191.044	210.178	171.089	332.533	425.733	276.378	825.633	305.8	232.8	235.156
ALDH3B1	aldehyde dehydrogenase 3 family member B1	167.449	166.626	-0.823778	0.946969	0.00711495	166.626	167.449	2.22388	2.22388	1.00494	0.00711495	0.00711495	144.589	201.74	0.867747	1.21074	143.667	118.533	150.989	123.311	154.111	206.422	136.067	165.311	155.644	117.378	136.756	127.311	164.6	153.533	115.2	230.956	187.889	252.111	215.089	147.133	188.911	206.4	208.978	199.178	180.756	313.667	148.622	129.178	140.156	147.444	154.244	131.444
DMRT1.2	doublesex and mab-3 related transcription factor 1	69.5751	118.463	48.8882	0.230952	-0.767797	118.463	69.5751	1.84245	1.84245	0.587313	-0.767797	0.767797	60.1941	83.6467	0.508124	0.706098	78.4444	59.8	72.7778	58.0444	96.2667	50.3111	72.7333	65.7333	28.1556	43.2222	46.7333	41.9111	41.9111	75.2222	71.6444	101.244	82.2	135.778	61.2444	71.0667	94.0222	78.1333	43.4889	99.2444	70.0444	42.9778	59.9333	64.6667	59.5333	957.733	61.3333	74.3111
AKAP5	A-kinase anchoring protein 5	346.279	589.394	243.115	0.00216025	-0.767298	589.394	346.279	2.53943	2.53943	0.587517	-0.767298	0.767298	415.676	242.184	0.705259	0.410904	256.489	791.156	184.911	426.111	749.422	196.756	339.4	337.867	434.311	453.067	351.556	424.822	745.356	232.844	311.067	228.378	226.267	287.289	163.933	209.156	589.689	173.822	197.889	135.222	210.2	684.978	442.222	1476.12	524.844	688.178	462	718
PRKY		277.026	471.423	194.397	0.0258797	-0.766999	471.423	277.026	2.44252	2.44252	0.587639	-0.766999	0.766999	266.35	293.041	0.564991	0.62161	403	180.178	258.8	221.333	537.778	395.511	208.667	201.089	274.489	193.844	180.222	236.2	268.178	227.911	208.044	308.811	232.133	296	273.111	233.311	337.933	478.733	248.333	253.889	268.156	661.978	265.089	279.244	445.811	236.622	328.911	258.489
ALDH4A1	aldehyde dehydrogenase 4 family member A1	577.974	518.653	-59.321	0.324315	0.156235	518.653	577.974	2.76191	2.76191	1.11438	0.156235	0.156235	537.387	638.854	1.03612	1.23176	514.833	603.489	386.289	443.867	828.911	549.956	620.822	516.989	522.589	872.089	424.533	431.022	532.689	365.978	446.744	462.089	478.089	1431.64	358.156	375.578	567.467	871.222	407.178	881.7	555.422	527.244	389.311	384.467	548.533	579.744	825.156	400.156
ALDH4A1.1	aldehyde dehydrogenase 4 family member A1	1103.05	964.779	-138.269	0.492278	0.193225	964.779	1103.05	3.04259	3.04259	1.14332	0.193225	0.193225	1005.49	1249.38	1.0422	1.29499	1918.89	699.767	648.533	1140.52	1680.4	1078.69	627.867	973.667	597.922	2719.58	735.644	480.733	679.089	691.6	409.511	914.022	830.911	3738.31	879.156	535.311	1400.67	706.811	746.578	1328.64	1413.38	900.889	570.889	528.822	1027.93	723.156	879.956	771.467
ALDH5A1	aldehyde dehydrogenase 5 family member A1	265.351	218.461	-46.8901	0.172656	0.280527	218.461	265.351	2.42382	2.42382	1.21464	0.280527	0.280527	264.275	266.964	1.20971	1.22203	167.844	219.556	190.689	161.733	310.333	755.033	262.533	165.311	182.089	234.089	243.911	252.511	326.267	147.556	344.667	181.6	248.889	401.733	166.311	224.356	262.222	160.822	187.156	631.533	205.022	222.133	244.822	169	348.133	192.356	238.022	160.822
C1orf94	chromosome 1 open reading frame 94	1765.09	3000.3	1235.21	0.347292	-0.765367	3000.3	1765.09	3.24677	3.24677	0.588304	-0.765367	0.765367	1886.45	1583.05	0.628752	0.527631	1855.74	2061.18	1168.02	2846.42	2697.87	567.467	1962.19	1423.27	1684.9	1136.29	1300.84	962.244	6895.82	707.978	1026.49	1483.38	1324.52	1084.16	1003.38	1949.5	1839.13	3405.04	1142.1	1720.64	878.689	1612.23	1019.24	600.489	3389.78	3033.2	1044.42	1067.96
NOL4L	nucleolar protein 4 like	604.319	1027.1	422.782	0.159312	-0.765196	1027.1	604.319	2.78127	2.78127	0.588374	-0.765196	0.765196	667.555	509.466	0.649941	0.496023	287.822	414.778	1227.31	660.4	773.822	606.244	534.578	527.1	1059.63	1373.02	579.222	766.911	471.822	368.478	362.178	621.156	573.222	387.2	293.156	535.311	652.611	509.022	449.511	306.489	766.978	383.322	828.911	478.611	6981.02	427.289	464.289	1460.49
ALDH7A1	aldehyde dehydrogenase 7 family member A1	399.615	390.356	-9.25911	0.849211	0.0338207	390.356	399.615	2.60164	2.60164	1.02372	0.0338207	0.0338207	355.034	466.486	0.909515	1.19503	306.044	706.667	280.222	498.356	172.222	306.044	242.756	312.156	593.578	313.156	307.156	313.422	383.333	284.933	305.467	434.733	272.733	534.622	313.778	335.356	401.511	715.811	407.178	1002.42	246.711	446.656	544.444	346.556	288.133	347.756	269.956	742.444
FTL.3	ferritin light chain	564.623	959.323	394.7	0.0109496	-0.764729	959.323	564.623	2.75176	2.75176	0.588564	-0.764729	0.764729	771.659	254.069	0.804379	0.264842	148.667	1127.8	213.689	1174.13	721.589	219.689	786.089	312.156	1000.91	1076.24	1174.57	1362.33	884.667	187.756	1184.6	240.2	328.422	358	146.156	235.267	266.622	459.578	212.778	135.222	158.444	1248.18	1466.16	1469.36	1023.71	823.322	1492.89	1017.91
ALDH8A1	aldehyde dehydrogenase 8 family member A1	103.831	83.4544	-20.3767	0.126383	0.315178	83.4544	103.831	2.01633	2.01633	1.24417	0.315178	0.315178	113.12	89.8978	1.35547	1.07721	66.9556	75.4444	97.8667	89.4	84.9111	109.511	151.156	109.756	120.267	82.6667	99.8444	116.956	54.3111	78.4889	359.267	101.244	73.6889	103.622	73.3778	94.8667	101.378	96.8	97.6222	81.6222	74.7556	60.4889	90.7333	87.3778	59.5333	104.333	89.4111	78.3111
ALDH9A1	aldehyde dehydrogenase 9 family member A1	874.26	800.415	-73.845	0.564592	0.127314	800.415	874.26	2.94164	2.94164	1.09226	0.127314	0.127314	754.904	1053.29	0.94314	1.31594	499.889	531.244	1006.71	669.244	474.311	776.222	925.956	771.111	1021.93	650.567	566.156	781.511	929.867	733.622	985.211	2588.97	907.6	639.067	876.667	632.356	400.267	2224.62	1173.11	513.8	576.489	439.356	1596.8	767.111	635.411	918.378	702.511	458.289
ALDH9A1_frag		902.403	831.532	-70.8704	0.566225	0.117999	831.532	902.403	2.9554	2.9554	1.08523	0.117999	0.117999	790.136	1070.8	0.950216	1.28775	589.089	677.256	703.189	770.222	571.622	1028.88	925.956	816.444	721.511	878.844	761.778	1053.64	924.811	572.644	856.144	2784.62	728.667	720.022	933.756	693.344	517.711	1979.82	944.622	569.4	836.067	887.544	1452.79	810.756	671.056	941.578	562.844	628.944
FAM150A.1	ALK and LTK ligand 1	336.76	571.838	235.078	0.0950485	-0.763887	571.838	336.76	2.52732	2.52732	0.588907	-0.763887	0.763887	521.346	59.88	0.911702	0.104715	89.7111	716.111	87.8444	1136.02	435.533	58.7556	1180.74	56.0667	1501.78	1167.14	510.933	132.667	568.078	75.2222	103.578	63.7778	50.3556	79.2	63.7778	44.5778	74.5778	43.0889	88.2444	32.0889	59.1111	529.911	115.867	1038.87	914.244	378.044	370.778	938.178
ALDOA	aldolase, fructose-bisphosphate A	1061.89	771.57	-290.316	0.361134	0.46076	771.57	1061.89	3.02608	3.02608	1.37627	0.46076	0.46076	770.984	1498.24	0.999241	1.9418	574.156	546.778	783.422	655.244	610.044	1501.51	613.756	736.678	921.356	628.622	544.4	826.378	864.444	822.589	935.389	1328.64	741.556	820.089	860.922	723.289	555.378	7597.49	746.578	934.922	673.511	547.178	1631.42	860.033	521.378	596.156	580.756	527.544
ALG1	ALG1 chitobiosyldiphosphodolichol beta-mannosyltransferase	130.924	111.419	-19.5047	0.309737	0.232731	111.419	130.924	2.11702	2.11702	1.17506	0.232731	0.232731	116.776	152.144	1.04808	1.36552	132.789	139.267	80.5111	118.178	132.633	79.6	87.4222	86.8444	108.667	128.044	132.089	100.067	184.489	118.178	122.867	101.244	101.289	74.0444	142.444	148.756	115.289	118.978	106.711	498.289	114.4	115.333	78.4667	87.3778	106.533	130.089	113.867	82.1111
ALG10	ALG10 alpha-1,2-glucosyltransferase	562.44	442.683	-119.757	0.0680198	0.345425	442.683	562.44	2.75008	2.75008	1.27053	0.345425	0.345425	548.736	582.998	1.23957	1.31696	418.044	357.978	456.244	404.289	489.178	627.511	540.2	598.467	1305.36	468.578	443.689	544.4	595.133	508.667	473.3	653.956	404.733	503.467	380.222	555.422	381.133	1560.38	571.867	271	547.8	367.7	373.089	559.478	427.622	477.822	336.756	448.922
ALG10.1	ALG10 alpha-1,2-glucosyltransferase	73.4689	66.1089	-7.36	0.401788	0.152289	66.1089	73.4689	1.8661	1.8661	1.11133	0.152289	0.152289	58.3281	96.18	0.882304	1.45487	91.5889	50.5333	64.9556	46.6	87.8222	67.1333	40.8444	74.5333	40.0889	43.2222	43.9111	41.9111	58.4889	75.2222	48.0667	65.9556	78.1333	151.289	130.822	109.511	70.4444	65.7333	67.5778	134.244	88.0889	55.3778	53.2667	46.5556	45.3333	47.3556	61.3333	51.0222
XPO4	exportin 4	453.893	769.912	316.018	0.127183	-0.76234	769.912	453.893	2.65695	2.65695	0.589539	-0.76234	0.76234	725.524	46.4467	0.942348	0.0603273	65.0444	764.811	72.7778	1549.91	897.178	44.5111	1357.86	50.8	1713.4	2385.04	677.822	163.889	939.156	41.9111	158.756	37.3778	40.3556	81.6889	47.7111	33.4444	55.8889	41.6667	49.9556	27.8	48.5778	525.6	153.756	1588.78	947.644	744.8	318.489	1040.41
ALG10B	ALG10 alpha-1,2-glucosyltransferase B	87.9831	84.1939	-3.78922	0.780121	0.0635111	84.1939	87.9831	1.9444	1.9444	1.04501	0.0635111	0.0635111	97.2711	74.0511	1.15532	0.879531	82.2889	129.689	80.5111	269.867	82.0667	61.7333	47.1111	65.7333	96.4222	102.822	132.089	83.0444	100.311	35.5556	89.8222	33.9556	86.3778	71.5111	127.022	81.6889	59.9333	44.7556	56.0222	109.2	70.0444	153.022	169.133	191.711	88.6889	55.9778	79.9556	70.1778
DESI1	desumoylating isopeptidase 1	571.693	969.37	397.677	0.414556	-0.761806	969.37	571.693	2.75716	2.75716	0.589758	-0.761806	0.761806	607.933	517.334	0.627142	0.533681	271.822	379.8	467.544	623.744	647.044	357.8	466.289	498.356	487.467	2868.49	518.833	455.333	334.444	238.489	503.533	392.267	517.178	606.867	1643.64	266.689	406.533	542.889	330.856	128.2	338.222	364.644	796.067	10885.8	537.411	637.778	351.444	638.033
ALG13_frag		692.466	383.755	-308.711	0.340542	0.851558	383.755	692.466	2.8404	2.8404	1.80445	0.851558	0.851558	945.538	312.859	2.46391	0.815257	209.156	391.533	219.711	423.4	7476.89	240.289	460.867	825.756	939.667	604.133	470.156	576.4	566.133	372.756	406.222	273.244	315.156	551.811	221.222	229.756	266.622	345.889	347.067	405.022	172.8	520.756	336.556	526.822	518.822	378.044	252.733	299.489
ALG1L		53.8889	48.3544	-5.53444	0.666097	0.156339	48.3544	53.8889	1.7315	1.7315	1.11446	0.156339	0.156339	34.5926	82.8333	0.715396	1.71304	65.0444	23.6222	48.2444	33.3556	35.2222	50.3111	19.6222	45.5556	28.1556	23.7556	19.9111	27.3778	26	41.9111	30.8	65.9556	40.3556	74.0444	47.7111	56.9556	55.8889	70.3111	56.0222	298.778	62.3111	46.7333	36.0889	38.6444	31.3111	36.7556	29.4889	26.0444
POLI	DNA polymerase iota	235.419	398.457	163.038	0.227102	-0.759193	398.457	235.419	2.37184	2.37184	0.590827	-0.759193	0.759193	227.473	247.339	0.570883	0.620741	194.489	189.222	264.422	205.111	337.956	181.733	262.533	229.622	204.511	224.2	208.2	231.178	304.2	193.111	181.6	230.956	248.889	221.422	532.756	222.511	168.133	227.222	252.111	153.389	216	348	515.189	188.733	299	232.8	205.022	260.822
ALG3	ALG3 alpha-1,3- mannosyltransferase	523.082	409.138	-113.944	0.0603849	0.35445	409.138	523.082	2.71857	2.71857	1.2785	0.35445	0.35445	587.639	426.246	1.43629	1.04181	368.156	573.089	470.656	1618.49	480.256	455.322	438.4	417.778	444.222	530.356	811.289	474.756	563.978	480.756	687.089	495.6	425.178	347.756	493.711	443.656	301.511	448.089	517.978	295.956	493.022	648.822	383.756	326.7	408.856	483.1	437.867	284.933
KDM8	lysine demethylase 8	230.045	389.049	159.004	0.328961	-0.758033	389.049	230.045	2.36181	2.36181	0.591302	-0.758033	0.758033	237.804	218.407	0.611246	0.561386	151.933	170.956	245.378	147.911	224.044	284.4	242.756	253.578	309.756	322.133	208.2	231.178	317.089	235.756	222	279.511	199.956	207.533	313.778	222.511	154.889	174.956	271.4	129.133	230.4	240.244	161.344	284.711	179.733	3799.42	351.444	170.622
ALG3.1	ALG3 alpha-1,3- mannosyltransferase	199.57	180.971	-18.5991	0.577707	0.141137	180.971	199.57	2.3001	2.3001	1.10277	0.141137	0.141137	246.408	129.313	1.36159	0.714552	151.933	283.556	127.067	458.556	371.133	179.567	218.578	141.978	226.378	322.133	272.089	195.022	385.356	75.2222	287.556	145.533	142.422	126.311	158.133	123.311	141.067	101.022	106.711	109.756	138.867	301.422	247.311	201.333	641.222	212.4	112.178	148
ALG5	ALG5 dolichyl-phosphate beta-glucosyltransferase	394.892	368.12	-26.7716	0.362103	0.10128	368.12	394.892	2.59648	2.59648	1.07273	0.10128	0.10128	402.462	383.536	1.09329	1.04188	546.067	322.467	487.178	522.956	354.111	401.733	422.644	468.767	313.422	347.911	455.8	352.844	357.556	447.944	235.533	400.422	352.022	349.2	530.267	348.667	327.622	237.4	413.644	238.6	637.511	256.867	406.978	331.956	363.422	228.956	222.2	380.556
TNK1	tyrosine kinase non receptor 1	92.7707	156.846	64.0749	0.000225669	-0.757604	156.846	92.7707	1.96741	1.96741	0.591478	-0.757604	0.757604	119.126	53.2378	0.759511	0.339428	129.178	125.133	87.8444	242.511	233.267	61.7333	87.4222	56.0667	120.267	156.133	84.3333	153.489	74.7778	75.2222	99.5111	53.7778	40.3556	69.2444	77.7778	29.0889	73.6	33.9556	56.0222	33.6667	64.8889	190.378	163.889	191.711	194.978	130.089	229.622	271.533
ALG5.1	ALG5 dolichyl-phosphate beta-glucosyltransferase	333.157	291.047	-42.1102	0.0604769	0.194951	291.047	333.157	2.52265	2.52265	1.14469	0.194951	0.194951	309.934	367.991	1.06489	1.26437	318.067	275.6	372.622	258.6	322.267	371.289	262.533	385	204.511	287.578	253.344	262.444	357.556	349.2	368.4	375.011	359.1	270.356	434.822	371.2	392.289	220.889	359.022	286.156	611.067	267.933	242.511	250.356	301.933	301.6	378.911	236.867
ALG9	ALG9 alpha-1,2-mannosyltransferase	79.2444	76.4956	-2.74889	0.748155	0.0509339	76.4956	79.2444	1.89897	1.89897	1.03594	0.0509339	0.0509339	73.2178	88.2844	0.957151	1.15411	58.9333	88.0889	64.9556	76.7333	82.0667	76.9556	92.8889	56.0667	70.3556	60.4	70.0444	53.9556	96.6667	75.2222	74.9333	71.5111	40.3556	88.6889	86.4889	68.8889	73.6	61.3333	49.9556	229.844	112.178	83.2667	80.9111	64.6667	76.1333	70.9778	84.5333	88.0667
ALG9.1	ALG9 alpha-1,2-mannosyltransferase	67.4364	51.4389	-15.9976	0.403943	0.390669	51.4389	67.4364	1.82889	1.82889	1.311	0.390669	0.390669	43.9422	102.678	0.854261	1.99611	93.5778	23.6222	80.5111	27.3778	58.2667	50.3111	33.4889	56.0667	28.1556	31.2444	17.4222	27.3778	29	71.9111	30.8	74.3111	59.9778	96.4222	434.822	49.2889	99.6667	32.3556	67.5778	37.6	74.7556	27.6222	36.0889	30.4222	36.9778	47.3556	19.0444	26.0444
LDHA	lactate dehydrogenase A	355.532	600.535	245.003	0.00968478	-0.756267	600.535	355.532	2.55088	2.55088	0.592026	-0.756267	0.756267	380.844	317.566	0.634174	0.528804	264.511	697.889	312.067	319.756	511.444	295.933	354.589	274.478	497.667	579.578	301.511	302.822	431.511	218.578	350.322	331.133	326.078	367.133	257.511	389.711	309.8	222	290.333	420.711	261.244	728.467	386.756	360.222	531.222	513.244	532.633	533.378
MUC15.1	mucin 15, cell surface associated	1623.48	2739.78	1116.3	0.104369	-0.754973	2739.78	1623.48	3.21045	3.21045	0.592558	-0.754973	0.754973	1738.77	1450.54	0.634639	0.529435	8973.82	4003.09	303.733	5641.18	573.844	493.967	296.556	543.933	197.111	850.589	353.333	1451.19	1219.8	837.756	341.689	439.078	820.6	627.844	331.956	721.433	4099.71	563.578	168.133	1841.56	4891.47	2334.48	3302.47	723.8	4946.47	1345.64	2611.82	4146.51
GSG1	germ cell associated 1	301.165	507.929	206.764	0.0157689	-0.754073	507.929	301.165	2.4788	2.4788	0.592927	-0.754073	0.754073	334.213	251.593	0.657991	0.495332	216.8	313.556	405.156	480.644	494.067	145.933	156.489	308.956	858.733	293.822	303.189	195.022	273.2	490.867	76.7556	394.444	466.156	345.889	110.044	125.2	264.733	269.578	302.178	162.956	74.7556	1091.64	257.533	1011.49	464.644	212.4	269.956	345.889
ALK	ALK receptor tyrosine kinase	66.4449	58.0556	-8.38933	0.283349	0.194724	58.0556	66.4449	1.82246	1.82246	1.14451	0.194724	0.194724	66.9363	65.7078	1.15297	1.13181	80.3778	37.5111	69.0667	41.5333	70.3556	131.444	47.1111	70.1778	55.0889	50.4444	29.4889	48.9333	84.2889	164.333	23.8889	45.9333	59.9778	54.1778	71.0667	58.9333	42.7111	70.3111	78.4444	96.2556	79.2667	39.5111	28.9111	46.5556	80.2444	47.3556	34.8667	70.1778
ALK.1	ALK receptor tyrosine kinase	52.4862	49.7522	-2.734	0.648554	0.0771778	49.7522	52.4862	1.72005	1.72005	1.05495	0.0771778	0.0771778	52.2859	52.7867	1.05093	1.06099	82.2889	40.4889	72.7778	30.2889	61.3333	56.0222	33.4889	45.5556	28.1556	27.5111	29.4889	63.4667	73.4222	109.2	30.8	27.3778	50.3556	49.1556	73.3778	39.9111	34.7111	35.4889	43.4889	99.2444	74.7556	38.3333	32.6444	38.6444	61.8222	36.7556	36.1333	45.7556
ALK.2	ALK receptor tyrosine kinase	45.1956	44.7544	-0.441111	0.944133	0.0141499	44.7544	45.1956	1.6551	1.6551	1.00986	0.0141499	0.0141499	48.44	40.3289	1.08235	0.901115	104.4	28.9111	57.0889	48.7333	43.2222	41.6667	25.6444	35.2222	100.178	31.2444	34.2667	63.4667	33.6667	55	23.8889	30.8	78.1333	32.4444	36.5111	27.3778	48.4444	28.3333	43.4889	29.1778	48.5778	33.3556	28.9111	30.4222	35.2222	36.7556	43.3556	39.3778
ALK.3	ALK receptor tyrosine kinase	65.2884	64.1078	-1.18067	0.785236	0.0263283	64.1078	65.2884	1.81484	1.81484	1.01842	0.0263283	0.0263283	71.2459	56.3522	1.11135	0.879023	70.7111	69.3333	61.0222	79.0889	73.3333	84.4222	72.7333	56.0667	55.0889	63.9111	54.7778	105.8	95.7556	55	71.6444	51.1889	78.1333	79.2	53.2667	49.2889	54.8667	40.1778	56.0222	47.4222	53.9556	89.7111	48.4444	58.7111	84.4222	67.4	69.2444	62.5111
STH	saitohin	524.688	883.528	358.84	0.139281	-0.751815	883.528	524.688	2.7199	2.7199	0.593856	-0.751815	0.751815	843.513	46.4511	0.95471	0.0525746	69.0222	1063.23	64.9556	2188	110.022	38.5111	1639.78	40.4889	1822.96	2669.49	1168.62	231.178	1353	62	131.444	61.1111	50.3556	56.6889	53.2667	31.2	58.1333	23.9778	49.9556	31.2444	48.5778	765.8	219.556	1473.1	943.867	918.378	444.244	1370.96
ALKBH2	alkB homolog 2, alpha-ketoglutarate dependent dioxygenase	305.826	247.105	-58.7208	0.176852	0.307586	247.105	305.826	2.48547	2.48547	1.23763	0.307586	0.307586	363.78	218.894	1.47217	0.885836	172.911	313.556	261.444	429.211	305.6	194.867	310.933	204.111	367.233	361	376.533	402.667	1059.9	214.911	481.822	323.578	312.978	235.067	172.6	213.067	171.022	224.978	182.889	172.011	180.756	190.378	186.844	267.511	445.811	360.522	176.533	238.644
ALKBH3	alkB homolog 3, alpha-ketoglutarate dependent dioxygenase	264.625	246.783	-17.8426	0.332143	0.100709	246.783	264.625	2.42263	2.42263	1.0723	0.100709	0.100709	271.064	254.967	1.09839	1.03316	174.756	216.911	336.556	302.289	194.489	298.844	291.411	334.8	278.444	287.578	338.467	292.978	176.333	261.022	281.089	237.467	299.8	266.778	198.533	273.133	174	414.8	314.978	92.9778	277.2	220.267	286.267	313.467	203.111	228.956	197.756	227.8
ALKBH4	alkB homolog 4, lysine demethylase	109.998	101.488	-8.51044	0.380214	0.116174	101.488	109.998	2.04139	2.04139	1.08386	0.116174	0.116174	125.684	86.4689	1.23842	0.852013	70.7111	111.578	94.7333	139.733	98.9556	104.933	141.044	127.556	151.533	148.8	191.178	132.667	134.178	58.5778	179.089	82.4	108.356	88.6889	94.3333	81.6889	74.5778	88.2	102.289	60.0444	84.1111	120.289	133.467	97.8444	93.1333	117.356	94.3778	84.3333
ALKBH5	alkB homolog 5, RNA demethylase	64.6596	63.4211	-1.23844	0.778094	0.0279004	63.4211	64.6596	1.81063	1.81063	1.01953	0.0279004	0.0279004	62.0622	68.5556	0.978574	1.08096	55	50.5333	57.0889	59.9333	82.0667	82.0667	67.9111	56.0667	73.8667	63.9111	64.7556	63.4667	40.8	65.4	48.0667	71.5111	59.9778	81.6889	61.2444	94.8667	76.7556	49.1556	56.0222	80.3778	53.9556	67.6889	48.4444	64.6667	47.3556	55.9778	36.1333	93.8
ALOX15B	arachidonate 15-lipoxygenase type B	1042.17	887.212	-154.955	0.134913	0.232236	887.212	1042.17	3.01794	3.01794	1.17465	0.232236	0.232236	1182.45	831.747	1.33277	0.937483	629.278	999.2	756.711	1273.78	777.578	970	1371.91	1322.34	2445.04	1063.9	1407.2	928.844	1471.11	1148.69	1171.13	1173.36	1109.8	808.222	743.133	872.356	841.289	765.156	842.744	493.711	667.7	958.178	833.656	779.811	901.433	827.111	721.489	622.722
ALOX5AP	arachidonate 5-lipoxygenase activating protein	241.722	211.848	-29.8739	0.0633419	0.190318	211.848	241.722	2.38332	2.38332	1.14102	0.190318	0.190318	225.803	265.601	1.06587	1.25373	333.756	249.444	280.222	164.333	283.156	200.667	213.244	216.711	151.533	203.356	208.2	236.2	203.111	258.844	184.267	221.422	270.044	264.8	331.956	297.867	205.867	197.022	197.889	435.1	234.044	156.6	227	198.022	169.911	147.444	275.667	258.489
ALOX5AP.1	arachidonate 5-lipoxygenase activating protein	33.1893	30.5956	-2.59378	0.285759	0.117398	30.5956	33.1893	1.521	1.521	1.08478	0.117398	0.117398	31.4756	35.76	1.02876	1.1688	30.9778	42.9778	18.2	27.3778	35.2222	33.0667	33.4889	24.7778	40.0889	31.2444	19.9111	27.3778	38.1111	38.5111	30.8	33.9556	30.9778	21.9778	36.5111	39.9111	33.6667	44.7556	31.0222	60.0444	24.7778	24.7778	36.0889	38.6444	28.1556	36.7556	28.2444	26.0444
HDGFL1	HDGF like 1	648.098	1088.51	440.408	0.152664	-0.748066	1088.51	648.098	2.81164	2.81164	0.595401	-0.748066	0.748066	594.266	728.847	0.545946	0.669584	308.156	479.778	1498.38	311	502.422	532.489	648.267	492.078	302.644	370.378	1170.33	624.156	548.533	756.978	368.4	867.633	830.911	2218.42	414.156	687.333	794.411	330.2	709.867	144.756	290.778	3126.93	597.656	5289.87	350.867	624.411	208.778	4342.96
ALOXE3	arachidonate lipoxygenase 3	543.92	498.877	-45.0433	0.49477	0.124711	498.877	543.92	2.73554	2.73554	1.09029	0.124711	0.124711	482.693	635.761	0.967559	1.27439	429.267	344.089	418.433	319.756	564.956	543.178	471.467	550.222	370.622	807.844	610.478	396.8	489.022	610.256	314	795.311	524.489	586.533	522.9	732.956	533.711	684.2	1206.29	275.689	495.533	325.5	308.378	326.7	808.022	343.356	344.889	1289.37
QSOX1.2	quiescin sulfhydryl oxidase 1	179.138	300.863	121.725	0.0622163	-0.748032	300.863	179.138	2.25319	2.25319	0.595415	-0.748032	0.748032	173.149	188.122	0.575508	0.625276	267.978	180.178	156.822	169.244	142.156	160.422	177.167	168.756	143.756	166.311	125.044	179.689	145.533	164.333	249.844	192.044	185.111	192.689	160.2	169.356	328.556	174.956	164.333	157.267	156.711	144.033	166.556	191.711	242.8	409.211	171.422	227.8
MLXIP	MLX interacting protein	233.364	391.918	158.554	0.230645	-0.747969	391.918	233.364	2.36803	2.36803	0.595441	-0.747969	0.747969	243.256	218.526	0.620682	0.55758	436.622	177.911	211.089	184.578	283.156	240.289	213.244	226.289	163.489	169.667	331.444	226.222	148.756	322.089	314	152.733	235	242.711	158.133	266.689	156.822	212.978	396.544	115.267	248.378	188.622	286.267	152.733	218.711	163.844	218.178	2996.18
ALPK2	alpha kinase 2	306.135	265.264	-40.8708	0.472447	0.206738	265.264	306.135	2.48591	2.48591	1.15408	0.206738	0.206738	336.285	260.909	1.26774	0.983582	370.378	159.911	230.578	467.556	1148.89	701.533	223.2	201.089	394.3	110.333	232.133	185.067	145.533	273.422	200.356	244.467	223.556	301.2	532.756	139.267	309.289	267.778	244.889	170.889	175	161.756	194.867	159.289	106.533	412.978	188.956	226.133
CAPN7	calpain 7	525.916	882.85	356.934	0.163631	-0.747337	882.85	525.916	2.72092	2.72092	0.595702	-0.747337	0.747337	571.259	457.9	0.647063	0.518661	408.644	579.522	285.556	550.978	579.578	442	620.822	331.944	500.411	1469.36	832.667	396.8	690.778	284.933	594.9	546.467	377.2	358.844	318.311	682.322	865.133	418.433	318.022	360.044	334.222	780.022	5889.37	617.511	395.911	1673.71	913.933	602.1
ALS2.1	alsin Rho guanine nucleotide exchange factor ALS2	44.9707	43.1989	-1.77178	0.647387	0.0579901	43.1989	44.9707	1.65293	1.65293	1.04101	0.0579901	0.0579901	44.1526	46.1978	1.02208	1.06942	44.5778	40.4889	48.2444	62.5556	64.5111	33.0667	47.1111	40.4889	50.4	39.5111	46.7333	41.9111	27.1111	48.3333	27.2444	61.1111	40.3556	71.5111	53.2667	27.3778	59.9333	31.0222	31.0222	43.5778	42.8	59.2444	48.4444	42.8	28.1556	36.7556	34.8667	60.0444
FOXN3	forkhead box N3	173.154	290.3	117.146	0.292061	-0.745487	290.3	173.154	2.23843	2.23843	0.596466	-0.745487	0.745487	168.881	179.564	0.581746	0.618548	169.4	157.733	150.989	174.378	254.822	242.311	182.333	158.622	120.267	142.156	132.089	174.644	127.222	159.267	186.978	164.333	209.111	174.644	107.978	180.133	152.111	157.067	182.889	269.667	197.711	153.022	179.444	162.378	164.556	171.889	169.622	170.622
ALS2CL	ALS2 C-terminal like	709.961	648.451	-61.5103	0.228934	0.130743	648.451	709.961	2.85123	2.85123	1.09486	0.130743	0.130743	749.141	651.191	1.15528	1.00423	792.244	995.333	624.911	643.267	884.2	782.933	750.1	752.067	957.556	763.433	786.556	589.089	855.822	548.889	510.711	867.633	780.533	600.267	899.867	764.956	819.911	414.8	551.667	328.9	483.378	1165.52	480.578	541.122	655.367	692.044	810.556	517.178
ALS2CL.1	ALS2 C-terminal like	234.493	228.967	-5.52667	0.799848	0.0344093	228.967	234.493	2.37013	2.37013	1.02414	0.0344093	0.0344093	208.427	273.593	0.910293	1.1949	207.444	148.444	248.378	190.422	160.022	262.6	187.8	271.578	182.089	277.6	160.422	210.578	155.511	271.067	192.444	387.2	259.622	242.711	242.422	242.756	287.378	242.511	284.244	291.022	256.067	154.578	202.556	172.222	182.267	204.511	292.978	181.378
EIF4A2.1	eukaryotic translation initiation factor 4A2	848.054	1420.81	572.759	0.285737	-0.744489	1420.81	848.054	2.92842	2.92842	0.596879	-0.744489	0.744489	972.076	662.02	0.684169	0.465945	553.7	918.778	1884.74	795.622	897.178	433.2	669.889	1298.47	1584.96	854.622	1205.29	870.878	1087.28	532.633	993.911	769.933	1109.8	646.889	574.267	781.844	664.422	690.356	571.867	394.2	416.622	477.422	659.4	1404.24	511.444	1322.89	478.622	671.878
ALS2CR11	C2 calcium dependent domain containing 6	70.1324	65.82	-4.31244	0.420267	0.091556	65.82	70.1324	1.84592	1.84592	1.06552	0.091556	0.091556	74.4163	63.7067	1.1306	0.967892	42.7111	78.8667	80.5111	67.3556	61.3333	67.1333	109.022	74.5333	73.8667	82.6667	102.156	83.0444	84.2889	30.2	78.5556	45.9333	59.9778	37.5111	53.2667	73.3333	73.6	61.3333	78.4444	99.7111	53.9556	58.2667	71.4222	83.5333	57.5778	70.9778	101.067	54.7778
MS4A14	membrane spanning 4-domains A14	203.711	341.194	137.483	0.129801	-0.74407	341.194	203.711	2.30901	2.30901	0.597053	-0.74407	0.74407	238.421	151.644	0.698786	0.444452	113.556	205.022	107.8	242.511	251.167	114	103.311	323.067	1009.18	287.578	200.756	94.4222	122.733	256.367	144.856	242.311	338.867	263	63.7778	81.6889	141.067	143.756	171.8	27.3778	42.8	923.667	158.711	1697.96	276.222	163.844	111.4	220.889
ALS2CR11.1	C2 calcium dependent domain containing 6	121.445	102.848	-18.5976	0.115004	0.239796	102.848	121.445	2.08438	2.08438	1.18083	0.239796	0.239796	125.963	114.669	1.22475	1.11494	122.022	120.756	76.7778	142.556	82.0667	114	120.178	94.8667	178.556	106.622	156.711	116.956	192.889	141.622	122.867	93.1333	132.6	79.2	146.156	123.311	104.4	80.9556	106.711	210.178	70.0444	94.3778	95.7556	162.378	84.4222	138.867	86.4444	91.6889
CCDC181	coiled-coil domain containing 181	403.467	675.123	271.656	0.116656	-0.7427	675.123	403.467	2.60581	2.60581	0.59762	-0.7427	0.7427	585.943	129.753	0.867905	0.192192	93.5778	439.222	202.556	782.344	595.622	111.8	1410.13	367.867	542.511	987.089	615.844	511.144	1482.66	136.067	510.711	135.822	142.422	144.711	110.044	103.222	103.622	136.067	255.578	64.7556	101.289	267.933	577.689	1149.1	554.533	1162.84	380.867	3223.44
ALS2CR11.2	C2 calcium dependent domain containing 6	68.5893	64.1867	-4.40267	0.290056	0.0957106	64.1867	68.5893	1.83626	1.83626	1.06859	0.0957106	0.0957106	62.0637	78.3778	0.966925	1.22109	57.2667	57.6667	64.9556	53.4667	70.3556	71.9111	58.2667	65.7333	73.8667	57.6667	57.3556	72.7333	31.2	75.2222	63.2889	87.8667	86.3778	84.3333	53.2667	86.3111	88.4667	85.4222	67.5778	76.5111	67.6444	40.8	48.4444	55.8444	45.3333	82.9556	63.1556	54.7778
ALX1	ALX homeobox 1	64.8667	56.8856	-7.98111	0.0561549	0.189415	56.8856	64.8667	1.81202	1.81202	1.1403	0.189415	0.189415	58.8074	73.9556	1.03378	1.30008	50.7556	45.6	76.7778	55.5556	73.3333	56.0222	47.1111	56.0667	58.9333	63.9111	49.2	63.4667	65.5556	68.8889	50.9333	71.5111	59.9778	54.1778	82.0667	61.5111	62.8	74.8444	73.2	124.711	74.7556	55.3778	42.6667	52.9556	67.7778	51.8444	70.4444	51.0222
CENPH	centromere protein H	566.345	946.539	380.194	0.220001	-0.74098	946.539	566.345	2.75308	2.75308	0.598333	-0.74098	0.74098	627.354	474.832	0.662787	0.501651	557.244	575.122	389.211	498.356	466.533	457	2218.42	468.767	631.478	527.667	517.222	673.933	479.067	443.222	507.067	547.689	473.6	521.733	355.511	468.167	573.844	480.222	440.867	383.4	503.289	749.422	741.933	594.389	516.244	628.244	604.067	1058.39
RGS12.1	regulator of G protein signaling 12	158.791	265.354	106.564	0.0578655	-0.740795	265.354	158.791	2.20082	2.20082	0.59841	-0.740795	0.740795	139.019	188.448	0.5239	0.710174	178.444	118.533	193.511	174.378	118.267	131.444	151.156	141.978	163.489	102.822	115.733	132.667	107.978	130.022	124.867	164.333	167.067	219.556	124.911	121.333	156.822	550.767	187.156	70.0667	122.467	92.8889	108.467	224.933	138.044	138.867	91	269.311
TNRC6A	trinucleotide repeat containing adaptor 6A	193.847	323.701	129.854	0.43054	-0.739743	323.701	193.847	2.28746	2.28746	0.598846	-0.739743	0.739743	162.91	240.252	0.503274	0.742204	82.2889	102.378	237.711	110.6	54.8667	223.8	177.167	340.756	96.4222	135.133	191.178	179.689	38.1111	369.978	103.578	157.356	129.511	200.778	160.2	217	620.567	316.6	179.4	304.733	116.378	76.9556	130.822	224.933	65.8667	87.0667	75.1111	136.067
ALYREF	Aly/REF export factor	56.2124	48.1511	-8.06133	0.101184	0.22332	48.1511	56.2124	1.74983	1.74983	1.16742	0.22332	0.22332	59.5052	51.2733	1.2358	1.06484	57.2667	57.6667	57.0889	55.5556	73.3333	102.822	58.2667	65.7333	45.8	50.4444	70.0444	41.9111	22	87.9111	46.7333	61.1111	86.3778	54.1778	30.7333	58.9333	37.8	52.0222	43.4889	36.5556	51.5333	50.4444	36.0889	46.5556	35.2222	36.7556	33.6667	42.6222
AMACR	alpha-methylacyl-CoA racemase	165.38	154.114	-11.2656	0.369823	0.101783	154.114	165.38	2.21848	2.21848	1.0731	0.101783	0.101783	149.541	189.138	0.970327	1.22726	127.178	193.689	175.267	97.5778	136.022	202.644	166.889	134.667	132.133	148.8	191.178	105.8	150.356	136.067	144.856	148.044	136.067	231.178	130.822	322.2	202.022	148.578	194.578	195.356	182.533	133.867	110.978	122.467	194.978	117.356	122.333	138.978
FMR1	FMRP translational regulator 1	490.249	818.021	327.772	0.11874	-0.738624	818.021	490.249	2.69042	2.69042	0.599311	-0.738624	0.738624	459.842	535.859	0.56214	0.655067	328.044	341.778	504.844	372.444	271.867	501.978	396.689	431.444	628.378	604.133	677.822	531.022	489.022	437.711	380.456	837.689	461.089	387.2	562.478	497.756	596.689	405.5	767.422	328.9	513.867	835.8	339.089	457.833	661.844	4766.98	934.444	313.556
AMBN	ameloblastin	149.103	135.678	-13.4253	0.388596	0.136126	135.678	149.103	2.17349	2.17349	1.09895	0.136126	0.136126	144.563	155.913	1.06549	1.14914	166	102.378	178.556	126.089	70.3556	156.533	120.178	127.556	323.044	89.0889	226.2	148.311	52.8222	164.333	117	142.689	167.067	182.422	121	176.533	217.333	125.444	191.044	109.2	126.4	69.3333	90.7333	118.933	80.2444	167.889	81.5778	128
AMBP	alpha-1-microglobulin/bikunin precursor	195.836	184.502	-11.3348	0.258415	0.0860154	184.502	195.836	2.29189	2.29189	1.06143	0.0860154	0.0860154	197.153	193.862	1.06857	1.05073	132.789	180.178	175.267	161.733	305.6	214.267	182.333	204.111	178.556	193.844	199.767	179.689	262.822	164.333	222	200.267	163.933	162.022	242.422	203.267	197.578	182.2	201.867	192.711	192.356	211.611	163.889	155.944	229.133	196.044	199.756	153.4
MTHFD2.2	methylenetetrahydrofolate dehydrogenase (NADP+ dependent) 2, methenyltetrahydrofolate cyclohydrolase	500.417	834.473	334.056	0.00130568	-0.737735	834.473	500.417	2.69933	2.69933	0.59968	-0.737735	0.737735	527.745	459.424	0.632429	0.550557	1333.8	677.256	357.378	657.744	782.933	532.489	277.511	347.022	514.222	319.133	411.222	498.644	498.889	396.867	311.067	506.067	326.078	393.911	259.644	367.022	925.156	299.422	311.978	721.589	483.378	823.089	396.756	611.311	1031.69	1509.44	1698.62	715.378
VDR	vitamin D receptor	214.397	357.497	143.099	0.212118	-0.737643	357.497	214.397	2.33122	2.33122	0.599718	-0.737643	0.737643	207.621	224.561	0.580765	0.628149	190.911	184.844	187.667	277.689	172.222	194.867	218.578	191.178	178.556	197.267	208.2	205.222	264.689	195.578	246.856	195.456	160.689	178.556	192.711	209.156	242.844	158.4	216.267	258.133	433.4	296.2	323.689	180.578	172.544	212.4	205.022	201.044
PPP1R32	protein phosphatase 1 regulatory subunit 32	902.735	1504.83	602.096	0.053151	-0.737228	1504.83	902.735	2.95556	2.95556	0.599891	-0.737228	0.737228	848.27	984.432	0.563698	0.654181	1516.56	1559.16	669.356	1237.77	362.489	703.289	586.356	591.356	580.444	754.978	313.022	857.711	1201.61	631.856	1158.1	741.644	681.067	716.356	671.756	597.644	1184.96	505.022	606.6	888.844	3250.43	1404.56	521.044	6895.82	1585.58	728.111	2184.78	1772.78
PNMA2.1	PNMA family member 2	1307.55	2179.4	871.851	0.427748	-0.737066	2179.4	1307.55	3.11646	3.11646	0.599958	-0.737066	0.737066	962.953	1824.44	0.441843	0.837131	387.289	893.667	3259.91	507.489	564.956	749.144	829.678	1180.06	1021.93	697.333	1511.91	638.711	568.078	1002.74	631.4	703.189	1065.06	701.444	628.378	12012.7	823.6	431.444	919.067	406.978	552.578	752.656	453.511	685.378	789.511	849.889	527.956	21977.1
AMDHD1	amidohydrolase domain containing 1	329.485	285.999	-43.486	0.173894	0.204203	285.999	329.485	2.51784	2.51784	1.15205	0.204203	0.204203	322.598	339.816	1.12797	1.18817	278.911	306.378	435.067	236.867	251.167	371.289	252.889	328.478	374.244	220.889	242.089	624.156	372.567	282.822	261.156	338.378	285.289	233.056	607.989	301.444	323.267	345.889	402.222	255.156	305.467	209.733	363.533	244.911	267.989	322.311	247.222	242.578
DPPA3	developmental pluripotency associated 3	1123.72	1872.18	748.46	0.000800286	-0.736438	1872.18	1123.72	3.05066	3.05066	0.60022	-0.736438	0.736438	1128.15	1117.06	0.602589	0.596665	3389.78	969.711	1152.38	1275.8	1023.78	1469.06	662.289	794.822	500.411	760.233	684.978	1125.87	1434.62	800.722	877.867	929.733	974.556	654.922	893.922	793	2491.93	784.467	555.956	1558.71	1533.42	1835.89	1716.16	2709.44	2462.07	1497.53	2456.71	2109.4
AMELX	amelogenin X-linked	127.425	109.856	-17.5688	0.492547	0.214032	109.856	127.425	2.10525	2.10525	1.15993	0.214032	0.214032	146.044	99.4956	1.32942	0.90569	104.4	118.533	117.844	115.467	115.467	76.9556	141.044	113.556	643.067	102.822	115.733	105.8	101.8	91	127.178	103.889	93.9333	79.2	82.0667	103.222	124.111	67.4	88.2444	168.778	84.1111	165.2	121	108.667	147.556	147.444	129.178	105.278
CSNK1A1L	casein kinase 1 alpha 1 like	149.308	248.661	99.3521	0.000856616	-0.735882	248.661	149.308	2.17408	2.17408	0.600451	-0.735882	0.735882	178.48	105.551	0.717766	0.424479	102.667	193.689	97.8667	253.133	305.6	118.311	193.111	109.756	257.422	166.311	193.244	231.178	187.8	103.222	163.889	90.5556	111.911	79.2	190.733	86.3111	97.9333	153.489	106.711	68.6222	70.0444	419.778	399.378	273.244	251.478	294	357.978	301.733
AMELY	amelogenin Y-linked	105.521	84.8744	-20.6464	0.439309	0.314126	84.8744	105.521	2.02334	2.02334	1.24326	0.314126	0.314126	119.353	84.7722	1.40623	0.998796	100.644	83.5111	76.7778	92.3556	51.0667	71.9111	67.9111	127.556	660.478	67.1778	64.7556	83.0444	89.8444	81.6222	71.6444	79.8222	86.3778	98.6667	53.2667	86.3111	89.6111	61.3333	88.2444	139.2	64.8889	88.1111	90.7333	83.5333	106.533	82.9556	122.333	80.1333
C8B	complement C8 beta chain	318.391	530.014	211.623	0.103405	-0.735232	530.014	318.391	2.50296	2.50296	0.600722	-0.735232	0.735232	505.83	37.2333	0.95437	0.0702497	118.578	650.233	80.5111	1187.2	555.867	27.4222	779.611	45.5556	1075.87	1440.21	643.422	200.267	550.167	58.5778	173.956	40.3556	50.3556	35	42.1333	27.3778	37.8	25.2222	43.4889	27.8	42.8	525.6	182.111	751.6	1292.67	347.756	376.867	880.778
CREM.10	cAMP responsive element modulator	68.3342	113.713	45.3791	0.00125959	-0.734721	113.713	68.3342	1.83464	1.83464	0.600934	-0.734721	0.734721	68.477	68.12	0.60219	0.59905	58.9333	78.8667	104.556	62.5556	70.3556	58.7556	47.1111	56.0667	84.8222	89.0889	95.3556	53.9556	68.9333	48.3333	49.4667	63.7778	64.8889	69.2444	71.0667	68.8889	65.3556	79.2444	78.4444	63.7778	56.5111	69.3333	66.8667	64.6667	59.5333	95.5778	118.978	66.1556
RNF34	ring finger protein 34	155.373	258.366	102.993	0.299266	-0.733678	258.366	155.373	2.19138	2.19138	0.601369	-0.733678	0.733678	141.684	175.908	0.548383	0.680847	134.711	141.344	142.422	131.444	178.444	143.8	125.267	148.667	108.667	138.622	125.044	148.311	189.489	133.244	135.778	394.444	154.6	126.311	132.589	123.311	122.133	124.111	148.444	272.711	160.422	170.578	2325.6	132.533	145.133	147.444	124.044	136.067
BIN2	bridging integrator 2	531.79	883.305	351.515	0.42665	-0.732056	883.305	531.79	2.72574	2.72574	0.602045	-0.732056	0.732056	646.476	359.761	0.731883	0.40729	397.444	285.956	510.456	429.211	290.889	771.267	1202.12	1025.91	1570.79	325.356	431.267	195.022	635.111	401.911	1224.42	271	179.089	507.067	559.467	435.511	355.967	487.467	496.4	115.267	190.378	550.122	357.9	532.1	273.156	483.1	104.244	704.267
AMHR2	anti-Mullerian hormone receptor type 2	98.6289	94.4528	-4.17611	0.725383	0.0624171	94.4528	98.6289	1.994	1.994	1.04421	0.0624171	0.0624171	100.927	95.1822	1.06854	1.00772	218.722	76.5111	153.933	110.6	104.2	76.9556	58.2667	155.311	58.9333	70.0444	51.8444	83.0444	73.4222	150.467	71.6444	53.7778	142.422	91.3778	190.733	73.3333	58.9333	67.4	78.4444	44.7556	150.644	95.8667	71.4222	76.7556	111.356	82.9556	97.5778	105.278
TCF15	transcription factor 15	199.905	331.892	131.987	8.82175e-06	-0.731401	331.892	199.905	2.30082	2.30082	0.602319	-0.731401	0.731401	203.619	194.334	0.613508	0.585535	363.311	155.578	184.911	282.933	184.689	172.444	156.489	229.622	197.111	163.067	199.767	190.333	140.644	243.733	189.644	205.022	211.889	215.289	158.133	115.556	253.922	231.156	171.8	214.533	166.044	327.878	227	239.2	260.067	264.244	273.844	246.622
AMHR2.1	anti-Mullerian hormone receptor type 2	80.288	76.6106	-3.67744	0.550223	0.0676412	76.6106	80.288	1.90465	1.90465	1.048	0.0676412	0.0676412	77.9822	83.7467	1.0179	1.09315	134.711	78.8667	101.333	62.5556	87.8222	61.7333	67.9111	82.8889	66.4	60.4	43.9111	72.7333	62.8889	112.111	73.4667	65.9556	93.9333	94.0222	121	63.9111	67.4	82.2444	56.0222	82.9111	110.067	56.9556	76.1778	67.4	64.0444	47.3556	71.9111	82.1111
AMIGO1	adhesion molecule with Ig like domain 1	60.5538	55.1389	-5.41489	0.38868	0.135147	55.1389	60.5538	1.78214	1.78214	1.0982	0.135147	0.135147	53.3896	71.3	0.968275	1.2931	102.667	34.8222	72.7778	58.0444	54.8667	86.8889	47.1111	45.5556	58.9333	35.4889	49.2	41.9111	20.7333	55	36.8444	40.3556	50.3556	81.6889	86.4889	90.5111	91.6667	49.1556	56.0222	65.4667	101.289	46.7333	50.8	49.8	31.3111	47.3556	30.9778	42.6222
AMMECR1	AMMECR nuclear protein 1	399.128	386.666	-12.4629	0.69683	0.0457668	386.666	399.128	2.60111	2.60111	1.03223	0.0457668	0.0457668	365.81	449.106	0.946064	1.16148	325.622	306.378	333.911	261.2	366.8	428	449.356	437.667	427.289	284.289	376.533	407.733	473.733	303.178	305.467	447.444	430.467	327.511	469.667	407.733	788.678	364.556	423.756	397.844	433.4	769.111	318.222	310.422	386.3	326.422	452.833	254.6
AMN1	antagonist of mitotic exit network 1 homolog	247.324	220.554	-26.7696	0.102159	0.165267	220.554	247.324	2.39327	2.39327	1.12137	0.165267	0.165267	260.636	227.356	1.18173	1.03084	136.356	180.178	280.222	229.378	254.822	315.689	272.333	296	384.022	258.456	339.933	216.222	235.111	246.444	264.378	242.311	287.8	217.289	182.533	246.378	153.089	257.178	271.4	201.422	214.156	262.067	238.489	316.467	162.2	167.889	311.556	179.467
AMOT	angiomotin	623.665	410.889	-212.776	0.185481	0.602024	410.889	623.665	2.79495	2.79495	1.51784	0.602024	0.602024	630.451	613.487	1.53436	1.49307	287.822	298.778	375.111	829.122	181.444	397.667	242.756	495.289	434.311	322.133	978.6	3337.8	334.444	521.711	419.778	262.133	786.656	376.011	186.8	431.444	1004.6	357.2	1175.52	1279.4	275.1	520.756	221.889	258.933	330.644	252.467	284.711	244.633
CDKN2A	cyclin dependent kinase inhibitor 2A	683.962	1134.11	450.144	0.00557658	-0.729567	1134.11	683.962	2.83503	2.83503	0.603085	-0.729567	0.729567	680.918	688.529	0.6004	0.607112	857.711	619.167	867.711	843.111	797.222	536.778	756.522	524.022	531.244	614.078	666.011	531.022	952.7	478	638.467	648.356	491.056	1681.24	365.622	402.222	414.622	1449.51	579.878	338.911	513.867	2016.36	815.911	700.367	785.778	1507.02	1606.96	718
STIP1.1	stress induced phosphoprotein 1	1009.41	1673.56	664.149	0.341343	-0.729407	1673.56	1009.41	3.00407	3.00407	0.603152	-0.729407	0.729407	997.61	1027.11	0.596101	0.613728	1201.61	870.778	1562.24	895.911	1116.98	736.289	1860.99	527.1	798.111	471.822	1703.02	928.844	603.844	745.211	941.4	632.111	538.867	702.867	881.689	3156.78	1068.47	950.178	588.267	466.533	1285.36	487.811	904.922	1338.22	514.622	527.644	2148.09	15925.6
AMOTL1	angiomotin like 1	71.8618	68.7289	-3.13289	0.838058	0.064308	68.7289	71.8618	1.8565	1.8565	1.04558	0.064308	0.064308	88.6141	46.7333	1.28933	0.679966	63.2889	83.5111	57.0889	81.6222	70.3556	61.7333	58.2667	56.0667	66.4	96.2556	99.8444	63.4667	67.3556	35.5556	368.4	30.8	50.3556	35	47.7111	44.5778	55.8889	46.2667	36.9778	76.9556	42.8	79.9778	95.7556	64.6667	109.178	63.7778	92.8889	64.3556
AMOTL1.1	angiomotin like 1	51.0098	44.8644	-6.14533	0.218117	0.185201	44.8644	51.0098	1.70765	1.70765	1.13698	0.185201	0.185201	56.2341	43.1733	1.25342	0.962306	52.9556	40.4889	48.2444	55.5556	61.3333	71.9111	47.1111	45.5556	63.0222	89.0889	86.4444	53.9556	29	35.5556	63.2889	33.9556	50.3556	39.9111	53.2667	44.5778	47.3556	28.3333	43.4889	41.9111	48.5778	39.5111	62.5111	52.9556	29.7111	36.7556	36.1333	34.6667
FSIP1.4	fibrous sheath interacting protein 1	670.791	1111.04	440.25	0.00232212	-0.727977	1111.04	670.791	2.82659	2.82659	0.60375	-0.727977	0.727977	662.43	683.332	0.596225	0.615038	542.511	894.378	728.333	643.267	671.778	516.644	455.356	1958.12	634.156	639.356	522.5	563.489	483.678	365.978	316.911	725.422	905.144	795.522	525.422	722.167	592.578	484.244	645.333	1042	395.489	1263.76	1889.77	773.411	1023.71	2253.69	593.2	1121.09
AMOTL2_frag		345.908	269.373	-76.5348	0.342627	0.360782	269.373	345.908	2.53896	2.53896	1.28412	0.360782	0.360782	303.881	408.947	1.12811	1.51814	207.444	200.267	317.244	166.889	959.689	275.444	272.333	232.711	236.356	234.089	182.333	252.511	304.2	508.667	208.044	550.289	297.556	313.867	148.267	189.044	181.733	224.044	295.622	144.756	1744.29	252.611	265.089	256.067	187.311	305.8	478.622	182.822
GNRHR	gonadotropin releasing hormone receptor	441.278	730.398	289.121	0.0568791	-0.726996	730.398	441.278	2.64471	2.64471	0.60416	-0.726996	0.726996	633.087	153.564	0.866769	0.210248	370.378	853.578	148.267	1193.06	632.889	118.311	1070.31	105.978	1389.71	1402.01	861.444	257.744	823.6	133.244	135.778	109.111	129.511	162.022	242.422	103.222	204.111	111.022	106.711	102.822	264.689	528.356	221.889	1033.39	947.644	746.878	299.489	1145.07
HMGN5	high mobility group nucleosome binding domain 5	785.91	1300.74	514.831	0.151438	-0.726898	1300.74	785.91	2.89537	2.89537	0.604202	-0.726898	0.726898	716.697	889.729	0.550992	0.684017	743.244	191.4	901.933	1174.13	251.167	773.933	443.867	498.356	264.244	367.289	1413.38	287.867	659.289	1769.93	1010.42	253.378	475.711	687.1	1092.6	2113.13	391.4	710.989	462.333	82.9111	2627.73	1332.73	1794.96	681.956	125.133	276.556	178.489	563.578
PITPNB.1	phosphatidylinositol transfer protein beta	498.678	824.872	326.194	0.147029	-0.726062	824.872	498.678	2.69782	2.69782	0.604552	-0.726062	0.726062	481.449	524.521	0.583665	0.635882	405.356	412.6	453.867	360.467	126.711	532.489	534.578	488.556	846.622	478.244	464.733	531.022	516.756	456.867	612.867	591.644	504.667	490.311	420.1	503.489	489.978	456.511	440.867	420.711	926.933	739.122	482.978	585.267	623.089	431.444	626.211	422.911
SPHK2	sphingosine kinase 2	145.779	241.025	95.2463	0.1731	-0.725403	241.025	145.779	2.16369	2.16369	0.604828	-0.725403	0.725403	146.461	144.756	0.607658	0.600583	115.156	139.267	145.356	150.578	148.267	176.244	193.111	162.067	139.622	124.378	154.333	179.689	94.3778	159.267	115.2	162.067	272.733	127.889	115.467	119.444	99.3333	142.556	182.889	110.778	114.4	355.133	343.889	132.533	164.556	171.889	122.333	170.622
AMPD2	adenosine monophosphate deaminase 2	500.662	472.564	-28.0983	0.429962	0.0833282	472.564	500.662	2.69954	2.69954	1.05946	0.0833282	0.0833282	499.475	502.443	1.05695	1.06323	321.511	510.933	555.711	590.922	287.111	549.956	433.1	732.444	745.667	610.467	548.089	443.222	455.322	365.978	341.689	545.344	482.611	840.4	444.4	577.089	423.956	422.367	435.044	451.333	401.889	714.533	296.156	370.778	566.244	532.733	448.4	542.978
AMPH	amphiphysin	1314.34	1197.78	-116.568	0.719656	0.133985	1197.78	1314.34	3.11871	3.11871	1.09732	0.133985	0.133985	1218.64	1457.89	1.01742	1.21717	1063.23	686.667	778.178	1241.01	632.889	2680.71	1011.49	1025.91	643.067	1046.67	1386.09	569.933	889.111	653.778	3970.91	501.844	5058.2	1472.11	396.756	858.8	1685.4	973.389	751.433	1772.2	1108.8	2509.77	955.078	960.867	412.378	791.156	452.833	2122.73
DUT.1	deoxyuridine triphosphatase	331.834	548.533	216.699	0.0208822	-0.725117	548.533	331.834	2.52092	2.52092	0.604948	-0.725117	0.725117	430.561	183.744	0.784931	0.334974	237	664.2	169.156	409.556	610.044	185.6	481.778	165.311	540.044	1072.69	390.356	449.122	522.044	193.111	368.4	166.889	182.133	188.911	104	387.178	207.044	145.089	201.867	97.6222	156.711	769.111	451.533	511.978	708.178	666.067	657.211	688.9
USP32	ubiquitin specific peptidase 32	151.545	250.474	98.929	0.219823	-0.724915	250.474	151.545	2.18054	2.18054	0.605033	-0.724915	0.724915	149.985	153.884	0.598806	0.614373	256.489	195.578	377.778	84.3333	113	131.444	151.156	124	128	76.2667	129.689	105.8	156.933	112.111	107.2	142.689	142.422	379.489	138.711	123.311	115.289	129.511	171.8	77.2667	118.356	132.133	115.867	162.378	192.444	126.056	91	199.178
BACH1.2	BTB domain and CNC homolog 1	753.452	1245.12	491.671	0.153477	-0.724701	1245.12	753.452	2.87706	2.87706	0.605123	-0.724701	0.724701	635.873	929.82	0.510691	0.74677	947.644	541.022	695.078	288.378	322.267	563.378	627.867	684.067	611.533	729.267	394.044	449.122	586.667	1537.73	560.022	1015.76	820.6	545.489	549.489	383.133	712.278	496.022	647.478	3667.31	460.644	487.811	909.644	1247.87	511.444	688.178	7332.67	510.522
FNDC3B	fibronectin type III domain containing 3B	154.639	255.548	100.91	0.371637	-0.724695	255.548	154.639	2.18932	2.18932	0.605125	-0.724695	0.724695	181.236	114.743	0.709203	0.449008	55	207.6	181.6	174.378	110.022	118.311	232.822	168.756	253.822	190.578	245.622	221.289	147.4	115.244	296.089	123.911	136.067	131	102	150.422	70.4444	153.489	152.556	34.7444	92.8	84.9111	156.222	169	71.9111	167.889	105.844	140.778
AMY2B	amylase alpha 2B	157.785	157.121	-0.663778	0.964715	0.00608201	157.121	157.785	2.19807	2.19807	1.00422	0.00608201	0.00608201	153.343	164.448	0.975954	1.04663	315.267	175.622	107.8	145.489	200.533	133.556	114.756	148.667	159.644	131.467	113.644	138.222	178.111	123.967	113.4	140.556	129.511	76.7556	217.067	165.822	223.644	106.622	93.2667	180.589	310.644	142.467	163.889	129.178	169.911	130.089	234.4	224.444
AMY2B.1	amylase alpha 2B	129.34	121.666	-7.674	0.337503	0.0882428	121.666	129.34	2.11173	2.11173	1.06307	0.0882428	0.0882428	133.47	123.144	1.09702	1.01216	130.956	132.133	111.156	137.111	96.2667	137.711	130.733	98.2	135.822	110.333	102.156	143.133	199.8	141.622	194.911	114.178	111.911	105.844	170.622	105.378	130.533	111.022	97.6222	97.6222	186.711	126.556	156.222	112	125.133	121.422	104.244	103.489
AMZ1	archaelysin family metallopeptidase 1	74.2356	61.0611	-13.1744	0.204719	0.281856	61.0611	74.2356	1.87061	1.87061	1.21576	0.281856	0.281856	88.1719	53.3311	1.44399	0.873406	50.7556	180.178	64.9556	46.6	96.2667	61.7333	97.8889	65.7333	104.4	76.2667	97.6667	72.7333	143.867	48.3333	115.2	53.7778	59.9778	44.3556	53.2667	81.6889	33.6667	49.1556	93.2667	30.2	33.9556	31.6222	48.4444	38.6444	61.8222	95.5778	69.2444	126.2
FSIP1	fibrous sheath interacting protein 1	414.499	684.054	269.555	0.00233597	-0.722742	684.054	414.499	2.61752	2.61752	0.605945	-0.722742	0.722742	403.084	431.622	0.589257	0.630976	313.556	589.589	399.644	386.311	184.689	295.178	267.578	1221.89	404.967	475.156	325.511	396.8	285.478	280.667	219.244	376.778	394.911	493.933	282.289	492.378	481.067	367.2	343.956	812.089	271.622	563.978	1114.82	443.867	524.844	1402.99	437.867	950.333
CNGA4	cyclic nucleotide gated channel subunit alpha 4	251.901	415.568	163.667	0.159976	-0.722228	415.568	251.901	2.40123	2.40123	0.606161	-0.722228	0.722228	237.447	273.582	0.571379	0.658334	239.133	396.289	213.689	190.422	529.189	183.822	161.644	207.133	155.644	244.911	224.089	210.578	224.4	251.244	129.511	214.267	319.311	276.156	449.978	235.267	295.578	310.644	216.267	175.089	243.267	337.822	303.444	247.489	237.311	232.8	196.022	416.067
AMZ2	archaelysin family metallopeptidase 2	74.6649	54.1433	-20.5216	0.223395	0.463646	54.1433	74.6649	1.87312	1.87312	1.37902	0.463646	0.463646	64.8178	89.4356	1.19715	1.65183	55	78.8667	30.9778	64.7556	70.3556	50.3111	67.9111	45.5556	66.4	82.6667	93.2667	53.9556	130.822	41.9111	39.5111	56.0667	30.9778	49.1556	42.1333	71.0667	81.1333	76.5556	43.4889	406.978	36.8	45.3333	42.6667	38.6444	71.9111	55.9778	57.0444	41.0222
AMZ2.1	archaelysin family metallopeptidase 2	37.9129	28.2583	-9.65456	0.125563	0.424012	28.2583	37.9129	1.57879	1.57879	1.34165	0.424012	0.424012	29.3422	50.7689	1.03836	1.7966	36.7556	17.6222	23.0667	18.6667	26.4889	22.3556	47.1111	35.2222	21.3111	19.8667	22.5111	27.3778	29	68.8889	23.8889	40.3556	40.3556	49.1556	30.7333	54.3778	31.0667	32.3556	36.9778	149.511	42.8	21.7556	21.1333	21.7556	20.3556	25.0889	41.9111	26.0444
AMZ2P1_frag		364.555	303.221	-61.334	0.00601315	0.265767	303.221	364.555	2.56176	2.56176	1.20227	0.265767	0.265767	355.893	377.548	1.17371	1.24512	493.533	288.422	354.822	305.467	301.944	406.733	262.533	399	370.622	344.589	399.711	247.089	264.689	335.667	563.578	348.867	478.089	385.356	341.422	427.111	425.022	329.389	334.222	352.778	353.222	248.844	224.4	319.022	296.189	276.556	407.044	227.8
BTRC.1	beta-transducin repeat containing E3 ubiquitin protein ligase	234.683	386.916	152.233	0.0132907	-0.721307	386.916	234.683	2.37048	2.37048	0.606548	-0.721307	0.721307	311.334	119.707	0.804655	0.309387	95.1778	336.778	101.333	348.089	555.867	133.556	522.8	90.7333	401.511	377.378	366.111	523.7	339.222	136.067	341.689	111.4	136.067	101.244	168.356	150.422	106.756	97.9333	132.489	110.778	81.6222	653.956	389.311	425.933	480.644	583.989	988.667	422.911
CD47.2	CD47 molecule	380.092	626.574	246.483	0.03964	-0.721139	626.574	380.092	2.57989	2.57989	0.606618	-0.721139	0.721139	458.999	261.731	0.732552	0.417718	741.911	537.022	219.711	1020.78	676.667	200.667	422.644	187.889	415.344	449.422	491.667	563.489	366.3	289.289	302.178	181.6	235	242.711	242.422	196.244	440.178	224.978	227.667	247.778	378.733	732	554.333	460.644	995.867	417.6	1023.58	631.4
ANAPC10	anaphase promoting complex subunit 10	65.184	56.9378	-8.24622	0.314089	0.195132	56.9378	65.184	1.81414	1.81414	1.14483	0.195132	0.195132	61.6681	70.4578	1.08308	1.23745	32.8889	83.5111	48.2444	46.6	58.2667	53.2222	53.2667	45.5556	66.4	85.7778	54.7778	63.4667	111.2	62	59.8444	68.9333	55.4667	58.9333	47.7111	54.3778	51.6222	53.7778	56.0222	203.778	53.9556	55.3778	62.5111	61.6444	106.533	55.9778	65.9111	52.9556
ANAPC13	anaphase promoting complex subunit 13	22.608	22.1211	-0.486889	0.856745	0.0314095	22.1211	22.608	1.35426	1.35426	1.02201	0.0314095	0.0314095	23	22.02	1.03973	0.995429	23.2667	12.9778	39.3778	30.2889	22.0444	22.3556	19.6222	45.5556	40.0889	10.3111	11.5556	27.3778	10.6889	13.6222	15.8667	20.5111	14.5333	24.6889	42.1333	16.3333	21.5778	19.9111	19.5778	16.1556	24.7778	21.7556	14.4444	25.9111	9.82222	13.7333	19.0444	16.2444
SLC16A3	solute carrier family 16 member 3	384.636	633.341	248.705	0.0933446	-0.719489	633.341	384.636	2.58505	2.58505	0.607313	-0.719489	0.719489	598.34	64.08	0.944736	0.101178	155.533	868.267	114.444	862.733	845.122	61.7333	723.867	50.8	1424.02	1432.42	484.2	576.4	1004.6	118.178	252.778	33.9556	78.1333	56.6889	126.2	46.9556	66.2889	38.5111	43.4889	51.3778	99.2	444.278	303.444	911.667	1542.34	632.889	303.444	849.667
ANAPC16	anaphase promoting complex subunit 16	351.816	230.208	-121.608	0.294767	0.611881	230.208	351.816	2.54632	2.54632	1.52825	0.611881	0.611881	253.776	498.876	1.10238	2.16706	194.489	187.156	256.3	389.289	264.733	176.244	237.911	462.578	250.311	187.156	378.356	169.133	299.289	150.467	203.233	181.6	328.422	495.6	313.778	254.867	163.533	152.2	187.156	2732.73	178.867	170.578	161.344	233.6	177.356	192.356	250.956	212.8
ANAPC2	anaphase promoting complex subunit 2	258.026	213.305	-44.7212	0.115744	0.2746	213.305	258.026	2.41166	2.41166	1.20966	0.2746	0.2746	266.877	244.75	1.25115	1.14742	244.578	197.756	245.378	197.756	743.822	185.6	258	259.178	163.489	274.311	195.356	200.267	340.756	209.356	287.556	219.311	248.889	203.156	499.389	273.133	205.867	191.311	187.156	192.711	226.578	197.578	250.133	216.178	248.444	212.4	187.2	207.044
ANAPC5	anaphase promoting complex subunit 5	87.5582	84.855	-2.70322	0.566427	0.045243	84.855	87.5582	1.9423	1.9423	1.03186	0.045243	0.045243	88.4504	86.22	1.04237	1.01609	74.5333	76.5111	72.7778	79.0889	87.8222	104.933	120.178	82.8889	81.3111	70.0444	86.4444	94.4222	88.4222	100.178	107.2	93.1333	97.6667	61.6444	94.3333	90.5111	74.5778	84.0222	97.6222	65.4667	103.222	69.3333	90.7333	90.8	82.2444	121.422	89.4111	89.7778
ANGEL1	angel homolog 1	141.923	137.966	-3.95656	0.653193	0.0407911	137.966	141.923	2.15205	2.15205	1.02868	0.0407911	0.0407911	141.136	143.102	1.02298	1.03723	171.022	125.133	94.7333	95.0444	220.822	124.778	141.044	120.4	139.622	117.378	127.267	127.311	162.244	176.289	173.956	145.533	139.267	153.378	158.133	141.178	116.356	138.933	106.711	221.467	110.067	130.444	113.556	125.8	155.956	126.056	176.533	179.467
ACAP2	ArfGAP with coiled-coil, ankyrin repeat and PH domains 2	854.096	1405.04	550.946	0.321287	-0.718143	1405.04	854.096	2.93151	2.93151	0.607879	-0.718143	0.718143	770.799	979.042	0.548595	0.696807	610.711	793.044	1003.53	554.011	591.144	999.333	872.644	630.878	664.111	628.622	1253.73	851.533	719.111	562.211	827.356	996.833	820.6	871.856	2125.38	1363	733.667	783.467	647.478	629.311	818.833	780.022	616.333	509.156	697.711	867.822	805.667	1373.59
ANGEL2.1	angel homolog 2	227.097	221.663	-5.43456	0.792978	0.0349442	221.663	227.097	2.35621	2.35621	1.02452	0.0349442	0.0349442	230.936	221.339	1.04184	0.998539	169.4	247.089	211.089	285.644	181.444	244.089	177.167	256.378	260.956	169.667	247.322	179.689	457	198.022	179.089	246.633	191	219.556	215.089	173.089	147.178	208.778	314.978	358.222	138.867	465.111	197.356	185.244	240.2	256.489	224.222	155.444
ANGPT1	angiopoietin 1	513.692	483.455	-30.237	0.632405	0.087522	483.455	513.692	2.7107	2.7107	1.06254	0.087522	0.087522	552.067	456.13	1.14192	0.94348	387.289	570.444	407.567	461.444	974.556	412.333	406.956	462.578	565.856	436.778	543.267	468.222	1509.87	280.667	393.178	599.733	409.478	308.2	525.422	424.467	380.267	388.689	584.044	558.022	382.978	893.478	391.778	340.889	483.556	522.489	435.6	458.289
ANGPT1.1	angiopoietin 1	260.33	250.486	-9.84367	0.514386	0.0556097	250.486	260.33	2.41552	2.41552	1.0393	0.0556097	0.0556097	277.032	235.277	1.10598	0.93928	273.678	259.244	253.667	266.844	387.733	249.333	252.889	277.6	302.644	213.533	293.889	252.511	322.689	219.867	329.356	281.689	237.711	244.578	150.089	192.844	179.822	322.044	274.456	282.822	186.711	348	286.267	191.711	262.556	212.4	218.178	222.511
ANGPT1.3	angiopoietin 1	185.584	174.156	-11.428	0.592348	0.0916924	174.156	185.584	2.26854	2.26854	1.06562	0.0916924	0.0916924	162.256	220.576	0.93167	1.26654	267.978	166.578	196.5	107.8	151.156	185.6	120.178	187.889	132.133	113.733	136.756	100.067	211.289	240.978	115.2	195.456	205.822	229.333	370.689	133.133	245.778	229.267	224.044	105.644	266.589	195.422	115.867	90.8	154.4	121.422	132.4	151.533
ANGPT2	angiopoietin 2	150.806	148.038	-2.76844	0.839967	0.0267306	148.038	150.806	2.17842	2.17842	1.0187	0.0267306	0.0267306	132.4	178.416	0.894366	1.2052	190.911	120.756	160.022	95.0444	240.711	135.778	109.022	113.556	108.667	110.333	111.2	105.8	129.244	136.067	118.889	171.667	148.756	157.756	329.756	131.044	144.467	190.511	208.978	148.578	152.644	108.778	197.356	129.178	102.156	113.4	120.756	124.111
TMEM134.1	transmembrane protein 134	221.132	363.451	142.318	0.00144326	-0.716848	363.451	221.132	2.34465	2.34465	0.608425	-0.716848	0.716848	270.104	147.676	0.743165	0.406315	160.489	301.222	163.011	328.244	167.4	291.356	301.6	134.667	508.578	230.867	299.656	308.2	299.289	200.978	356	150.356	179.089	198.667	123.044	142.978	173.067	169.778	132.489	84.8222	122.467	569.133	375.756	484.2	430.689	517.844	297.067	448.922
ANGPT4	angiopoietin 4	66.5071	53.9333	-12.5738	0.00816167	0.302331	53.9333	66.5071	1.82287	1.82287	1.23314	0.302331	0.302331	67.1178	65.5911	1.24446	1.21615	69.0222	50.5333	57.0889	51.0667	58.2667	76.9556	67.9111	74.5333	84.8222	73.0556	84.3333	78.0444	34.7111	62	84.4222	87.8667	50.3556	71.5111	55.6667	77.5111	72.2889	65.7333	62	59.0222	53.9556	53.0444	53.2667	101.378	31.3111	36.7556	53.9111	49.2889
ANGPTL3	angiopoietin like 3	86.3307	75.1367	-11.194	0.152426	0.200356	75.1367	86.3307	1.93617	1.93617	1.14898	0.200356	0.200356	87.1704	85.0711	1.16016	1.13222	63.2889	92.8889	48.2444	123.311	82.0667	56.0222	120.178	82.8889	128	92.8889	113.644	83.0444	80.9111	48.3333	91.8444	63.7778	69.3333	58.9333	77.7778	86.3111	109.022	80.9556	67.5778	183.067	53.9556	62.2667	66.8667	97.8444	111.356	70.9778	81.5778	70.1778
ANGPTL4	angiopoietin like 4	110.875	98.9622	-11.9129	0.197024	0.163986	98.9622	110.875	2.04483	2.04483	1.12038	0.163986	0.163986	106.608	117.276	1.07726	1.18505	90.8	97.3556	72.7778	95.0444	97.2889	96.0222	130.733	138.456	108.667	110.333	132.089	78.0444	132.4	94.2444	124.867	109.111	82.2	79.2	96.3111	111.489	124.111	107.8	115.556	256.644	90.3333	163.489	93.3111	90.8	109.178	99.8444	109.156	80.1333
OFD1_frag.1		1049.95	1725.25	675.3	0.162156	-0.716482	1725.25	1049.95	3.02117	3.02117	0.608579	-0.716482	0.716482	1111.17	958.123	0.644064	0.555352	6286.11	504.533	810.756	468.844	651.8	558.289	627.867	806.133	514.222	550.044	441.778	725.922	1173.36	2228.24	319.711	1072.53	774.511	713.156	446.667	596.556	791.889	1477.47	985.389	1620.91	1102.16	709.178	870.233	1788.09	766.911	964.489	1996.73	738.189
PDE5A	phosphodiesterase 5A	877.304	1441.27	563.97	0.0124445	-0.716196	1441.27	877.304	2.94315	2.94315	0.6087	-0.716196	0.716196	819.312	964.292	0.568464	0.669055	527.689	553.333	778.178	1399.47	787.889	967.822	792.567	635.333	712.289	653.978	728.778	704.867	949	1430.13	668.356	1024.91	1285.59	1129.58	630.522	567.078	516.989	905.533	1505.29	1315.62	761.811	602.056	722.711	2409.59	1447.2	944.333	569.733	715.378
GPSM3	G protein signaling modulator 3	364.76	599.061	234.301	0.207404	-0.715754	599.061	364.76	2.56201	2.56201	0.608887	-0.715754	0.715754	357.196	376.108	0.596259	0.627829	306.044	352.978	370.222	535.889	154.111	448.111	349.111	431.444	412.289	267.889	341.511	443.222	305.622	372.756	266.733	429.022	370.778	291.356	375.578	420.3	380.267	433.578	419.489	132.311	508.4	281.6	283.511	417.2	184.844	310.222	229.622	402.222
ANGPTL5	angiopoietin like 5	77.5084	73.2522	-4.25622	0.717866	0.081481	73.2522	77.5084	1.88935	1.88935	1.0581	0.081481	0.081481	72.0415	85.7089	0.983472	1.17005	63.2889	95.1778	48.2444	69.5778	87.8222	79.6	77.6	65.7333	58.9333	63.9111	64.7556	72.7333	132.4	32.7111	68.1333	56.0667	78.1333	39.9111	90.2889	81.6889	64.4222	52.0222	56.0222	268.489	70.0444	99.2444	93.3111	46.5556	51.4	78.8667	91	51.0222
ANK1	ankyrin 1	82.336	74.9178	-7.41822	0.449812	0.136215	74.9178	82.336	1.91559	1.91559	1.09902	0.136215	0.136215	74.8696	93.5356	0.999357	1.24851	57.2667	73.8667	80.5111	64.7556	79.0889	91.4667	92.8889	82.8889	81.3111	63.9111	62.6	100.067	44.5778	48.3333	99.5111	190.733	93.9333	186.844	77.7778	44.5778	44.8889	88.2	111.356	43.0889	53.9556	108.778	90.7333	94.5778	47.3556	55.9778	67.6	101.378
LNP	lunapark, ER junction formation factor	303.64	498.19	194.55	0.0259001	-0.714336	498.19	303.64	2.48236	2.48236	0.609485	-0.714336	0.714336	315.547	285.778	0.633388	0.573632	291.933	424.333	245.378	452.489	350.322	251.089	334.778	232.711	267.511	387.189	470.156	298.022	214.711	265.733	246.856	368.244	214.911	298.022	396.756	239.2	343.956	256.222	277.689	134.244	328.533	310.778	917.411	335.111	671.056	373.289	281.089	673.611
LIN54.1	lin-54 DREAM MuvB core complex component	109.992	180.404	70.4114	0.0255287	-0.713826	180.404	109.992	2.04136	2.04136	0.609701	-0.713826	0.713826	104.121	118.8	0.577154	0.658522	132.789	69.3333	114.444	79.0889	82.0667	89.2222	87.4222	120.4	104.4	85.7778	74.7556	100.067	127.222	167.644	127.178	138.289	108.356	164.067	92.5778	141.178	100.178	200.178	120.178	55.3556	67.6444	67.6889	126.044	198.022	113.689	99.8444	91	116.911
ANK1.1	ankyrin 1	247.931	212.995	-34.9357	0.0921442	0.219117	212.995	247.931	2.39433	2.39433	1.16402	0.219117	0.219117	253.52	239.547	1.19026	1.12466	197.756	189.222	285.556	176.822	217.022	286.2	325.133	268.311	491.933	200.356	173.956	308.2	238.244	243.733	200.356	299.8	214.911	190.689	174.778	249.778	188.911	387.2	337.933	101.289	250.178	138.978	161.344	233.6	154.4	244.356	282.778	251.267
ANK3	ankyrin 3	100.345	99.3811	-0.963778	0.929319	0.0139236	99.3811	100.345	2.0015	2.0015	1.0097	0.0139236	0.0139236	85.5852	122.484	0.861182	1.23247	125.2	85.9111	91.2889	89.4	120.933	97.9778	72.7333	82.8889	77.7333	82.6667	62.6	78.0444	65.5556	91	59.8444	103.889	108.356	115.2	82.0667	84.2667	97.9333	281.756	97.6222	152.467	101.289	110.467	121	83.5333	73.8667	87.0667	76.7778	111.156
PYGM	glycogen phosphorylase, muscle associated	290.21	475.646	185.436	0.0436415	-0.71279	475.646	290.21	2.46271	2.46271	0.610139	-0.71279	0.71279	405.638	117.069	0.852814	0.246126	174.756	426.467	145.356	659.267	233.267	116.133	765.7	78.8222	993.544	945.378	462.411	185.067	659.289	75.2222	163.889	98.3556	108.356	215.289	124.911	68.8889	149.022	101.022	106.711	96.8444	101.289	457.111	210.267	907.6	617.533	356.378	241.689	703.222
ANKAR	ankyrin and armadillo repeat containing	79.7084	57.7967	-21.9118	0.118753	0.463746	57.7967	79.7084	1.9015	1.9015	1.37912	0.463746	0.463746	94.5837	57.3956	1.63649	0.99306	46.7333	113.933	114.444	137.111	51.0667	33.0667	193.111	131.044	84.8222	113.733	132.089	41.9111	95.7556	55	74.9333	33.9556	22.6667	39.9111	202.956	63.9111	36.8	49.1556	56.0222	37.6	30.9778	40.8	36.0889	30.4222	99.7111	104.333	84.5333	42.6222
NEU1	neuraminidase 1	509.28	834.247	324.966	0.0076668	-0.712014	834.247	509.28	2.70696	2.70696	0.610467	-0.712014	0.712014	562.99	428.717	0.674848	0.513897	1461.29	907.1	309.444	969.156	806.933	501.978	325.133	343.844	326.689	471.822	336.833	492.933	378.2	505.311	308.178	237.467	384.578	419.511	286.467	435.511	417.578	358.178	171.8	520.333	1055.74	1163.62	996.644	475.622	1225.21	513.244	1467.33	1427.56
ANKDD1A	ankyrin repeat and death domain containing 1A	226.149	191.927	-34.2222	0.300448	0.236718	191.927	226.149	2.35439	2.35439	1.17831	0.236718	0.236718	181.163	293.628	0.943918	1.5299	583.178	104.556	216.6	102.822	168.911	254.733	97.8889	250.867	104.4	124.378	67.4	163.889	84.2889	278.333	115.2	301.811	256.933	291.356	297.4	235.267	517.711	232.533	244.889	271	287.378	120.289	113.556	129.178	152.467	155.733	183.622	160.822
BCL2L12	BCL2 like 12	177.503	290.706	113.203	0.0126207	-0.711721	290.706	177.503	2.2492	2.2492	0.610591	-0.711721	0.711721	219.833	114.007	0.756205	0.392172	138.222	247.089	101.333	192.978	564.956	118.311	203.356	124	319.756	206.8	197.622	252.511	187.8	170.533	272.233	114.178	160.689	138.044	88.2444	73.3333	136.067	121.378	102.289	113.044	92.8	802.2	262.522	250.356	448.922	184.156	412.178	293.644
ANKDD1A.1	ankyrin repeat and death domain containing 1A	241.426	202.675	-38.7512	0.25432	0.252414	202.675	241.426	2.38278	2.38278	1.1912	0.252414	0.252414	200.287	303.136	0.988216	1.49567	587.4	125.133	222.511	120.511	87.8222	321.444	120.178	319.922	112.356	117.378	120.4	174.644	127.222	273.422	173.956	251.111	287.8	294.311	360.711	239.2	540.2	256.222	224.044	282.822	294.933	117	138.622	129.178	205.278	155.733	224.222	178.022
ANKDD1A.2	ankyrin repeat and death domain containing 1A	358.893	298.621	-60.2718	0.0838151	0.265237	298.621	358.893	2.55496	2.55496	1.20183	0.265237	0.265237	330.446	401.563	1.10657	1.34473	260.711	202.533	391.844	331.178	220.822	490.133	359.489	424.511	302.644	297.089	285.978	363.289	217.711	440.356	368.4	468.611	379.689	313.867	293.156	485.178	261.067	811.356	490.222	155.533	356.956	151.156	365.911	475.622	192.444	268.2	260.578	216.711
ANKDD1A.3	ankyrin repeat and death domain containing 1A	171.129	124.696	-46.4338	0.0751207	0.456677	124.696	171.129	2.23332	2.23332	1.37238	0.456677	0.456677	129.65	233.348	1.03974	1.87134	246.678	64.6667	211.089	69.5778	132.633	269.956	67.9111	213.378	66.4	63.9111	54.7778	72.7333	55.5556	271.067	84.4222	195.456	220.844	212.4	282.289	254.867	214.733	229.267	244.889	262.733	216	66.1111	73.7333	64.6667	67.7778	87.0667	65.9111	62.5111
ANKFY1	ankyrin repeat and FYVE domain containing 1	162.548	156.042	-6.50533	0.723406	0.0589254	156.042	162.548	2.21098	2.21098	1.04169	0.0589254	0.0589254	146.662	186.376	0.939888	1.19439	153.711	113.933	193.511	142.556	82.0667	172.444	166.889	207.133	163.489	135.133	154.333	158.444	62.8889	170.533	122.867	171.667	270.044	166.444	170.622	160.289	97.9333	253.911	327.133	83.4667	162.244	264.289	123.489	213.2	64.0444	151.444	81.5778	301.733
MMP19	matrix metallopeptidase 19	213.913	349.977	136.064	0.0579315	-0.710235	349.977	213.913	2.33024	2.33024	0.611221	-0.710235	0.710235	249.044	161.218	0.7116	0.460652	127.178	212.4	148.267	302.289	279.556	191	258	158.622	349.644	250.289	372.756	272.922	264.689	289.289	258.756	150.356	167.067	133.556	121	169.356	194.489	172.556	216.267	144.756	142.778	513.144	273.133	319.022	281.911	1730.99	470.433	297.356
SMARCC2.1	SWI/SNF related, matrix associated, actin dependent regulator of chromatin subfamily c member 2	683.834	1118.65	434.817	0.357103	-0.710043	1118.65	683.834	2.83495	2.83495	0.611302	-0.710043	0.710043	521.512	927.317	0.466197	0.82896	462.4	252.2	540.2	669.244	258.222	419.333	433.1	736.678	319.756	293.822	1032.13	517.022	892.956	684.544	311.067	306.511	681.067	920.467	480.833	1133.84	2622.98	492.556	506.511	1739.09	389.311	199.544	668.178	236.533	461.511	913.844	155.956	275
ANKMY1	ankyrin repeat and MYND domain containing 1	196.462	195.099	-1.36289	0.95205	0.0100431	195.099	196.462	2.29328	2.29328	1.00699	0.0100431	0.0100431	194.963	198.71	0.999303	1.01851	162.422	141.344	136.4	120.511	392.267	206.422	161.644	148.667	236.356	169.667	125.044	163.889	483.678	136.067	140.067	179.089	154.6	198.667	180.744	158.244	250.956	306.733	191.044	199.178	167.844	335.111	188.378	149.467	182.267	180.089	166.156	210.733
ANKMY1.1	ankyrin repeat and MYND domain containing 1	221.452	204.968	-16.4842	0.370012	0.111597	204.968	221.452	2.34528	2.34528	1.08042	0.111597	0.111597	221.373	221.571	1.08004	1.081	164.244	187.156	199.767	179.444	283.156	204.578	213.244	213.378	264.244	187.156	205.811	190.333	481.333	136.067	210.678	205.022	196.778	147	223.044	246.378	269.444	181.022	227.667	291.022	228.333	232.111	186.844	159.289	291.111	180.089	266.4	153.4
XIRP1	xin actin binding repeat containing 1	241.529	394.784	153.256	0.114414	-0.708869	394.784	241.529	2.38297	2.38297	0.611799	-0.708869	0.708869	230.59	257.938	0.58409	0.653364	139.956	127.489	199.767	147.911	126.711	363.267	792.567	191.178	211.422	255	284.2	169.133	95.7556	190.6	163.889	174	226.267	248.333	211.022	258.133	453.867	408.6	216.267	224.444	158.444	118.533	278.333	264.689	115.956	285.2	99.3778	142.667
ANKMY2	ankyrin repeat and MYND domain containing 2	770.304	664.382	-105.922	0.758376	0.213415	664.382	770.304	2.88666	2.88666	1.15943	0.213415	0.213415	513.627	1155.32	0.77309	1.73894	440.4	455.6	975.111	443.867	494.067	1099.47	552.022	462.578	465.389	364.044	367.978	384.878	485.289	365.978	347.733	447.444	631.789	380.778	302.489	524.756	446.756	412.578	446.733	190.333	7769.53	827.067	418.444	495.4	477.367	715.978	416.978	611.5
ANKRA2	ankyrin repeat family A member 2	379.968	351.644	-28.3241	0.680369	0.111763	351.644	379.968	2.57975	2.57975	1.08055	0.111763	0.111763	420.488	319.188	1.19578	0.907702	1794.44	259.244	370.222	250.5	337.956	369.578	339.4	364.889	377.933	274.311	208.2	378.956	418.911	296.044	266.733	366.156	368.167	318.733	375.578	318.222	300.711	289.711	334.222	196.778	323.6	301.422	331.333	335.111	427.622	294	496.133	287.289
ANKRD1	ankyrin repeat domain 1	110.171	97.005	-13.1657	0.145945	0.183609	97.005	110.171	2.04207	2.04207	1.13572	0.183609	0.183609	107.486	114.198	1.10805	1.17724	123.578	76.5111	175.267	81.6222	107.022	71.9111	77.6	120.4	96.4222	117.378	59.8444	94.4222	143.867	147.556	118.889	79.8222	89.8444	192.689	140.444	141.178	80.4889	99.5111	124.111	71.4222	122.467	55.3778	83.3556	83.5333	150	104.333	61.3333	76.4111
MLH1	mutL homolog 1	263.496	430.546	167.049	0.221504	-0.708382	430.546	263.496	2.42077	2.42077	0.612006	-0.708382	0.708382	276.647	243.77	0.642551	0.566189	178.444	221.556	239.089	844.778	87.8222	282.511	277.511	253.578	260.956	241.578	242.089	313.422	163.844	246.444	296.089	246.633	232.133	211.222	178.711	500.022	237.667	279.289	244.889	89.4222	217.711	3065.27	194.867	313.467	174.911	305.8	174.889	208.867
ANKRD13A	ankyrin repeat domain 13A	720.792	330.777	-390.015	0.346228	1.12372	330.777	720.792	2.85781	2.85781	2.17909	1.12372	1.12372	375.213	1239.16	1.13434	3.74621	481.756	254.467	338.778	218.578	2371.89	284.4	172	250.867	159.644	187.156	156.711	190.333	224.4	212.356	124.867	439.078	299.8	1075.18	9163.71	231.578	267.778	316.6	244.889	113.044	239.933	203.578	1094.98	178.622	211.022	318.222	203.222	262.444
ANKRD13A.1	ankyrin repeat domain 13A	1026.71	656.056	-370.654	0.413651	0.646139	656.056	1026.71	3.01145	3.01145	1.56497	0.646139	0.646139	631.108	1620.11	0.961974	2.46947	567.511	398.356	431.889	350.6	3282.67	391.778	438.4	421.222	418.789	400.156	530.356	531.022	543.067	314.067	446.744	618.422	652.567	2108.22	9971.6	464.944	495.333	506.178	393.744	444.489	545.622	566.6	2047.11	363.089	393.067	823.322	560.978	452.822
YK033		468.655	765.589	296.934	0.024708	-0.708045	765.589	468.655	2.67085	2.67085	0.612149	-0.708045	0.708045	630.796	225.442	0.823936	0.294469	453.967	875.267	235.578	1326.62	431.089	242.311	750.1	207.133	1270.01	1418.49	798.111	169.133	900.267	235.756	148.111	233.167	194.133	207.533	235.656	167.644	257.178	205.222	297.222	228.333	228.333	786	179.444	1090.44	943.867	968.378	523.733	1055.64
SPN	sialophorin	1585.54	2589.59	1004.05	0.229868	-0.707747	2589.59	1585.54	3.20018	3.20018	0.612276	-0.707747	0.707747	1595.85	1570.09	0.616255	0.606306	7744.04	2702.16	431.889	2565.87	2660.61	1126.2	349.111	1200.6	340.6	766.644	429.533	1833.13	632.111	822.589	332.667	286.178	1858.99	481.356	327.622	554.178	6512.18	301.733	321.089	1529.32	3528.22	1728.04	1124.44	1088.48	2293.84	659.889	2114.8	3892.62
ANKRD13C	ankyrin repeat domain 13C	349.442	340.853	-8.58889	0.786005	0.0359028	340.853	349.442	2.54338	2.54338	1.0252	0.0359028	0.0359028	330.601	377.704	0.969921	1.10811	348.867	336.778	464.667	226.756	244.2	329.822	466.289	725.378	211.422	264.689	214.578	267.778	234.044	273.422	350.322	372.578	401.911	290.511	325.444	388.667	296.311	338.578	555.956	375.578	431.511	258.933	303.444	301.756	251.478	264.244	366.444	254.6
SAMD4A	sterile alpha motif domain containing 4A	260.196	424.746	164.55	0.00148474	-0.707003	424.746	260.196	2.4153	2.4153	0.612592	-0.707003	0.707003	278.138	233.282	0.654834	0.549228	339.089	296.089	211.089	264.178	383.611	204.578	252.889	207.133	211.422	274.311	376.533	323.333	283.889	256.367	287.556	262.133	191	186.844	153.978	191.044	365.911	222	227.667	274.444	257.8	446.656	703.289	367.978	454.978	1247.3	494.422	462.867
YT011		342.264	558.69	216.426	0.081121	-0.706937	558.69	342.264	2.53436	2.53436	0.61262	-0.706937	0.706937	511.14	88.9511	0.91489	0.159214	167.844	903.967	101.333	951.889	813.478	61.7333	380.467	82.8889	1019.11	1422.49	660.222	138.222	753.433	118.178	91.8444	106.222	64.8889	98.6667	63.7778	54.3778	117.289	107.133	102.289	62.6889	112.178	631.089	151.156	837.689	755.6	473.011	332.956	936.233
ANKRD13D	ankyrin repeat domain 13D	307.301	224.786	-82.5158	0.274989	0.451105	224.786	307.301	2.48756	2.48756	1.36709	0.451105	0.451105	279.559	348.916	1.24367	1.55222	201.711	285.956	169.156	316.911	759.8	166.533	213.244	302.6	306.222	220.889	452.844	241.644	147.4	97.4	311.067	200.267	220.844	172.533	1652.02	185.244	374.889	129.511	208.978	194.222	150.644	135.622	761.178	239.2	234.089	280.844	157.711	148
MTHFD2L.2	methylenetetrahydrofolate dehydrogenase (NADP+ dependent) 2 like	105.643	172.297	66.654	0.315935	-0.705702	172.297	105.643	2.02384	2.02384	0.613144	-0.705702	0.705702	119.87	84.3022	0.695716	0.489285	52.9556	99.7556	142.422	147.911	110.022	82.0667	125.267	134.667	116.311	131.467	165.178	169.133	62.8889	81.6222	176.378	87.8667	118.8	64.2667	77.7778	86.3111	68.8	70.3111	128.867	60.7556	79.2667	88.1111	93.3111	1557.13	78.3111	104.333	107.444	84.3333
ANKRD17	ankyrin repeat domain 17	465.075	452.084	-12.9902	0.817095	0.0408701	452.084	465.075	2.66752	2.66752	1.02873	0.0408701	0.0408701	442.267	499.287	0.978283	1.10441	473.511	324.978	370.222	395.411	418.044	244.089	499.244	299.378	459.111	625	728.778	523.7	328.289	605.644	338.6	920.556	401.222	636.511	270.8	461.778	795.311	349.744	384.133	548.011	224.8	272.289	449.789	492.789	795.844	576.4	220.511	450.578
SIX1.1	SIX homeobox 1	46.9911	76.63	29.6389	0.33582	-0.705521	76.63	46.9911	1.67202	1.67202	0.613221	-0.705521	0.705521	43.9037	51.6222	0.572931	0.673656	55	28.9111	43.7556	51.0667	26.4889	56.0222	40.8444	45.5556	45.8	50.4444	29.4889	48.9333	43.2222	51.5778	41.4444	40.3556	59.9778	39.9111	36.5111	58.9333	40.5778	41.6667	43.4889	106.222	48.5778	50.4444	42.6667	52.9556	55.3778	36.7556	52.3333	31.2444
ZBTB39	zinc finger and BTB domain containing 39	307.462	501.364	193.902	0.365413	-0.705451	501.364	307.462	2.48779	2.48779	0.613251	-0.705451	0.705451	314.017	297.629	0.626326	0.593638	300.133	283.556	362.889	299.378	200.533	287.8	386.211	347.022	452.311	306.733	360.444	313.422	192.889	278.333	338.6	344.644	304.2	253.556	255.156	273.133	326.422	278.356	521.356	149.511	269.956	197.578	240.022	313.467	205.278	264.244	205.022	227.8
MPPED2.1	metallophosphoesterase domain containing 2	726.089	1183.98	457.895	0.245884	-0.705431	1183.98	726.089	2.86099	2.86099	0.613259	-0.705431	0.705431	604.452	908.544	0.510524	0.767362	627.156	502.267	533.956	910.422	329.833	877.6	396.689	646.044	853.333	678.111	588.989	631.222	500.756	676.4	314	772.089	897.922	536.733	1007.6	600.4	1747.29	778.422	802.678	646.156	1296.16	385.989	430.767	490.111	248.444	369.067	409.378	510.522
ANKRD18A	ankyrin repeat domain 18A	75.1236	53.8156	-21.308	0.136548	0.481242	53.8156	75.1236	1.87578	1.87578	1.39594	0.481242	0.481242	93.0119	48.2911	1.72835	0.897345	52.9556	177.911	133.422	192.978	43.2222	27.4222	87.4222	134.667	100.178	89.0889	156.711	27.3778	103.222	5.31111	63.2889	37.3778	40.3556	35	138.711	44.5778	28.9111	43.0889	62	24.8222	28.0667	27.6222	36.0889	38.6444	95.1778	82.9556	79.9556	37.6667
FAM63B	MINDY lysine 48 deubiquitinase 2	224.431	365.733	141.302	0.297297	-0.704519	365.733	224.431	2.35108	2.35108	0.613647	-0.704519	0.704519	220.33	230.582	0.602434	0.630465	176.378	221.556	248.378	192.978	220.822	312.022	272.333	262.333	170.956	230.867	147.911	179.689	243.444	232.844	192.444	226.267	253.956	235.067	174.778	301.444	244.778	355.044	208.978	96.8444	208.667	229.911	205.111	198.022	174.911	260.244	190.733	3203.11
NUMB	NUMB endocytic adaptor protein	111.366	181.462	70.096	0.232224	-0.704358	181.462	111.366	2.04675	2.04675	0.613716	-0.704358	0.704358	113.681	107.893	0.626475	0.594577	136.356	148.444	107.8	105.378	101.556	104.933	130.733	117.156	112.356	113.733	122.867	116.956	89.8444	87.9111	109.2	98.3556	115.333	113	88.2444	103.222	150.089	84.0222	115.556	90.7333	120.378	139.533	103.578	94.5778	122.822	142.978	151.089	118.8
PIK3C2A	phosphatidylinositol-4-phosphate 3-kinase catalytic subunit type 2 alpha	337.821	550.338	212.517	0.105326	-0.704059	550.338	337.821	2.52869	2.52869	0.613843	-0.704059	0.704059	512.728	75.46	0.931661	0.137116	143.667	673.211	114.444	1009.69	533.556	61.7333	620.822	65.7333	1229.99	1530.24	674.267	132.667	685.1	118.178	97.6222	65.9556	78.1333	115.2	92.5778	54.3778	86.4889	58.4	78.4444	47.9778	77.0444	375.544	121	974.967	585.578	513.244	324.489	727.822
TAS2R9.1	taste 2 receptor member 9	37.0533	60.3544	23.3011	0.212885	-0.703857	60.3544	37.0533	1.56883	1.56883	0.613929	-0.703857	0.703857	32.7037	43.5778	0.541861	0.722031	40.8	34.8222	39.3778	30.2889	51.0667	22.3556	19.6222	24.7778	40.0889	31.2444	24.6889	41.9111	26	32.7111	30.8	40.3556	40.3556	39.9111	42.1333	39.9111	47.3556	28.3333	31.0222	86.4444	39.9556	36.9778	36.0889	52.9556	28.1556	36.7556	28.2444	54.7778
ARHGAP9.1	Rho GTPase activating protein 9	345.286	562.409	217.123	0.179184	-0.703828	562.409	345.286	2.53818	2.53818	0.613941	-0.703828	0.703828	402.093	260.076	0.714947	0.462431	377.6	223.911	301.444	269.867	213.667	306.044	291.411	293.111	1596.8	281	441.778	582.756	196.067	278.333	377.6	251.111	338.867	257.511	225	209.156	293.6	214.222	290.333	217.289	303.667	2911.71	217	358.578	205.278	473.011	262.378	898.178
CT47A1	cancer/testis antigen family 47 member A1	566.828	923.108	356.28	0.16602	-0.703589	923.108	566.828	2.75345	2.75345	0.614043	-0.703589	0.703589	558.343	579.554	0.604851	0.62783	429.267	431.444	528.333	345.422	444.533	669.467	956.056	450.189	560.044	351.022	701.511	343.067	336.267	1336.01	492.511	382.711	542.978	408.756	504.178	970.956	623.467	537.411	734.378	328.9	761.811	504.844	686.844	732.267	366.867	688.178	279.511	547.222
PIGL	phosphatidylinositol glycan anchor biosynthesis class L	270.483	440.241	169.758	0.281774	-0.702758	440.241	270.483	2.43214	2.43214	0.614397	-0.702758	0.702758	261.389	284.123	0.59374	0.645381	232.778	177.911	322.933	221.333	240.711	269.956	277.511	356.089	295.689	310.089	280.211	247.089	153.711	307.333	227.489	266.6	272.733	488.489	261.844	311.7	254.911	361.067	268.2	134.244	221.444	177.711	288.622	273.244	218.711	204.511	192.6	231.578
TWF1.3	twinfilin actin binding protein 1	122.846	199.914	77.0677	7.74497e-05	-0.702525	199.914	122.846	2.08936	2.08936	0.614496	-0.702525	0.702525	147.938	85.2089	0.740008	0.426228	151.933	148.444	94.7333	142.556	197.6	82.0667	161.644	70.1778	124.067	244.911	160.422	163.889	184.489	118.178	173.956	87.8667	86.3778	101.244	82.0667	54.3778	94.0222	70.3111	111.356	52.2889	112.178	372.767	192.356	149.467	140.156	167.889	243.311	238.644
ANKRD18DP_frag		256.16	232.851	-23.3089	0.282654	0.137637	232.851	256.16	2.40851	2.40851	1.1001	0.137637	0.137637	237.547	284.08	1.02017	1.22001	194.489	182.511	202.556	197.756	341.978	212.667	281.989	229.622	274.489	255	278.133	257.744	194.533	200.978	258.756	223.911	285.289	190.689	409.933	237.311	235.578	218.578	238.289	591.022	210.2	367.7	293.333	231.022	237.311	225.089	258.267	235.156
ANKRD2	ankyrin repeat domain 2	222.067	133.847	-88.22	0.269215	0.730412	133.847	222.067	2.34648	2.34648	1.65911	0.730412	0.730412	284.098	129.02	2.12256	0.963939	66.9556	189.222	225.444	258.6	82.0667	102.822	151.156	216.711	1848.69	173.267	220.289	105.8	145.533	100.178	374.733	114.178	115.333	157.756	144.222	142.978	74.5778	205.222	160.422	78.4667	97.0444	66.1111	146.022	118.933	93.1333	126.056	84.5333	311.422
SNRPF	small nuclear ribonucleoprotein polypeptide F	523.26	850.431	327.172	0.00351762	-0.700668	850.431	523.26	2.71872	2.71872	0.615287	-0.700668	0.700668	667.184	307.373	0.784524	0.361432	273.678	1061.71	435.067	829.122	669.511	293.411	772.822	385	905.044	872.089	798.111	935.567	738.444	303.178	735	332.511	343.022	406.733	299.956	328.156	319	237.4	365.889	157.267	283.8	963.422	796.067	804.022	1153.28	849.889	837.222	821.911
DEFB127	defensin beta 127	358.851	583.028	224.177	0.29436	-0.700181	583.028	358.851	2.55491	2.55491	0.615495	-0.700181	0.700181	316.17	422.871	0.54229	0.725302	1681.81	273.156	202.556	313.978	271.867	244.089	161.644	207.133	143.756	163.067	127.267	247.089	306.722	203.511	194.911	181.6	627.778	174.644	144.222	165.822	2122.73	128.222	175.622	217.289	290.778	522.978	328.756	210.489	284.922	225.089	287.111	1074.07
FETUB	fetuin B	264.564	429.829	165.265	0.0950778	-0.700146	429.829	264.564	2.42253	2.42253	0.61551	-0.700146	0.700146	261.616	268.987	0.60865	0.625799	321.511	184.844	365.4	181.867	310.333	245.822	296.556	334.8	197.111	197.267	199.767	221.289	199.8	496.689	171.178	253.378	209.111	219.556	211.022	244.578	270.044	252.311	252.111	558.022	219.733	272.289	333.911	236.533	299	200.267	238.022	191.733
ANKRD20A1	ankyrin repeat domain 20 family member A1	91.2809	65.4667	-25.8142	0.329427	0.479552	65.4667	91.2809	1.96038	1.96038	1.39431	0.479552	0.479552	102.521	74.42	1.56601	1.13676	162.422	45.6	69.0667	55.5556	58.2667	93.9111	63.2889	627.511	28.1556	70.0444	51.8444	27.3778	33.6667	100.178	50.9333	63.7778	93.9333	74.0444	53.2667	99.2	71.4444	55.1778	97.6222	56.4667	79.2667	50.4444	55.5111	61.6444	55.3778	63.7778	58.4	54.7778
DLG4	discs large MAGUK scaffold protein 4	1001.82	1627.31	625.494	0.328816	-0.699871	1627.31	1001.82	3.00079	3.00079	0.615627	-0.699871	0.699871	858.039	1217.49	0.527273	0.748158	559.3	1201.91	564.911	711.911	614.4	451.511	1418.77	1804.51	877.289	573.089	723.222	617.267	1310.53	841.956	600	594.667	2931.17	571.467	1100.12	1559.99	609.956	2262.19	337.933	1769.93	437.444	889.911	895.578	1646.11	742.344	541.689	867.422	831.356
ANKRD27	ankyrin repeat domain 27	137.056	125.18	-11.876	0.414633	0.130761	125.18	137.056	2.1369	2.1369	1.09487	0.130761	0.130761	120.939	161.231	0.966123	1.28799	102.667	129.689	101.333	107.8	148.267	124.778	114.756	109.756	128	82.6667	120.4	158.444	150.356	118.178	117	114.178	126.089	119.822	94.3333	156.533	142.422	207.689	115.556	401.4	134.289	115.333	110.978	101.378	130.622	138.867	185.244	126.2
ANKRD30BL	ankyrin repeat domain 30B like	136.805	130.841	-5.96378	0.685172	0.0643039	130.841	136.805	2.1361	2.1361	1.04558	0.0643039	0.0643039	121.336	160.009	0.92735	1.22293	109.756	102.378	97.8667	84.3333	132.633	147.867	130.733	127.556	151.533	121	134.289	127.311	112.978	159.267	80.5333	126.2	122.467	81.6889	115.467	181.889	128.289	132.133	164.333	408.756	138.867	158.156	123.489	118.933	159.767	130.089	154.244	124.111
ANKRD32_frag		183.078	166.834	-16.2438	0.609764	0.134043	166.834	183.078	2.26264	2.26264	1.09736	0.134043	0.134043	216.864	132.4	1.29987	0.793601	212.933	193.689	136.4	255.756	701.8	232.822	165.311	98.2	84.8222	325.356	143.667	190.333	276.889	112.111	122.867	93.1333	122.467	164.067	129.133	127.178	146.111	134.578	97.6222	127.178	182.533	238.244	188.378	122.467	433.778	171.889	139.267	218.8
ANKRD33	ankyrin repeat domain 33	102.024	81.8933	-20.1307	0.281004	0.317091	81.8933	102.024	2.0087	2.0087	1.24582	0.317091	0.317091	135.49	51.8244	1.65447	0.632829	46.7333	134.244	76.7778	107.8	178.444	58.7556	114.756	86.8444	274.489	124.378	195.356	127.311	204.6	71.9111	229.956	58.5778	30.9778	49.1556	68.8444	56.9556	46.0444	52.0222	78.4444	28.6444	48.5778	50.4444	48.4444	49.8	200.267	151.444	63.1556	95.5111
RNF34.1	ring finger protein 34	247.665	401.923	154.258	0.31979	-0.698529	401.923	247.665	2.39386	2.39386	0.6162	-0.698529	0.698529	232.997	269.667	0.579706	0.670941	209.156	221.556	225.444	221.333	247.5	216	281.989	229.622	204.511	251.744	243.911	272.922	235.111	214.911	219.244	600.556	182.133	186.844	264.289	194.489	244.778	178.711	244.889	360.044	239.933	238.244	3629.07	227.9	213.256	260.244	178.489	201.044
SCEL.2	sciellin	49.512	80.3289	30.8169	0.0064893	-0.698141	80.3289	49.512	1.69471	1.69471	0.616366	-0.698141	0.698141	60.6741	32.7689	0.755321	0.407934	66.9556	52.9556	48.2444	67.3556	51.0667	33.0667	87.4222	24.7778	104.4	70.0444	54.7778	83.0444	35.7333	65.4	64.8667	33.9556	26.4444	44.3556	42.1333	25.3556	37.8	17.2	43.4889	20.1556	36.8	60.4889	62.5111	97.8444	51.4	268.2	52.3333	89.7778
TMEM257		293.845	476.671	182.826	0.163742	-0.697938	476.671	293.845	2.46812	2.46812	0.616453	-0.697938	0.697938	464.15	38.3867	0.973734	0.0805308	91.5889	606.733	80.5111	841.344	362.489	33.0667	1082.02	35.2222	1580.19	1033.97	494.933	138.222	455.322	55	71.6444	20.5111	30.9778	54.1778	58.5778	29.0889	48.4444	21.0889	49.9556	28.2444	42.8	367.7	113.556	1201.13	641.222	298.267	162.644	782.311
EPB41	erythrocyte membrane protein band 4.1	981.366	1591.93	610.563	0.193559	-0.697913	1591.93	981.366	2.99183	2.99183	0.616463	-0.697913	0.697913	1129	759.912	0.709203	0.477353	1643.24	583.667	899.589	446.556	2340.96	545.156	471.467	698.311	2647.89	607.111	1667.87	857.711	838.033	351.444	2336.02	520.133	654.578	612.2	803.311	845.122	949.111	650.667	1137	566.6	860.4	965.9	1104.17	5019.44	418.756	9776.71	481.133	1474.81
SELPLG	selectin P ligand	468.644	760.021	291.377	0.289581	-0.697546	760.021	468.644	2.67084	2.67084	0.61662	-0.697546	0.697546	502.632	417.662	0.66134	0.549541	392.111	200.267	453.867	325.133	271.867	749.144	310.933	308.956	229.889	1674.26	297.867	384.878	329.622	1338.46	272.233	216.733	412.222	264.8	756	486.4	342.822	214.222	365.889	544.167	573.367	348	278.333	236.533	254.533	2036.88	205.022	537.867
KANSL2_frag		226.368	367.026	140.658	0.232417	-0.69721	367.026	226.368	2.35482	2.35482	0.616764	-0.69721	0.69721	239.311	206.953	0.652028	0.563866	591.222	223.911	169.156	131.444	207.267	234.756	247.867	197.756	226.378	274.311	201.689	190.333	206.133	303.178	184.267	176.378	277.889	162.022	176.422	226.044	265.911	160.822	160.422	281.089	182.533	232.111	151.156	198.022	248.444	240.289	205.022	248.444
LAT	linker for activation of T cells	1122.5	1819.9	697.396	0.231282	-0.69714	1819.9	1122.5	3.05019	3.05019	0.616794	-0.69714	0.69714	1435.05	653.681	0.788533	0.359186	7169.31	551.267	322.933	1311.36	4376.13	1123.67	433.1	661.178	617.4	979.778	532.622	2096.44	615.378	278.333	456.833	325.778	590	308.2	626.267	473.822	798.756	413.578	353.333	965.267	1681.81	1194.44	643.833	481.289	524.844	1241.01	613.156	4445.44
FAM216A	family with sequence similarity 216 member A	309.602	501.902	192.3	0.0533699	-0.696991	501.902	309.602	2.4908	2.4908	0.616858	-0.696991	0.696991	340.464	263.309	0.678348	0.524622	491.6	531.244	306.511	357.511	396.6	325.067	267.578	259.178	316.6	277.6	275.689	333.1	424.756	235.756	308.178	240.2	416.733	178.556	261.844	286.8	319	181.022	258.756	212.978	277.2	2416.44	306.044	365.311	412.378	378.044	745.511	609.4
SYTL5	synaptotagmin like 5	123.758	200.603	76.8446	0.0758009	-0.696817	200.603	123.758	2.09257	2.09257	0.616932	-0.696817	0.696817	126.36	119.856	0.629902	0.597477	157.2	97.3556	153.933	133.267	54.8667	114	103.311	162.067	253.822	113.733	97.6667	138.222	74.7778	130.022	111.156	123.911	142.422	205.133	148.267	97.0444	114.311	70.3111	124.111	98.2889	74.7556	214.733	240.022	178.622	95.1778	113.4	97.5778	166.622
FSIP1.6	fibrous sheath interacting protein 1	695.802	1127.77	431.97	0.0044195	-0.696727	1127.77	695.802	2.84249	2.84249	0.616971	-0.696727	0.696727	706.372	679.948	0.626343	0.602912	489.644	1051.42	533.956	435.333	1003.53	553.767	620.822	1664.36	638.311	793.2	441.778	569.933	883.189	349.2	567.133	842.511	529.522	610.111	492.667	941.4	645.511	471.822	555.956	1110.02	599.956	1084.98	2040.77	492.789	840.122	2022.34	604.067	918.089
ANKRD36	ankyrin repeat domain 36	137.862	108.194	-29.6673	0.221247	0.349596	108.194	137.862	2.13944	2.13944	1.2742	0.349596	0.349596	153.373	114.596	1.41756	1.05916	72.6889	106.8	80.5111	147.911	96.2667	100.489	146.2	113.556	167.244	593.744	182.333	116.956	122.733	68.8889	184.267	93.1333	122.467	76.7556	110.044	107.444	101.378	89.4222	102.289	265.978	77.0444	138.978	110.978	118.933	138.044	121.422	109.156	82.1111
ANKRD36B	ankyrin repeat domain 36B	243.066	241.607	-1.45956	0.949302	0.00868916	241.607	243.066	2.38572	2.38572	1.00604	0.00868916	0.00868916	218.138	280.459	0.902863	1.16081	164.244	170.956	272.267	142.556	217.022	210.556	252.889	247.778	204.511	255	176.289	277.889	145.533	273.422	261.156	288.6	264.733	326.889	253.133	237.311	396.4	232.056	375.156	247.778	182.533	195.422	176.533	261.689	187.311	228.956	137.411	256.489
LONP1	lon peptidase 1, mitochondrial	1395.16	2260.01	864.843	0.119325	-0.695892	2260.01	1395.16	3.14463	3.14463	0.617327	-0.695892	0.695892	1622.47	1054.2	0.717907	0.466458	1338.69	1637.49	1285.59	849.467	889.089	6944.33	1195.29	1248.39	728	1146.02	2186.82	1132.69	1073.14	1454.2	1227.91	715.356	1262.77	1049.33	1555.4	898.889	1275.27	580.422	1003.89	1107.68	1092.98	7398.13	4083.82	1510.97	1058.04	1282.18	751.4	2431.76
FAM136A.2	family with sequence similarity 136 member A	511.284	827.854	316.57	0.216007	-0.695252	827.854	511.284	2.70866	2.70866	0.617601	-0.695252	0.695252	452.961	598.769	0.54715	0.723278	389.778	436.622	549.644	404.289	18.0667	547.422	510.756	462.578	522.589	453.067	734.333	461.511	309.889	505.311	488.556	627.578	641.244	576.4	622.422	571.644	515.533	541.844	893.244	523.311	474.467	816.389	349.622	523.889	450.356	503.289	504.178	291.156
ANKRD36B.1	ankyrin repeat domain 36B	202.258	173.081	-29.1777	0.429258	0.224755	173.081	202.258	2.30591	2.30591	1.16858	0.224755	0.224755	156.801	270.443	0.905945	1.56253	174.756	81.2889	360.044	84.3333	87.8222	269.956	97.8889	284.244	88.5111	106.622	88.4667	148.311	65.5556	291.356	122.867	366.156	246.111	294.311	331.956	276.489	254.911	231.156	290.333	180.589	232.422	56.9556	90.7333	118.933	99.7111	121.422	57.0444	80.1333
ANKRD37	ankyrin repeat domain 37	219.847	212.234	-7.61267	0.617221	0.0508418	212.234	219.847	2.34212	2.34212	1.03587	0.0508418	0.0508418	241.37	187.562	1.13728	0.88375	164.244	210.067	181.6	299.378	230.067	183.822	310.933	201.089	292.044	255	232.133	323.333	250.644	153.533	332.667	197.8	179.089	182.422	165.178	209.156	209.156	222	244.889	123.156	142.778	192.222	242.511	244.911	200.267	248.378	179.956	193.644
ZCCHC9.1	zinc finger CCHC-type containing 9	221.776	358.831	137.055	0.298658	-0.694199	358.831	221.776	2.34592	2.34592	0.618052	-0.694199	0.694199	274.15	143.217	0.764007	0.39912	86.4444	1292.11	133.422	258.6	107.022	76.9556	156.489	90.7333	649.289	128.044	180.222	105.8	398.289	284.933	163.889	106.222	136.067	365.311	136.689	75.5111	89.6111	216.244	187.156	33.1333	86.2222	113.644	113.556	132.533	164.556	113.4	144	1751.73
ANKRD40	ankyrin repeat domain 40	705.386	678.292	-27.0941	0.810474	0.0565067	678.292	705.386	2.84843	2.84843	1.03994	0.0565067	0.0565067	746.175	644.202	1.10008	0.949742	321.511	905.578	484.756	408.511	520.267	417.333	1810.06	2414.18	428.511	684.544	441.778	857.711	530.911	342.522	624.456	1018.42	487.122	801	499.389	632.356	702.044	438.333	359.022	703.778	800.556	561.022	523.889	538.422	910.844	628.244	655.444	807.067
ANKRD42	ankyrin repeat domain 42	184.282	153.238	-31.044	0.267194	0.266141	153.238	184.282	2.26548	2.26548	1.20259	0.266141	0.266141	220.095	130.562	1.4363	0.852024	129.178	252.2	233.111	285.644	161.267	102.822	161.644	216.711	468.067	166.311	232.133	100.067	278.622	138.911	374.733	114.178	89.8444	110.622	221.222	123.311	100.178	254.933	140.244	60.7556	90.3333	132.133	100.889	118.933	248.444	212.4	218.178	174.133
ANKRD44	ankyrin repeat domain 44	539.563	470.782	-68.781	0.251294	0.196732	470.782	539.563	2.73204	2.73204	1.1461	0.196732	0.196732	545.662	530.413	1.15906	1.12667	311.411	610.511	344.189	464.444	1220.16	371.289	412.1	373.244	533.689	475.156	477.811	537.911	956.844	676.4	419.778	553.133	332.933	1250.62	671.756	528.6	358	485.578	378.311	406.978	338.222	656.778	352.222	405.978	495.767	477.822	430.667	460.689
ANKRD45	ankyrin repeat domain 45	550.33	533.224	-17.1063	0.922127	0.0455561	533.224	550.33	2.74062	2.74062	1.03208	0.0455561	0.0455561	430.405	730.218	0.807175	1.36944	341.111	298.778	354.822	380.289	251.167	310.022	600.722	513.667	814.278	456.178	429.533	517.022	329.622	496.689	362.178	362	414.356	518.378	231.178	3394.91	1161.02	357.667	413.644	146.756	302.267	242.511	401.889	498	511.444	318.222	196.022	250.444
SEPHS2_frag		326.402	527.321	200.919	0.0430485	-0.692033	527.321	326.402	2.51375	2.51375	0.618981	-0.692033	0.692033	402.304	212.549	0.76292	0.403073	107.8	504.533	272.267	432.089	1205.09	122.689	291.411	250.867	789.189	850.589	371.167	172.778	222.511	378.289	63.2889	171.667	167.067	462.4	82.0667	160.289	92.8889	389.311	302.178	232.733	64.8889	1215.96	108.467	1294.87	140.156	454.644	478.622	675.667
ANKRD46	ankyrin repeat domain 46	183.321	155.406	-27.9158	0.391335	0.238337	155.406	183.321	2.26321	2.26321	1.17963	0.238337	0.238337	165.061	210.711	1.06213	1.35588	132.789	202.533	94.7333	150.578	181.444	118.311	161.644	131.044	163.489	187.156	156.711	190.333	278.622	91	235.533	145.533	129.511	153.378	117.333	162.067	187.267	129.511	115.556	826.111	140.844	144.033	137.333	132.533	169.911	147.444	149.156	146.2
ANKRD49	ankyrin repeat domain 49	688.584	623.732	-64.8518	0.309216	0.142706	623.732	688.584	2.83796	2.83796	1.10397	0.142706	0.142706	726.714	631.389	1.16511	1.01228	462.4	443.867	661.644	739.533	685.067	643.822	750.1	857.633	628.378	732.444	618.733	666.733	555.422	1653.61	801.322	856.756	554.756	586.533	770.089	602.289	387.422	807	588.267	408.756	752.022	472.356	701.667	614.422	467.867	503.289	576.6	491.4
ANKRD53	ankyrin repeat domain 53	78.0142	66.5633	-11.4509	0.0276966	0.229009	66.5633	78.0142	1.89217	1.89217	1.17203	0.229009	0.229009	82.3733	71.4756	1.23752	1.0738	48.7111	69.3333	57.0889	105.378	87.8222	82.0667	87.4222	98.2	112.356	110.333	97.6667	83.0444	65.5556	48.3333	82.2889	87.8667	78.1333	46.8222	73.3778	63.9111	96.0667	53.7778	78.4444	84.8222	51.5333	75.0222	66.8667	83.5333	51.4	70.9778	59.8	60.0444
ANKRD55	ankyrin repeat domain 55	82.5036	71.5533	-10.9502	0.399597	0.205437	71.5533	82.5036	1.91647	1.91647	1.15304	0.205437	0.205437	93.8237	65.5233	1.31124	0.915727	95.1778	113.933	101.333	142.556	84.9111	44.5111	77.6	120.4	108.667	76.2667	104.244	63.4667	125.8	78.4889	70	51.1889	50.3556	66.6222	111.911	54.3778	63.5111	88.2	78.4444	31.5111	59.1111	46.7333	45.6444	38.6444	127.867	99.8444	46.4444	45.7556
PPP1R17	protein phosphatase 1 regulatory subunit 17	137.641	222.201	84.5597	0.414138	-0.690953	222.201	137.641	2.13875	2.13875	0.619444	-0.690953	0.690953	136.144	139.886	0.61271	0.629546	118.578	102.378	160.022	105.378	129.689	232.822	130.733	155.311	124.067	117.378	104.244	138.222	119.222	159.267	144.856	169.244	136.067	113	99.8444	171.1	118.267	201.111	182.889	76.7111	130.622	94.3778	85.8444	115.667	84.4222	99.8444	97.5778	88.0667
CDC42.1	cell division cycle 42	831.294	1341.93	510.636	0.0998619	-0.690878	1341.93	831.294	2.91975	2.91975	0.619477	-0.690878	0.690878	836.093	824.096	0.623053	0.614112	772.156	1100.93	766.267	770.222	1205.09	782.933	841.667	812.711	617.4	812.122	719.3	956.933	1002.93	631.856	748.878	895.767	896.111	763.622	716.478	979.289	962.733	525.311	698.733	807	995.911	1449.11	942.489	588.8	1183.99	1586.36	1343.98	811.389
CPNE2	copine 2	375.541	606.123	230.581	0.169525	-0.690638	606.123	375.541	2.57466	2.57466	0.61958	-0.690638	0.690638	462.964	244.407	0.763813	0.40323	198.667	597.656	258.8	1275.8	396.6	216	349.111	216.711	560.044	488.556	691.6	666.733	305.622	265.733	456.833	291.022	312.978	313.867	227.2	336.844	266.4	197.022	208.978	137.111	152.644	460.089	341.844	394.778	699.356	532.733	322.267	332.667
ANKRD6	ankyrin repeat domain 6	60.7831	60.5133	-0.269778	0.953686	0.00641746	60.5133	60.7831	1.78378	1.78378	1.00446	0.00641746	0.00641746	59.9319	62.06	0.990391	1.02556	70.7111	71.5111	64.9556	64.7556	87.8222	47.5111	58.2667	61.2444	50.4	50.4444	46.7333	63.4667	54.3111	65.4	41.4444	56.0667	59.9778	58.9333	39.4667	63.9111	69.5556	61.3333	36.9778	115.267	59.1111	58.2667	62.5111	76.7556	71.9111	63.7778	59.8	62.5111
C2orf15	chromosome 2 open reading frame 15	141.846	228.913	87.0671	0.20161	-0.690474	228.913	141.846	2.15182	2.15182	0.61965	-0.690474	0.690474	146.754	134.484	0.64109	0.587491	211.067	169	169.156	131.444	148.267	147.867	156.489	155.311	124.067	135.133	111.2	169.133	98.9333	136.067	138.178	128.867	160.689	98.6667	117.333	119.444	156.822	121.378	156.556	106.222	178.867	142.467	123.489	198.022	138.044	155.733	252.733	1647.04
FGD5	FYVE, RhoGEF and PH domain containing 5	227.245	366.674	139.429	0.0107135	-0.690247	366.674	227.245	2.35649	2.35649	0.619748	-0.690247	0.690247	279.425	148.976	0.762054	0.406289	167.844	606.733	114.444	535.889	120.933	127.022	272.333	134.667	401.511	290.778	320.133	363.289	292	141.622	302.178	138.289	160.689	182.422	148.267	145.089	201.2	112.222	136.622	154.889	110.067	743.822	386.756	367.978	504.989	310.222	349.511	495.933
MUC15	mucin 15, cell surface associated	1727.23	2786.71	1059.49	0.125931	-0.690108	2786.71	1727.23	3.23735	3.23735	0.619808	-0.690108	0.690108	1582.4	1944.47	0.567837	0.697764	9635.78	2555.07	346.711	3115.13	1200.13	1117.84	227.933	763.756	174.867	807.844	272.089	1330.51	1099.31	810.8	278.178	415.456	1048.04	436.689	343.789	1001.04	5734.16	573.256	171.8	2387.78	7332.67	1946.91	2478.33	1347.06	2780.11	1400.27	3997.53	6400.64
HHLA2	HERV-H LTR-associating 2	405.412	653.972	248.56	0.225933	-0.689841	653.972	405.412	2.6079	2.6079	0.619922	-0.689841	0.689841	438.53	355.733	0.670565	0.543958	541.411	443.867	706.6	623.744	345.956	353.967	433.1	302.6	360.2	459.467	432.889	660.222	231.044	338.222	344.667	618.422	307.378	356.2	259.644	261.422	531.533	244.578	248.333	246.444	483.378	323.267	458.689	578.489	548.533	369.067	273.844	4875.13
ANKS4B	ankyrin repeat and sterile alpha motif domain containing 4B	108.078	100.902	-7.176	0.338606	0.0991179	100.902	108.078	2.03374	2.03374	1.07112	0.0991179	0.0991179	112.443	101.531	1.11438	1.00623	66.9556	92.8889	97.8667	110.6	98.9556	102.822	156.489	113.556	139.622	110.333	125.044	138.222	89.8444	94.2444	149.2	118.978	93.9333	138.044	86.4889	73.3333	99.3333	124.111	136.622	49.6	94.8667	113.644	108.467	112	84.4222	151.444	61.3333	80.1333
OR7C1.1	olfactory receptor family 7 subfamily C member 1	385.979	622.516	236.536	0.0903766	-0.689587	622.516	385.979	2.58656	2.58656	0.620031	-0.689587	0.689587	571.312	107.98	0.917747	0.173458	242.756	870.778	139.378	975.889	749.422	100.489	579.222	105.978	1350.83	1436.42	656.156	221.289	759.633	112.111	269.322	98.3556	111.911	94.0222	163.933	77.5111	140.067	84.0222	97.6222	59.7111	152.644	529.911	186.844	823.911	953.4	653.433	296.044	1025.04
ANKS6_frag		153.546	140.993	-12.5529	0.335746	0.123046	140.993	153.546	2.18624	2.18624	1.08903	0.123046	0.123046	132.904	184.51	0.942624	1.30864	150.267	139.267	169.156	113.178	126.711	174.289	92.8889	141.978	139.622	117.378	127.267	94.4222	107.978	176.289	122.867	184.156	145.533	135.778	132.589	156.533	155.911	189.156	182.889	334.222	228.333	151.156	88.2222	162.378	130.622	113.4	171.422	142.667
SLC35E4.1	solute carrier family 35 member E4	184.126	296.774	112.648	0.00112571	-0.688669	296.774	184.126	2.26512	2.26512	0.620426	-0.688669	0.688669	228.652	117.338	0.770458	0.395378	145.311	352.978	133.422	348.089	290.889	118.311	272.333	113.556	222.778	230.867	251.4	277.889	271.622	147.556	252.778	133.467	101.289	144.711	158.133	77.5111	92.8889	177.711	124.111	55.7556	107.8	553.222	381.222	284.711	366.867	294	290.889	422.911
ANKZF1	ankyrin repeat and zinc finger peptidyl tRNA hydrolase 1	75.7449	44.5844	-31.1604	0.0132152	0.764608	44.5844	75.7449	1.87935	1.87935	1.69891	0.764608	0.764608	57.1407	103.651	1.28163	2.32483	74.5333	20.1111	136.4	21.1333	26.4889	124.778	33.4889	113.556	16.6444	23.7556	19.9111	27.3778	23.3111	147.556	48.0667	85.2889	97.6667	58.9333	123.044	99.2	59.9333	101.022	140.244	105.133	166.044	36.9778	28.9111	42.8	26.0444	25.0889	25.4	28.0667
KJ903835_frag		431.426	695.159	263.733	0.102155	-0.688229	695.159	431.426	2.63491	2.63491	0.620615	-0.688229	0.688229	667.423	77.4311	0.960101	0.111386	192.711	1204.51	101.333	1367.09	1099.16	71.9111	956.056	74.5333	1308.99	1563.07	844.6	132.667	838.033	87.9111	168.778	79.8222	59.9778	88.6889	63.7778	58.9333	91.6667	73.4667	97.6222	57.1333	103.222	632.856	186.844	967.367	977.733	885.456	459.556	1186.41
ANO10	anoctamin 10	46.2782	43.2978	-2.98044	0.50959	0.0960405	43.2978	46.2782	1.66538	1.66538	1.06884	0.0960405	0.0960405	48.92	42.3156	1.12985	0.977315	46.7333	34.8222	23.0667	55.5556	76.1778	30.1556	58.2667	24.7778	73.8667	57.6667	31.5111	63.4667	61.3333	48.3333	48.0667	45.9333	59.9778	74.0444	42.1333	23.8889	31.0667	19.9111	56.0222	27.3778	42.8	47.9778	36.0889	70.3111	64.0444	47.3556	41.9111	37.6667
ANO6	anoctamin 6	959.642	352.558	-607.084	0.36336	1.44464	352.558	959.642	2.98211	2.98211	2.72194	1.44464	1.44464	1308.23	436.766	3.71067	1.23885	309.8	375.178	322.933	290.889	247.5	328.333	262.533	331.944	302.644	322.133	341.511	343.067	367.756	15096.7	380.456	392.267	347.756	476.489	446.667	372.756	642.822	543.767	410.378	381.533	353.222	248.844	453.511	253.089	208.711	326.422	328.911	236.867
TMEM106A	transmembrane protein 106A	592.176	953.581	361.405	0.0474148	-0.687329	953.581	592.176	2.77245	2.77245	0.621003	-0.687329	0.687329	514.305	708.983	0.539341	0.743496	2389.16	491.233	325.489	1079.13	333.956	339.267	237.911	296	159.644	439.956	205.811	343.067	297.533	543.622	232.8	325.778	345	313.867	368.156	416.978	1103.96	507.367	216.267	884.089	2608.38	615.233	1703.52	425.933	1143.72	492.6	875.644	1674.8
PAGE5.1	PAGE family member 5	525.118	845.408	320.29	0.24426	-0.687005	845.408	525.118	2.72026	2.72026	0.621142	-0.687005	0.687005	488.026	580.757	0.577267	0.686954	424.933	1012.34	631.856	331.178	435.533	627.511	438.4	531.022	246.622	331.444	318.433	569.933	337.978	583.178	500.022	434.733	420.933	1006.56	309.444	788.122	316.178	786.289	413.644	940.267	391.4	242.511	341.844	425.933	704.267	794.989	201.333	330.567
ANP32A	acidic nuclear phosphoprotein 32 family member A	733.532	549.134	-184.398	0.585369	0.417701	549.134	733.532	2.86542	2.86542	1.3358	0.417701	0.417701	687.058	803.244	1.25116	1.46275	132.789	410.067	423.878	2822.11	200.533	225.867	213.244	347.022	250.311	2611.82	216.356	857.711	134.178	209.356	1250.62	214.267	328.422	5394.47	375.578	301.444	558.622	218.578	327.133	85.6	228.333	130.444	442.222	526.822	508.422	318.222	99.3778	197.356
RAB11FIP1.1	RAB11 family interacting protein 1	1699.67	2735.2	1035.52	0.43434	-0.686386	2735.19	1699.67	3.23037	3.23037	0.621409	-0.686386	0.686386	2068.62	1146.25	0.756298	0.419074	1953.44	2470.74	834.322	435.333	7597.49	573.844	970	3467.02	656.933	628.622	798.111	5957.13	1133.33	1946.07	1606.96	3615.11	865.333	982.356	393.589	928.844	732.9	810.944	1725.38	798.911	609.122	348	710.756	2120.58	1390.69	1032.13	523.733	29147.7
PDE1A.2	phosphodiesterase 1A	272.142	437.828	165.687	0.0577546	-0.686007	437.828	272.142	2.4348	2.4348	0.621572	-0.686007	0.686007	293.467	240.153	0.67028	0.54851	311.411	182.511	266.978	169.244	227.156	308.133	161.644	312.156	211.422	193.844	314.578	569.933	189.489	271.067	712.444	202.556	295.267	219.556	329.756	207.4	264.733	202.022	227.667	168.778	283.8	329.9	199.978	1460.49	254.533	1053.61	641.111	220.889
ANP32B	acidic nuclear phosphoprotein 32 family member B	844.965	440.519	-404.445	0.323444	0.939686	440.519	844.965	2.92684	2.92684	1.91811	0.939686	0.939686	844.356	845.879	1.91673	1.92019	192.711	360.489	546.267	7625.42	175.156	178.022	166.889	229.622	182.089	306.733	273.978	352.844	216.178	212.356	1646.58	223.911	502.667	5580.54	639.711	284.711	332.844	168.778	314.978	98.2889	312.356	995.956	559.933	290.511	389.933	483.1	99.3778	233.311
ANP32C		1284.08	760.083	-524.002	0.151624	0.756512	760.083	1284.08	3.10859	3.10859	1.6894	0.756512	0.756512	964.924	1762.83	1.2695	2.31925	799.511	706.667	1251.13	655.244	2013.28	511.822	504.889	979.778	542.511	553.556	935.644	1859.78	1054.61	605.644	1499.8	466.533	793.733	8255.76	2436.68	353.022	456.867	566.778	606.6	1090.87	2601.42	525.6	957.367	463.756	1355.91	1119.2	915.178	613.444
ANP32E	acidic nuclear phosphoprotein 32 family member E	31.2569	28.3578	-2.89911	0.369795	0.14043	28.3578	31.2569	1.49495	1.49495	1.10223	0.14043	0.14043	32.4578	29.4556	1.14458	1.03871	18.8667	23.6222	30.9778	33.3556	26.4889	33.0667	33.4889	35.2222	34.1333	43.2222	34.2667	34.8667	35.7333	32.7111	36.8444	27.3778	30.9778	9.2	18.4222	39.9111	19.4	28.3333	19.5778	73.2889	28.0667	38.3333	28.9111	30.4222	29.7111	25.0889	36.1333	24.2889
ZCCHC10.1	zinc finger CCHC-type containing 10	163.988	263.679	99.6909	0.00112081	-0.685192	263.679	163.988	2.21481	2.21481	0.621923	-0.685192	0.685192	177.051	144.393	0.671465	0.547611	139.956	175.622	169.156	118.178	132.633	147.867	125.267	488.556	204.511	210.2	118.267	185.067	117.733	195.578	127.178	148.044	142.422	155.533	148.267	137.044	111.156	112.222	171.8	130.733	186.711	316.178	161.344	256.067	179.733	322.311	187.2	157.067
ANTXR1	ANTXR cell adhesion molecule 1	108.9	101.57	-7.33044	0.422098	0.100535	101.57	108.9	2.03703	2.03703	1.07217	0.100535	0.100535	107.67	110.747	1.06005	1.09035	113.556	104.556	107.8	169.244	110.022	91.4667	97.8889	94.8667	104.4	110.333	139.267	127.311	68.9333	62	113.4	85.2889	97.6667	91.3778	209.022	107.444	109.956	86.8889	78.4444	94.3778	147	70.6	194.867	125.8	80.2444	109	110.778	88.0667
ERVMER34-1_frag.5		434.276	697.907	263.631	0.0618332	-0.684423	697.907	434.276	2.63777	2.63777	0.622255	-0.684423	0.684423	398.268	488.288	0.570661	0.699646	1257.82	623.289	216.6	1180.27	341.978	124.778	156.489	238.644	159.644	492.044	162.911	205.222	234.044	416.4	163.889	319.267	217.711	320.289	134.933	567.078	455.156	286.311	148.444	933.889	1499.8	360.044	1156.82	298.778	773.511	387.044	619.778	2390.53
KIR2DL5B	killer cell immunoglobulin like receptor, two Ig domains and long cytoplasmic tail 5A	154.739	248.468	93.7291	0.0746543	-0.683225	248.468	154.739	2.1896	2.1896	0.622772	-0.683225	0.683225	149.179	163.078	0.600397	0.656334	508.667	113.933	114.444	147.911	170.622	223.8	109.022	105.978	81.3111	89.0889	77.0444	127.311	98.9333	136.067	133.556	128.867	173.267	155.533	134.933	141.178	261.067	136.067	111.356	148.578	239.933	182.889	156.222	112	133	104.333	544.4	199.178
KDM1A	lysine demethylase 1A	1195.06	1918.18	723.122	0.346357	-0.682657	1918.18	1195.06	3.07739	3.07739	0.623017	-0.682657	0.682657	1174.13	1226.44	0.612109	0.639379	1027.18	610.511	1551.44	1676.43	721.589	1363.73	2102.49	736.678	465.389	650.567	933.578	3042.8	664.222	1113.18	952.222	895.767	1621.73	1137.76	962.822	2400.38	842.256	1024	980.711	796.278	1602.73	1265.51	559.933	1294.87	684.978	791.156	1158.71	1121.09
ANXA10	annexin A10	48.8347	39.69	-9.14467	0.246216	0.29913	39.69	48.8347	1.68873	1.68873	1.2304	0.29913	0.29913	50.2044	46.78	1.26491	1.17863	23.2667	55.2222	23.0667	59.9333	43.2222	33.0667	67.9111	24.7778	55.0889	76.2667	70.0444	72.7333	62.8889	30.2	55.3778	33.9556	40.3556	24.6889	18.4222	44.5778	31.0667	47.8444	19.5778	176.333	30.9778	38.3333	39.5556	46.5556	31.3111	47.3556	46.4444	29.6222
ANXA10.1	annexin A10	1978.83	1783.06	-195.768	0.499674	0.150291	1783.06	1978.83	3.29641	3.29641	1.10979	0.150291	0.150291	1894.12	2105.88	1.06229	1.18105	2230.71	1065.69	1300.46	2963.44	1200.13	1459.76	2695.63	2285.76	3496.11	1898.68	2354.22	1405.64	1139.43	1777.31	1138.87	2269.63	4828.93	2306.51	2374.69	1703.52	1210.89	925.689	2753.2	824.789	1860.99	1850.31	759.122	2129.38	1806.24	1679.02	1151.04	1022.59
PHTF2.1	putative homeodomain transcription factor 2	55.096	88.4022	33.3062	0.182516	-0.682135	88.4022	55.096	1.74112	1.74112	0.623242	-0.682135	0.682135	50.6074	61.8289	0.572468	0.699404	82.2889	83.5111	64.9556	36.0444	51.0667	50.3111	47.1111	56.0667	28.1556	19.8667	24.6889	41.9111	48.7111	71.9111	52.5111	61.1111	45.4222	91.3778	119.022	35.5111	48.4444	43.0889	78.4444	41.9111	53.9556	67.6889	53.2667	42.8	28.1556	42.6222	168	78.3111
ELF2.2	E74 like ETS transcription factor 2	165.523	265.581	100.058	0.0885182	-0.682121	265.581	165.523	2.21886	2.21886	0.623248	-0.682121	0.682121	174.622	151.873	0.657511	0.571854	134.711	166.578	148.267	192.978	123.578	152.111	242.756	127.556	174.867	241.578	201.689	216.222	169.089	127	200.356	142.689	157.756	263	90.2889	191.044	151.156	226.089	106.711	82.2	107.8	225.956	257.533	250.356	187.311	188.222	214.578	235.156
FKBP15	FKBP prolyl isomerase family member 15	560.112	898.409	338.296	0.100728	-0.681656	898.409	560.112	2.74828	2.74828	0.623449	-0.681656	0.681656	614.787	478.1	0.684307	0.532163	508.667	962.244	691.911	360.467	461.911	685.222	730.822	554.056	586.422	481.711	438.333	407.733	852.378	858.156	641.778	372.578	601.4	420.933	304.911	439.778	507.844	711.711	481.4	598.4	342.044	5033.87	807.133	817.067	514.622	858.9	382.133	786.089
ECD.1	ecdysoneless cell cycle regulator	410.344	657.948	247.604	0.258028	-0.681139	657.948	410.344	2.61315	2.61315	0.623673	-0.681139	0.681139	396.15	431.637	0.602098	0.656034	359.356	566.067	475.622	218.578	258.222	363.267	417.044	434.756	401.511	504.8	438.333	318.267	378.2	430.622	377.6	389.622	389.867	928.822	437.111	608.289	325.444	272.033	474.444	140.889	349.844	460.089	336.556	438.444	284.922	5173.89	288.867	402.222
A0A096LNS0		357.824	573.528	215.704	0.178302	-0.680615	573.528	357.824	2.55367	2.55367	0.623899	-0.680615	0.680615	562.089	51.4267	0.980054	0.0896672	72.6889	577.133	80.5111	1349.71	84.9111	44.5111	1364.99	45.5556	1994.36	1230.27	662.122	247.089	507.289	55	115.2	53.7778	40.3556	58.9333	58.5778	35.5111	74.5778	28.3333	67.5778	42.6667	53.9556	480.133	100.889	1565.42	648.956	378.044	240.022	976.422
BROX	BRO1 domain and CAAX motif containing	221.437	354.923	133.486	0.132311	-0.680612	354.923	221.437	2.34525	2.34525	0.623901	-0.680612	0.680612	327.392	62.5044	0.92243	0.176107	104.4	531.244	72.7778	612.444	318.311	38.5111	315.889	56.0667	824.611	858.522	445.378	116.956	411.211	144.711	59.8444	61.1111	73.6889	64.2667	86.4889	49.2889	73.6	59.8	56.0222	33.1333	67.6444	337.822	105.844	581.622	218.711	260.244	124.044	596.689
NFIB.1	nuclear factor I B	283.255	453.948	170.693	0.18878	-0.680426	453.948	283.255	2.45218	2.45218	0.623981	-0.680426	0.680426	236.843	352.873	0.52174	0.777343	308.156	159.911	181.6	164.333	148.267	279.033	203.356	268.311	333.8	255	328.322	190.333	336.267	203.511	192.444	202.556	136.067	294.311	153.978	1826.44	207.822	140.067	187.156	117.556	262.778	402.222	286.267	169	792.644	2032.42	147.556	162.667
[truncated: 22,108 more rows]
[truncated: 13 more columns]
