# Supplementary material for: Incontinentia pigmenti underlies thymic dysplasia, autoantibodies to type I IFNs, and viral diseases
Source: J Exp Med. 2024 Oct 1;221(11):e20231152. doi: 10.1084/jem.20231152 (PMC11448874; doi:10.1084/jem.20231152)
Supplement: Table S3 — shows data from a bead-based protein array for the indicated cytokines in n = 93 HD, and n = 30 and n = 24 IP patients negative and positive, respectively, for auto-Abs against type I IFNs in neutralization assays. [file JEM_20231152_TableS3.xlsx]

## Sheet: Supplementary Table 3
	B11_ProteinS	B12_SARS.CoV.2_Nucleocapsid	B13_SARS.CoV.2_S_protein_spike	B14_SARS.CoV.2_S_protein_RBD	B4_IFNA1_origene	B23_IFNA1_chemtronica_medchemexpress	B24_IFNA1_sigma..e.coli.	B52_IFNA1_Ecoli_Extra	B22_IFNA_IFNA2	B30_IFNA2	B32_IFNA4_origene	B33_IFNA5	B34_IFNA6	B1_IFNA7	B35_IFNA8	B27_IFNA10	B5_IFNA14	B28_IFNA16	B29_IFNA17	B31_IFNA21	B2_IFNB1	B6_IFNW1_origene	B3_IFNE	B7_Desmoglein_3	B8_IL23	B9_SERPINC1_chemtronica	B10_FactorV	B15_SERPINC1_invitrogen	B16_TROVE2_Ro60	B17_KLHL31	B18_KLHL40_KBTBD5	B19_UGP2	B20_UNC45B	B21_ZNF300	B25_Desmoglein_1	B26_OR4K13	B36_IFNG_origene	B37_IFNK	B38_IFNL4	B39_IL17A	B40_IL17F_origene	B41_IL1F6	B42_IL1RN_human	B43_IFNG_chemtronica_HY.P7025	B44_IFNW1_chemtronica_HY.P7201	B45_IL17F_CH_HY.P70540	B46_IL22_Uppsalamilteny_130096297	B47_IL6_CH_HY.P7044G	B48_ApoH_cardiolipin_HY.P7533
HC	62	53	49	49	67	60	71.5	69	59	63	84	45	882	63	87	71	61	49	46	59	67	64	120.5	502.5	46	49.5	79	71.5	53	52.5	50	46	49	3870	44	48	58	85	67	215	573	62	76	60	50	55	71	69	58.5
HC	158	114	45	43	53	53	65	64	54	52	70	43	284	56	95	67	63	44	43.5	68	61	58	58	239.5	43	48	79	51	42	43	43	48.5	43	1047	41.5	39	48	79	79	188	255	45	62	71	47.5	60	47	61	50
HC	74	74	192	42	40	42	56	57	47	65.5	62	43	271	53	130	64	45	43.5	49	57	59	42	56	166.5	40	38	67	45	40	42	47	42	35.5	5222.5	40	40.5	43	277	83	199	183	48	53.5	59	51	40	42	45	40
HC	125	76	76	64	83	81	83	84	77.5	93	121	56	825	80	114	98	85.5	60	52	72	76	75	76	197.5	54	61	715.5	80.5	52.5	55	58	50	42.5	387	48	48	68	102	90	209	136	60	86	239	58	87	70	148.5	93
HC	46	66	45	39	38	37.5	53	53	40.5	52.5	44	35	844	44.5	68	50.5	48	50	42	51	56	39	55	420	39	40	68	41	36	38	42	40	37	153.5	39	41	45	190	81	192	135	39	44.5	59	43	48	38	45	44
HC	138	52	72	48	67	53	67	67.5	57	54	80	47	385	64	74	67	60	50	50	63	65	66	65	425	43	54	76.5	72	49	49	49	42	42	7705	38	46.5	60	432	73	199	86.5	59.5	68.5	68.5	48.5	55	48	75	59
HC	98	88.5	156	61	78	75	90	87	83.5	73.5	104	56.5	332	81	106	83	73	55	56	66	81	81	84	291	55	60	82	80	59.5	59.5	62	76.5	47	221.5	47	53	68	73.5	104	258	682	63	95	95	64.5	74.5	66.5	95	86
HC	103	63	45	40	38	39	51	49	42	50	53	38	536.5	47	2280.5	53	48	40	43.5	48.5	55.5	47	54	406	34	40	89	39	36	39	39	39	37.5	289	31	33	46	82	75	185	239	39.5	49	60	43	47	41	45	43
HC	52	69.5	46	54	50	50	58	59	50	66.5	60	42	310	57	301	67	59	41	49	56	59	52	66	185	46	41	72	47	48	44	54.5	41.5	36	10168	42.5	40.5	48	120	109.5	208	495	46.5	60	70	50	62	45	53	60
HC	77	782	56.5	55	52	52	62	65	58	66	56	50	844	57	96	64	51	52	49	56	60	55	71	344	43	50.5	136	59	45	42	56.5	50	37	358	39	39	50	61.5	92	283	614	47	47.5	76	56	75	45	113	78
HC	335.5	59	43	39	36	39.5	52	53	38	48	44	35	426	44	76	50	45.5	36	39	46	52	41	51	467	32	35	96	41	36	38	38	34	34	838	36	31	40	241	71	194.5	212	37	43.5	58.5	43	47	41	39	45
HC	40	51.5	209	43	190	517	112	437.5	43	61	62	36	166	42	84	59.5	40	37	42	45	52	41.5	50	94	36	39	46	45	38	37	38.5	55	26.5	1355.5	31	33	42	42	66	193.5	189	37.5	49	51	39	47	40	44.5	45
HC	94.5	88	56	47	44	43	58	56	46	57.5	62	39	270	53	79	60	52	43	41	52	62	49	59	292	40.5	43	74	47	41	45	67	40	37	154	34	35	45	65	82.5	229	486	41	49	69	51	56.5	50	215	55
HC	65	159	60	64	67	59	76	74	64	70.5	83	48	383	66	105	72.5	64	51	51	60	69	68	72	350	49	55	82	71.5	48	50	60.5	51	39	279	52	51	61	63	98.5	215	195	59	81	73.5	57	74	52	77	70
HC	159	333	61	71	92	88.5	87	89.5	93	84	138	65.5	1280.5	102	143.5	107	90	65	57	82	87	90	103	685.5	63	73	117	89	66	61	71	74	49	9725	48	53	74	126	126	272	258	73	110	114	77	105	66	92	111
HC	98	1063.5	52	56	61	64	71	67	67	63.5	86.5	48	541	73	211	70	74	50	52	65	69.5	68	108.5	306.5	49.5	59	86	67	45	47.5	54	47	71	190	45	48	61	61	98	188	368	59	82	82	53.5	197	58	83	61.5
HC	583	138	58	63	54.5	52.5	67	73	54.5	75	82	45	376	65	268	83.5	63	48	50	71	66	57	70	305.5	46	48	94	56	50	46	63.5	52	36	687.5	42	39	49	68	111	284	377	47.5	90	82	58.5	65	50.5	70	68
HC	72.5	111	66.5	74	72	62	83	76	70	76	94	57	716	96	150	91	72	53	55	74	77	68.5	79	428	54.5	77	118	82	52	53	65	59	40	971.5	55	57	62	406.5	165	260.5	298	106	75.5	91.5	63	76	58	1164	87
HC	214	110	79	77	82	78.5	87.5	88	77	86	105	69	485	92	118.5	92	77.5	56	55	76	83.5	92	86	371	56	65	96	95	50	57	65	50	60	3243	43	56	77	179.5	115.5	266	262.5	72	114	106	64.5	156	61	139	114
HC	54	68.5	91	61	57	53.5	71	73	64	100.5	64	118	605	77	133	83	69	52	111.5	216	72.5	61	86	585	52.5	52	126	59.5	49	53	58	60	45.5	5614	43	42.5	52	70	130	239	362	56	64.5	98	64	83	47	77	84
HC	442.5	356.5	91.5	88	90	84	93	91	88	171	117	137	601	104	273	118	90	63	108	137	98	95	114	458	66	70	149	95	62	60	134.5	74	60	6805	54	79.5	80	170	221	299	295	96.5	103.5	174	92	130	78	92	131.5
HC	55	69	60	64	49	49	65	63	53.5	71	63	43	785	57	96	66	60	46	47	57	69	54	65	519	43	47	93	52	41	44	49	47	37	1444.5	41	40	49	57.5	97	236	519.5	45	59	74	54	75	46	49.5	72
HC	181	67	81	44	63	64.5	66	74	234.5	1074	71	48	712	59.5	128.5	70	55.5	48	53	59	65	52	67	474.5	56.5	47	100	54	42	43.5	52	44	33	261	38	43	50	67.5	109	229	383	49	60	66	52	49	50	67	53.5
HC	76	66	65	77	88	89	94.5	92	97	97	129	70	609.5	102	114	99	81	69	61	85	99	99	99.5	381	65	77	99.5	102	60	67	73	72.5	53	385.5	64	69	84	79	127	264.5	258	85	157	113	70	107	73	120	136
HC	49	135.5	43	44	52	48	57	60	56	85	67	41	436.5	60	133	68	52	41	47	57	59	55	59.5	383	43	43	78	45	45	46	57	38.5	33.5	211	36	48	54	47	98	218.5	163	45	56	64	56	49	45	68	43
HC	153	106	40	61	49.5	53	59	63	57	79.5	66	45	544	61	102	67	57	45	51	66	62	53	72	517	39	44.5	84	46.5	42	44.5	54	38.5	35	9219.5	36.5	48	47	80	148	232	666.5	114	51	87	59	62	52	69	70
HC	115.5	141	104	75	63.5	67	81	80	76.5	86.5	85.5	58	416.5	76	146	84	73	56.5	56	70	79	78	95	225	55	64	79	76	49	54	66	58	37	240.5	47.5	51	65	82	131	245	404	83	68	107	70	93	58	77	105
HC	245	913.5	108	63	69	64	77	76	73	76.5	79	56	502	274	99	76	67	53	58	75.5	76	72	106	412.5	50	59	233	71	54	55	71	55	46	4867.5	45	63	63.5	183	106	232.5	348	61.5	71	98	61	97	58	86.5	94
HC	46	55	162	60	59	53	67	67	55	60	66	49	1116	63.5	95.5	67	58	45	46.5	58	69	56	64	415	45	50	84	53	48.5	47	51	41	42	6676	43	41	52	245.5	86	217	112	53	55	71	52	64	50	61	63.5
HC	86	476	67.5	58	87.5	84	88	96.5	87	96	112	65	462	87.5	121.5	90	82	62	58	71	78	73	81	321.5	53.5	62	120	81	62	53.5	78	61	42.5	8168	46.5	53.5	64	106	105.5	252	400.5	78	95	86	62	75	62	91	88
HC	152	214	65	48	79	69	69	79	68	84	80	49	682.5	80	146	79	66	51	55	74	69	61	86	206	44	45	97.5	55	45	48.5	55	67	41	435	49	51	52	304	184	233	265	54	61	114.5	63	69	52	74	64
HC	44	94	44	45	45	50.5	60	61	56	63	61	42	339.5	61	95	66	60	45.5	46	56.5	61	50.5	68	473	45	45	89	49.5	41	42	55	43.5	54	1150	42	39.5	44	73	118	211	216	49	56.5	76	57	54	52.5	87.5	55
HC	46	155.5	44	46	46	45	61	58	48	65	56	41	848.5	57	94	61	54	42	49	65	64	50	73	361.5	37	41	70	48	40.5	44	49	44	36	3733	52	36	43	68	107	199	139	45	54.5	74	54.5	57	48	52.5	55.5
HC	115	83	50	61.5	63	66	78	83	64	130.5	69	54	815	84.5	165.5	84	87	50	58	84	73	63	131	335.5	47	50	105	57	50.5	53	67	51	42	5666	52	95	52.5	106	183.5	204	572.5	51	57	105.5	67	78	52	71	79.5
HC	155	64	113	41	38	40	52	52	45.5	64	64	36.5	628	49	102	63	46	41	40.5	70	54	43	53.5	348.5	42	37	75	38	37	37	45	36.5	34.5	326.5	32.5	30	41	94	93	183	380.5	37	44	63	46	49	40	63	41
HC	155	147.5	61	62	71	68	78.5	76	67	81	93	54	641.5	86	228	85	75	53.5	52.5	69.5	74	81	83	292	50	56	80	70	50	51	56	53	50	9217	47	51	62	114	213	218	148	63	78	138	69	86	60	83	92
HC	79	69.5	226.5	48.5	59.5	56	66	64	57	64	72	47	196	65	105	70	54	50	47	61	63	56.5	69	247.5	39.5	49	69.5	56	42	46	68	57.5	34.5	397	39	45	55	101	83	218	148	61	76	86	48	55.5	98	71	61
HC	108.5	247	49	69	76	66	76	79	70	91	89	57	382	72.5	113.5	82	66	61	53.5	70	74	74.5	74	292	50	59	98	74	50	52	58	52	54	1854	46	40.5	62	474.5	90.5	298	231	71	64	85	57	98	54	76	105
HC	69	68	70	42	51.5	53	62	62	48	58	61	43	449	61.5	97	66	52	47	50	56.5	64	51	81	280	40	42.5	69	52.5	45	47	50	42	32	3470	45	44	48	167.5	112	262.5	110	52	57	67	49	48	49	55.5	49
HC	90.5	138	52	65.5	73	73.5	80.5	86	77	85	87	59	317.5	77.5	114.5	82	72.5	64	60	76	78	75	95	353	56	60	96	70	54	55	66	54	44	3933.5	52	149	62	75	120.5	269	260	64	79	113	66	84	56	81.5	81
HC	117	326	51	58	65	65	74	74	67	79	77	57.5	324.5	77	113	77	68	49	57	74.5	71	74	76	250	50	59	85	69	56	52	74.5	62	42.5	6191	45	47	56	121.5	126	250	312	61	65	93	62	83	59	72	85
HC	274.5	225.5	47	54	59	52	63.5	69.5	58.5	98.5	64	52	352	68	126	76.5	67.5	45	56	65	69	56	75	137	56	44	114	54	48	45	56	52.5	41	9209.5	48.5	67	51	254.5	146.5	236	109	58	70.5	97	64.5	66	55	61	61
HC	81	642	64	48.5	55	52	63	61	53	71	66.5	50	184	69	110.5	70	68.5	52	51	66	87	61	69	126	88	42	75	50.5	41	45.5	51	41	40	3224	45	42	50	88	139	229	136	48	66	88	132.5	61	52	71	55
HC	165	96	44	49	45.5	47	55.5	58	49	75.5	63	41	337	54	112	60	50	39	45	57	60	47	66.5	150.5	42	72	65	51	40.5	46	48	36	37	4009	37	38	44	61	85	201	153	45	59	74	47	57	46	54	50
HC	121	68	84	58.5	52	52	66	60	56	72	66	44	716	65	84	64	60	45	47	57	69	60	74	569	60	55	92	59	44	46	54	44.5	38	804	38	44.5	49	115	93	253	300	51	57	82	54	77	51	63	71
HC	67.5	52.5	55	54	65.5	72	72	76	70	80.5	99	53	194	71	94	83	69	79.5	55	63	73	66	68	218	48	69	76.5	67	48	54	56	52	34	2711	49	50	57	182	95.5	215	101	63	83	68.5	59	60	56	74.5	64
HC	379	136	48	54	41	42	60.5	52	45	56	54.5	37.5	177	55	85	55	49	41	42	50	59.5	47	60	126	44	46	53.5	48	35	45	46	36	34.5	372	40	38	42	49	83	212	289	45	51.5	63	47	49.5	42	53	51
HC	65	71	72	57.5	44	44	68	53.5	44	50	51	40	282.5	56	99	60	48	38	46	56	67	44	62	217	32	40	63	51.5	41	44	45.5	36	40	8156.5	36	37	41	60	100	187	296	42	42	63	50	50	41	49	45
HC	128	202.5	55	56	54	64	69	71	60	69.5	72	48	554	70	101	75.5	65	49	50	68	70	67.5	77	357.5	45	47	96	63	47	48	70	44	38	2677	42	40	53	80	109	203	285	55	65.5	86	60	80	50	58	81
HC	70	341.5	47	47	55	55	64	60.5	54	74	63	45	860	61	109	64	53.5	47	53	70	63	52	69	689	43	42	89	50.5	53	45	56	44	33	10552.5	41	44	47	420	93.5	193	289.5	54	57	65	51	54	49	58	51
HC	61	100.5	69	55.5	69.5	63	76	77	71	79	92	70	1001	73	172	83.5	68	56	86	90	75	72	74.5	415	53	57	85	70	47.5	54	60	49	32	789.5	50	62	62.5	67.5	111	216	280.5	68	85	83.5	57	68	55.5	81	71.5
HC	144	365	85.5	51	45	45	58	58	48	60	54	41	1012	53	185	60	52	44	45	55	63	54	64.5	442	39.5	41	102	46	43	40	51	43	36	1821.5	38	37	48	104.5	100	202	613	43	47	75	52	78	45	186.5	70
HC	48	53	76.5	56.5	55	54	66	66	56	76	62	43.5	273	59	93	62	58	50	46	57	64	58	65	267	47	45	98	59	45	46.5	50	45	40	3067	36	40.5	52	58	95	184.5	410	54	58	74	52	84	51	154.5	81
HC	64.5	58	221	38	34	39	51	48	38	206.5	68	114	577	47	298	76	46	40	88.5	156.5	56	47	52	304.5	42	38	58	39	45	38	212	116	45.5	285	36	35	40	52	80	330	226	137	108	54	49	50	44	46	46
HC	40	69	74	61	76	90	73	86.5	54	69	66	44	479.5	64	113.5	68	55	48	48	60	60.5	50	66	341	42	43	87	51	46	46	50	46	40	8249	45	39	43	54	122.5	273.5	338	49.5	56	78	56	44.5	48	49	44.5
HC	86	159.5	64.5	66	73	77	74	90.5	76	161	116	53	1017	82	937	107	90	53	55	76	76	71.5	84	439.5	49	59	102	63	52	49	66	55	45	8044	45	53	54	87	131	271	507	60	68	100	64	81	56	78	79
HC	287	70	58	57	47	48.5	64	63	80.5	159	58	45.5	448	59	134.5	65.5	69	44	50	63	69	55	68.5	250	44	61.5	91	62	41	46	52	49	45.5	6326.5	37	35	49	66	89	252.5	440.5	48	158.5	76	53	79	46	55	75.5
HC	49	50.5	66	50	43	46	62	60	51	72	54	49	329	56	154.5	65	50	40.5	52	69	66.5	46	69	157	50	47	67	52	43	44	66	50	39	254	35	35	47	80	80	272	223	47	48	81	47.5	66	45	49	58
HC	49	63	42	59	66	58	64	71	142	354.5	434	49	520	162	292	364	85	57	67	61	66	54	71	418	42	48	96	51	41	46	65	52	42.5	1488.5	40	41	53	63	89	267	170	54.5	56	140	53	70.5	46	53	70
HC	57	208	42.5	49	65	65	69	81	77	99	96	45	433	70	111.5	93	66	51	50	63	64	55	85	374	42	47	81	53	46	42	79	43	32.5	1883	37	42	48	184	82	241	94	47	53.5	66	55	64	49	62.5	58
HC	53	109.5	50	54	65	64	64	75	58	77	918	60	1064	211	119	483	68	59	73	95	64	58	68.5	488	44	45	113	51	49	47.5	61.5	47.5	38.5	7019	47	44	52	84	145	251.5	411	56	67.5	89	64	58	49	365	56.5
HC	51	53	52	57	50	52.5	67	66	57	66.5	68	50.5	510	61	93	68.5	61	51	52.5	62	68	63	88.5	362	41	50	102	60	46	48	55	48.5	38	849	39	38	53	59	94	233	161	51	58	81	59	81	51	63	77
HC	91	101.5	60	59	74	63	74	78	72	78	89	54	1799	76	112	82	66.5	60	52	71	73	72	74	699.5	46	56	117	72	51	56	87	52	39	6621.5	43	48	62	606	93	216	121	63.5	80	85	57.5	66	56	70	77
HC	178	397	183	64	59	61	71	74.5	66	95	281.5	88	467	101	130	174.5	71	60	61	88	69	66.5	86	370.5	51	54	173	67	45	51	63	114	45	2988	44	46	53	121	117	323	280	61	70	115	64	82	54	83	81.5
HC	193	200	49	46.5	49	51	61.5	62	52	76	62	75	1351.5	59	99	79	58	43	60	114.5	63	51	76	372	38	44	139	47	46	44	66	53.5	33	7565	39	35.5	49.5	109	102.5	215	170	47	60	79	52.5	65	44	51	62
HC	55.5	139	48.5	48	63.5	56	64	71	57	67.5	82	48	279	63	91.5	68	67	49	46	60	67.5	61	63	450	43	55	79	61	46	49	58	40	36.5	286.5	44	45	56	55	89.5	202.5	143	58	72	65	51	55.5	52	72	57.5
HC	110	66	56	84.5	62	68	73	76	69	88	81	50	250	73.5	117.5	80	74	55	51	70	84	79	85	251	57	58	81	77	47	52	62	49	42.5	1262.5	46	43	65	87	114	205.5	149	60	63	108.5	65	148	56	121	135
HC	70.5	96.5	57	52	81	73	79.5	85	71	65	96	75	559	70.5	135	82	76	54	70	95	74	74	69	258	50	65	73	72	51	55.5	60	48	49	5761	48	54.5	69	58	94.5	218	165	70	87	79	54	64	63	133	68.5
HC	115	56	58	47	41	45.5	56	57	45	64	58	41	323	53	101.5	55	55	48	46	53	61	49	111	469	41	44	85	45	41	43	103.5	39	38	855.5	34	46	44.5	57	81	191	390	45	46	73	49	142	44	61	65.5
HC	165.5	77	43	40	51	50.5	62	62.5	62	90	71	43.5	243.5	54	178	72	46	46	47	55.5	61	41	56	195	34	38	62.5	43	39	42	50	40	35.5	2705	33	41	44	55	98	286	214	41	49	64	54	43	52	48	91
HC	95.5	74	48.5	58	60.5	58	69	65	62	78	70	49	234	72	97.5	71	61	47	51	66	72	61	85	370	46.5	53	85	60	50	48	65	54	38	10003	40	50	58	124	106	254	634	58.5	60	135	55.5	80	53	58	77
HC	88	294	61	91	72	75.5	92.5	81	76.5	94.5	91	76	460.5	92	214.5	100	84	69	69	107	96	83	97.5	386	56	67	242.5	87	55	59	64	60	62.5	6490	49	44	66	347.5	118	262	520	64.5	64	116	75.5	127.5	62	85	136.5
HC	73	111.5	54	62	62.5	66	73	71	77.5	98	97	54	944	74	104.5	87.5	64	56	54	68.5	73	67	81	391.5	46	56	96	63	57	48	124	57	41	8035.5	42	45	60	93.5	93	257	664.5	85	68	85	59.5	154	54	69.5	73.5
HC	66	60	78.5	80	82	79	86	83	80.5	93.5	104	65	1078.5	94	168	92.5	87.5	61	59	80	92	87	95	536	60	75	118	88	61	60	72	63	50	13067	53	58.5	72	300	102	247	1122.5	78	83	105	65	114.5	63.5	101	126.5
HC	151.5	168	50	52	40	42	56.5	49.5	54	73	51	36	766	47	87	55	45.5	38	41	44	56	41	52	439	33	36	622	42.5	36	37	53	35	32.5	188	33	36	39	56	64.5	216	433	75	42	53.5	42	38	43	49	40
HC	255	90	46	47	43	43	61	62	46.5	72	56	60	735	181	109	62	57.5	47	62	91	58	50	64	453.5	42	41	93.5	46	41	43	62	49	32	1459.5	36.5	37	45.5	281.5	92	174.5	221	836	56	72.5	48.5	54.5	44	50	53
HC	155	874	49	64	61	60	70.5	71	61	81	74	52	418	80	103	72.5	68	53	50	66	70	68	82	366	45	57	94	63	47	47	106	59	42.5	3169.5	39	45	55	64.5	84	233.5	503.5	56	60	164	59.5	84	53	95	87.5
HC	416	71	52	55	74.5	66	75	77	66	73	97	60	252	78	96.5	78	65	54	64	71	71	71	72	314	46	60	85	71	49.5	54	55.5	46	37.5	6726	48	50	63	64	90.5	217	128	65	80	87	57.5	63	67.5	79	70
HC	65	94.5	51	54	70	66.5	76	76	69	63	99	52	212.5	77	90	78.5	74	54	51	61	73	70	68	224	46	58	75	75	48	57	55	51	40.5	3147	46	47.5	64	62	86	202	163	71	85	77	54	62	58	79	70
HC	68	165	70.5	61	50	51	64	67	52.5	70	89.5	52	705	61	160	89	53.5	46	49	66	71.5	55	70	361.5	40	48	73	51	42	43	45	55	40	195	38	38.5	53	348	95	200.5	278	52	50	72	50	73.5	47	70.5	76
HC	52	57.5	53	63	52	55	66	63	55.5	78	66	49	599	62	96	74	63.5	48	54	63	68.5	64	80	295	41	48	137	60	45	49	59	52	47.5	819	38	41.5	53	527	92.5	189	336	53	58	89	59	93	50.5	57	100
HC	61	41	38	42	33.5	39	52.5	48	40.5	49	49	36	113	47	71	51	44	40	43	46	53	39	53	87.5	36	38.5	46	41	33	37	47	35	29.5	112	32	31	41	40	65	184.5	130	36.5	38	55	42	46	40	45.5	44
HC	74	78	455.5	382.5	62.5	62	72	73.5	68	90	100	56	684	106	165	93	63.5	54	55.5	116	69	65	78	235	43	54	79	61.5	46	51	120	65	44	4186.5	41	62	60	102	105.5	227	215	64	70	85	62	73	54	83	66
HC	75	63.5	47	61	53	54.5	59	70	54.5	65	99	45	398	58	96	73	56	44	46	52.5	61	50	58	244	39.5	48	67	54.5	41.5	42	45	41.5	27	1605.5	36	41	46	48	77	191	279	47	56	60	52	51	49	62	53
HC	115	311	58.5	81	73	74.5	80	87	83	108	105.5	78	706.5	93	241.5	107	82	59	64	95	76	77	103	486	46	60	128	72	49	53.5	61	59	44	4675	41	44	59.5	274	180	197.5	615	61	61	186	78	101	61	93	103
HC	131	181	63.5	102	97	90	93	95	94	108	246	71	1186	111	142	166	112	69	67	92	98	109	124	599.5	67	81	150	106.5	60	70.5	76	68	60.5	3371	56	55	97	93	205.5	238.5	340	85.5	98	199	93	155	75	126	156
HC	116	129	51	54	55	58	66	72	68	114	77.5	58	593	71	238	81	59.5	49	58	79	68	61	85	341	46.5	48	99	58	51	48	79	56	43	10470	41	39.5	52	130.5	135	238	97	76	86	102	66	68	52	65.5	63
HC	85	289	41	49	45.5	48	57	57	50	62	53	42	865	57	96	60	56	41	47	61	60	50	92	254	51	43	90	48.5	40	41	46	42.5	35.5	1631	39	38	46	60	114.5	189	220	46	54	73	50	61	45	54	55
HC	83.5	114.5	234.5	49	45	44	60.5	56	46	56	88.5	43	480	53.5	91	77.5	50	39	44	54	61.5	58	68	323	38	41	89	47.5	39	42	49	41	32	222	35	33	46	63	111	214	275.5	45	47	78.5	54	66	45	51	56.5
HC	78	90	64	66	80.5	78	88	90	87.5	78.5	172.5	65	681	83	100	110	79	62	61	75	85	85	82	596	55.5	66.5	94	87	55	59.5	74	58	44	1050	49.5	52	75	82	93	223	186	81	102	94.5	61	93	63	102.5	110
HC	113	85	252	52	57	56	65	66	67	101	75	48	853	65.5	126	67	59	51	49.5	61	64	68	68	313.5	50	50	90	59	43	45	64	49	38	1670	37	39	51	81	81	199	317	56	62	72	53.5	74.5	49.5	70	79
HC	46.5	92.5	43	68.5	58	57	65	65	59	87	86	48	687	66	93.5	92	57	50	50	73.5	63	54	67	296.5	46	46	1012	52	50	45.5	53.5	47	45	10006.5	45.5	44	48	142.5	94	182	249	48	51	73	54	61	53	55	85
HC	62	590	682	50	79.5	67	76.5	88	72.5	62	90	52	1094.5	72	90.5	75	73	56	51	62	80.5	72	68	327	47	62	98.5	84.5	52.5	54	61	55	44	100	46	55	67	62	109	244	184.5	69	83	68	52	56	58	91.5	66
IP Aab neg	39	112	41	36	44	46	57	55	41	51	61	38	1756.5	52	177	73	45	39	38	46	58	36	55	536.5	33.5	69	95	42	34	39	48	39	29	93	29	31	38	49	156	294.5	919	38	51	68	46	43	40	44.5	37
IP Aab neg	56	59	689.5	344	51	62	61	71	41	62	73	39	1002.5	58	156	83	53	40	48	66	61	39	60	511	36	37	142	41.5	37	41.5	56	44	34	134	35	39	42	88	81	290	510	46	51	141	49	48	42	40	39
IP Aab neg	39	46.5	40	40	35	44	54	53	42	49.5	54	34	860.5	50	121.5	58.5	41	40	40	47.5	61	38	92	318	40	36	56	41	35	41	48.5	50	26.5	82	33	32.5	38	45	82	279	805.5	41	41	60	44	44	38	41	51
IP Aab neg	35	11279	10940	6719	59	55	69	61	62	65.5	167	40	718.5	86.5	122	132	54	42	46.5	60	66	47	78	383	32	57	59	48	40	43	54	43	42	86	34	38	43	51	100	281.5	594	47	50	70	49.5	45	46	53	132
IP Aab neg	63	76	49	41	37	38	55	51	37	50	42.5	37	489	48	77	51	229	38.5	41	48	59	38	70	1930.5	40	70	718.5	40	41	42	42.5	35	39.5	1412.5	34.5	31	38	49.5	71.5	278	112.5	38	40	49.5	43	45	40	43	35.5
IP Aab neg	62.5	85	45.5	39	38	40.5	62.5	59	47	55.5	49	37	433	48	88	52	77	38	41	50	57.5	39	58	295	37	44.5	71	43	37	38	50	39.5	81	2080	36	31	41	103	163	285.5	181	38.5	43	58	46	43.5	42	42.5	38
IP Aab neg	37	117	48	43.5	32	34	52	46.5	37	53	43	33	218	43	97	53	39	35	38	43	54	36	55	223	33	41.5	46	38	35	41	42.5	30.5	38	85	30.5	28.5	44	40	142	285	273	36	39	77	43	38	50	40	34
IP Aab neg	34	58	43	38	43	39	54	60	45	54	55.5	39	833.5	49.5	326	59	43	41.5	44	55.5	60.5	39	53	321	36	44.5	99	41	38	41	47	40	31	2916	38	39.5	41	49	127.5	286	663	42	47	56	46	41	41	191	38
IP Aab neg	62.5	73	132	43	36	46	63	56	47	80.5	52	40	608	55	254.5	58	45.5	40	49	61	60	39	62	492	43	52	83.5	47	36	41	83	55	41	351	35	49.5	41	55.5	177	315.5	894	51	49	61	48.5	42	44	44	43
IP Aab neg	77	55.5	63	42	43	44	56.5	58	49	58	301	38	632	149.5	79	161	47	39	51	59	59	39	58	356	35	42	68	45	38	41	47.5	38	28	89.5	34	33	41	55.5	122	237.5	367.5	40	49.5	55.5	48	44	43	50	40
IP Aab neg	38.5	86	66	57	42.5	42	57	56	39	50	46	35	349	46	114	52	44	33	42	52	61	40	58	414.5	37	42	58	39	36	40	44	41	30.5	97	37	40	42	50	163	251	457	37	47	59	57.5	41.5	40	51	36
IP Aab neg	40	353	38	35.5	43	39	54	52	48	83	47	38	301.5	49	100	56.5	42	38	48	71	57.5	38	49	238.5	32.5	36	55	43	38	38.5	50	35	33	1921	33	36.5	41	62	71	254	108.5	42	43	49	42.5	38	41	45	37
IP Aab neg	625	425	50	38	63	66	64	78.5	57	80	79	49	454	56	160	76	56	47	47	62	60	43	58	344	55	48	87	49	40.5	43	89	42	39	2571	40	50	41.5	65	183	287.5	219	46.5	68	71.5	47	45	43	52	41.5
IP Aab neg	95	164	51.5	42.5	226	230	95	219	147	400	303.5	59	434	114	114.5	254	81	236.5	56.5	70	67	51	69	302.5	35	44	83	46	38	46	50	41.5	36	2227	39	50	43	55	261	243.5	570	47	50	99	66	44	47	178	39.5
IP Aab neg	38	63	42	38	33	34	56	51	41	44	118	43	428.5	43	97	79	41	36	43	46	55	38	55	287	31	36	54	38.5	37	37	43.5	33	27	195	33	31	39	52	103.5	240	875	35	36	50	40	58.5	40	35	32
IP Aab neg	31	31.5	31.5	28	27.5	26.5	40	39	29	31	34	25	34	33	47	43	32	33	32	32	44	30	35	31	27	29	32	31	33	33	32	27	25	34	29	28	33	32	33	263	31.5	30	34	32.5	30	30	33.5	32.5	28
IP Aab neg	77.5	204	45	50	67.5	86	67	81	58	90	59.5	44.5	337.5	59	120	69	57.5	46	49	58	69	54	64	197	38	45	76	54	42	41.5	48	38	35	3110	34.5	36.5	48	74	74	243	369	47	50	66.5	48.5	61	47	55	69
IP Aab neg	44	61.5	42	37	46.5	55	59	61	43	54	59	38	416.5	57.5	81	68	57	40	42	49	57	39	54	392	33	44	79	41	36.5	39	109	41	33	1637.5	33	41	41	48	136	231	602	38	46	54	41	37	41	91	35
IP Aab neg	114.5	104.5	81	39	36	35	56	52	46	60	232	34	287	57	80	155	45	52	43.5	48	56	41	57	115	34	45	52.5	40	33	39	38	40	32	107	34.5	32.5	39	52	211	254	304.5	34	40	71.5	49	43	38	55	40
IP Aab neg	167	56	216	124	40	38	53	53	43	49	45	35	587	45	65	48.5	42	37	46	49	55	37	53	262	35	41.5	60.5	39	39	37	44.5	35.5	33.5	5990.5	37	35	39	69	147.5	221	190	42	46	51	44	39	41	38	31
IP Aab neg	53.5	103	52	35	34	38	56	59	47	54	50	36.5	310	50	110	54	46	38	44	49	52	37	54	243	36.5	42	67	38	35	39	45.5	36	24	103.5	39	36	37	48	188	216	983	37	49	57	43	37	42	43	37
IP Aab neg	48	49.5	43	45	84	65	65	74	59	90	63	44	212	57	78	61	57	41	55	56	61.5	52	57	203.5	42	48	58	54	44	43	43	38.5	32	224.5	41	46	53	49	92	221	137	51	54.5	57	45	46	52	64	45
IP Aab neg	167	241	46	37	41	39	52	48	40	56	54	36.5	869	49.5	70	58	47	41	44.5	51	55	40	52	264	38	48	71	39	37	38	44	41	43.5	1574	36	36	41.5	56	125	225	336	42	48	52	42	38	40	45	35
IP Aab neg	84	208	46.5	40	42.5	42	57	53.5	43	51.5	53	38	292	50	94	59	46	37	43	66	53	43	60	304	34	41	76	41.5	37	36	41	42	30	4033	37	43	41	213.5	196	237	488	40.5	53	70.5	52	38	48	45	37
IP Aab neg	59	110	51	44	85	84	70	85	70	100	107	55	603.5	65	117	106	66.5	54	54	67	62	54	63.5	182	37	46	111.5	56	43	44	47	40	41.5	8539	45	47	50	270	96.5	251	420	52	66	65	52	63	50.5	92.5	52
IP Aab neg	69	106	235	110.5	197	181	147	224	166	168	241	174	644	226.5	301	246	184	153	116	186	97.5	146	121	362	77	133	130	151.5	115	86	192	104	93	179	90	95	156	117	521.5	312	888	176	152.5	291	101	163	171	210.5	195
IP Aab neg	58	124	60	58	31.5	34	52	50	38	43	43.5	32	905	45	68	45	39	34	40	44	53	34.5	50.5	326.5	30	41	62	36	32	36	36	39	29	85	31	30	37	44	113	202.5	132	35	37	55	44	35	39	51	44
IP Aab neg	44	89	44.5	38	31	35	51	52	38	46	40	32	272	45	72	49	41	40	39.5	45	55	37	51	189	32.5	39	102	37	37.5	42	39	34	28	106	35	35	37	49	133	200	193	35	41	53.5	44	38	42	40	32.5
IP Aab neg	57	61.5	69	36	46	44.5	52	55	46	86	47.5	36	186	44	81	48	44	46	40	47	53	38	51	123	32	38	91.5	37	37	37	42	31	31	92	30	35	40	45	139.5	193.5	255.5	36	38	54	41.5	39	40	45.5	35
IP Aab neg	99	46	80	66	38	40	51	53	43	55	62	36	526	47	99	63	44.5	40	40	44	54	38	47	245.5	31	35	49	36	36	35	43	34	30	83	32	33	37	42	90	203.5	426	37	41	54	41	43	40	100.5	36
IP Aab pos	61	84	60.5	52	111	112	99.5	123	78	80	130.5	53	216	84	301	105	73	61	58.5	65	79	440	71.5	104	47.5	69.5	59.5	77	54	54	88	46	39	3155	41	50	64	55	80	285	94.5	69.5	88	72	303.5	58	64	101	68
IP Aab pos	38	79	43	54	36	38	53	50	39	50	55.5	33.5	251	47	73.5	55	42	39.5	41	45	59	52.5	52	244.5	33.5	37	46	41.5	35	36.5	42	34	29	98	30	30	39	42	120.5	225	529.5	35.5	38	51	50	41	40	89.5	38
IP Aab pos	56	154	81	53	60	57	68	86	90	202	103	54	481	80	196	94.5	90	54	60	71	67	9186.5	60	262	38	55	92	56	44	43	53.5	47	33	1181	40.5	42	50	68	171	236	288	57.5	59.5	68	8294	49.5	59	110	49
IP Aab pos	39	51	54	35	85	91	67	96	159	335.5	471	49	578	144	264	370	60	107	58	65	53	142	55.5	218	30	32.5	54	39	35	36.5	38	32	33.5	75	31	34	36	60	71	212	437	32.5	40	52	114	43	39	41	33
IP Aab pos	200.5	68.5	45.5	42	374	435	158.5	412	118	255	61.5	39	618	49	100	70	64	42	45	60	60	58	59	249	31	40	95	41	38	40.5	57	42	34.5	515	38	36	39	73	86	219	205	41	54	61	60	43	43	46	41
IP Aab pos	97	167	41	37	61	52	60	64	98	225	74	52	436	57	113	70	56	49.5	55	55.5	59	43	58	170	33	42	91.5	40	44	40	45.5	40	40.5	10819	34	36	41	56	190	222	244	42	54	60	50	43	46	44.5	38
IP Aab pos	88	95	88	204	10493	20388.5	8677	20469	21200	25043	24265.5	6209	6363.5	16654.5	25465.5	22367	8074.5	15350.5	2563	5587	1115	5019	226	398	849	76	180	87	81	72	113.5	99	61	500	62.5	64.5	81	134	840.5	332.5	257	120.5	98.5	232.5	4327.5	247.5	264	283	167.5
IP Aab pos	40	294.5	47	43	335	362	118.5	297.5	919	1913.5	1458	227	719	394.5	2537	1174	388	448	115	145.5	91.5	912.5	65	282.5	32	41	364	43	37	37	44	37	36	142	33	35	38	56	194	274.5	442	41	45.5	66	833	43.5	48	93.5	39.5
IP Aab pos	48	10676	14893.5	10824	1527	1794	507.5	1891	4057.5	9440	12495.5	665	607	3020	10603.5	10185	3727	1479	568	1102.5	162.5	2992	72.5	281.5	57	44	79	53	42	45	50	48	40	173	36	38	47	52.5	134	222	249	56	54	1213	2685	65	61	95.5	56
IP Aab pos	57	63	13644	11484	633	625	247.5	621.5	596	1344.5	1119	176	392	350	4797	875.5	269.5	157	90	214	86	550	71	186	40	52	67	64	45	50	69.5	51	36.5	2508	35	40	53	54	148	266.5	322	157	71	70	396	50	60	63	46
IP Aab pos	191	131	78	62.5	3916	6215	1914	5712	8320	14801	10577.5	1209	1473.5	2794	8972	8698.5	1318	1809	388	1309	143	3819	80	299	47.5	62	96	59	47	56	69	72	35	228.5	41	37	48	58	243	264	220	61	63	88	2783.5	74	81	90	56.5
IP Aab pos	50	73	60	78	11501	13881	4447.5	11619	10604.5	18570.5	11835.5	3462.5	1300.5	2576	11494	11085	2237	3882	482	3394.5	175	572	95	172	43	52	91	61.5	54	53	83.5	55.5	42	3907	46	41	57	84	279	261	304.5	66	69	109	584	90	98.5	122	74
IP Aab pos	75	161	100	175	17244	20309	8590	20274	22950	26037.5	24494	6488	5913.5	13801.5	23579	22607	8303	14529	1488	8186	546.5	4510.5	212	411	89	94	271	114.5	82	81	112	86	80.5	168	75	77	102	116	635.5	302	308	127	128	209	5291.5	222	223.5	483	177
IP Aab pos	60	68.5	108.5	54	302	307	108	235	1196	2660	1837	213.5	424	604.5	337	1373	240.5	106	102	75.5	71.5	1099	57	408.5	38.5	51	87	58	42	45	46	41	37	91	38.5	37	47	56	139	233	433	55	61	61	813	50	54	71	53
IP Aab pos	55	50	60	80	692.5	767	216	676	1972.5	4162.5	1317.5	622	385	267	9622	1149	345	677	101	518	143	982.5	82	106.5	48	65.5	100	73	53	57	64	51	46	215.5	47	47	70	60	146.5	249	102	68	83	91	830.5	91	71	96	82.5
IP Aab pos	559.5	152	24311	20309	4000	5058.5	1500	4398.5	6324.5	11404	8530	1053.5	1101	2494	7240	7177	1685.5	2028.5	412	1456	133.5	2537	89	337.5	149	45	92	74.5	54	56	70	61	51.5	2006	42	42.5	66	65	265.5	239	332.5	78	100	99	1827	74	89	97	60
IP Aab pos	70	79	55	90	93	107.5	85	116	315	699.5	546	88	308.5	154	8577	493.5	399	152	75	86	127.5	2665	96	258	48	55	85	64.5	48	52	54	53	40.5	139.5	39	37.5	59	72	134	231	327	79	56.5	102.5	2054	112	69.5	94	105
IP Aab pos	42	45	44	50	1574.5	2420	672	2231	1758	3781	6784	418.5	416	2182	4075	5646	638	589.5	268	915	126	436	63	124	37.5	39.5	64.5	42	38.5	40	45	51	30.5	953	34	33	41	65	116	205	107.5	40	39	68.5	367	61	49	46	51
IP Aab pos	70.5	82	103	220	19600	24700	13295	25420	27032	27581	26758	10531	6161.5	20331.5	26827	25386	12652	19394	3844	12737	1057	7927	272.5	334	227	81.5	199	102.5	86	394	143	101	72	492	69	78.5	93	130	942.5	298	253.5	149.5	105	254	6928	283	318	230	218
IP Aab pos	84	71	58	117	11606	16592	6292.5	15782.5	19074	23602	21303.5	5608	2642	9773	18604.5	19966	4347	9844	2212	7413	319	4558.5	141	334	265	53	110	63	52.5	105	507	65	53	123.5	53	47.5	63	86	473	248	146	75.5	62	145.5	3831.5	135	158	112.5	103.5
IP Aab pos	56	65	68	63	957	1183.5	378.5	1170.5	4915	9059	5134	1284	982.5	1664	10388	4292	633	1147	299	378	150	986	86	745	39	51	176	43	41	178	63	45	40	153.5	36	36	45.5	73	268	207	1193.5	43	44	80	802	74	65	62	52.5
IP Aab pos	3105	194	43	46	97	133	85	151	259	424	552	99	349	134	433	512	167	162	79.5	97	65	89	60	322	41.5	52	73	48.5	44	45	49	48	38	146.5	39	39	46	49	150	201.5	733	71	53	62	77	60	47	3346.5	58
IP Aab pos	97	78.5	50	47	260	231.5	108	270	324.5	577.5	453	105	508	139	2660.5	437	159	181.5	79	90	78	4739	63	339.5	36	48	82	47	39	42	49	39	35.5	2305	37	36	42	49	116	204	619	60	51	62	3323	53	50	132	47
IP Aab pos	75	22082	14085	5934.5	20929.5	24133	14599	25655	27095.5	25101	25632	12189	7883	22243	25885	24410	15471	21921	6564	16883.5	898	11246	336.5	309	95	108	243	131	96	95	169	105	82	2142	79	92	108	267	1187	306	368	200.5	135.5	301.5	11577	319.5	388	286.5	253
[truncated: 47 more columns]
