# Supplementary material for: Incontinentia pigmenti underlies thymic dysplasia, autoantibodies to type I IFNs, and viral diseases
Source: J Exp Med. 2024 Oct 1;221(11):e20231152. doi: 10.1084/jem.20231152 (PMC11448874; doi:10.1084/jem.20231152)
Supplement: Table S4 — shows flow cytometry data for thymocytes extracted from WT and IP thymi. [file JEM_20231152_TableS4.xlsx]

## Sheet: Supplementary Table 4
Organ	Panel	Parameter Name	DataType	Reference	OPLS-DA	Population Name	EXPERIMENT	NAME	MICE N°	REPLICATE	SAMPLE N°	GENETIC BKG	GENOTYPE	GROUP	SEX(M/F)	AGE(Wk)	Raw.Data
Thymus	Sample	Cell Number	Abs. Count	(x1E6)		Cell Number_Sample_Thymus	EXP1	EXP1_CTRL_1	1	Pool7	1	C57BL/6N	WT	CTRL	F	P7.5	68.628
Thymus	Sample	Cell Number	Abs. Count	(x1E6)		Cell Number_Sample_Thymus	EXP1	EXP1_CTRL_2	2	Pool7	2	C57BL/6N	WT	CTRL	F	P7.5	50.562
Thymus	Sample	Cell Number	Abs. Count	(x1E6)		Cell Number_Sample_Thymus	EXP1	EXP1_CTRL_3	3	Pool7	3	C57BL/6N	WT	CTRL	F	P7.5	46.866
Thymus	Sample	Cell Number	Abs. Count	(x1E6)		Cell Number_Sample_Thymus	EXP1	EXP1_CTRL_4	4		4	C57BL/6N	WT	CTRL	F	P7.5	47.226
Thymus	Sample	Cell Number	Abs. Count	(x1E6)		Cell Number_Sample_Thymus	EXP1	EXP1_CTRL_5	5		5	C57BL/6N	WT	CTRL	F	P7.5	50.64
Thymus	Sample	Cell Number	Abs. Count	(x1E6)		Cell Number_Sample_Thymus	EXP2	EXP2_CTRL_1	1	Pool1	10	C57BL/6N	WT	CTRL	F	P7.5	46.17
Thymus	Sample	Cell Number	Abs. Count	(x1E6)		Cell Number_Sample_Thymus	EXP2	EXP2_CTRL_2	2	Pool1	11	C57BL/6N	WT	CTRL	F	P7.5	59.886
Thymus	Sample	Cell Number	Abs. Count	(x1E6)		Cell Number_Sample_Thymus	EXP2	EXP2_CTRL_3	3	Pool1	12	C57BL/6N	WT	CTRL	F	P7.5	39.162
Thymus	Sample	Cell Number	Abs. Count	(x1E6)		Cell Number_Sample_Thymus	EXP2	EXP2_CTRL_7	7	NA	13	C57BL/6N	WT	CTRL	F	P7.5	29.464
Thymus	Sample	Cell Number	Abs. Count	(x1E6)		Cell Number_Sample_Thymus	EXP3	EXP3_CTRL_1	1	Pool5	22	C57BL/6N	WT	CTRL	F	P7.5	45.7089
Thymus	Sample	Cell Number	Abs. Count	(x1E6)		Cell Number_Sample_Thymus	EXP3	EXP3_CTRL_2	2	Pool5	23	C57BL/6N	WT	CTRL	F	P7.5	55.9465
Thymus	Sample	Cell Number	Abs. Count	(x1E6)		Cell Number_Sample_Thymus	EXP3	EXP3_CTRL_3	3	Pool5	24	C57BL/6N	WT	CTRL	F	P7.5	66.721
Thymus	Sample	Cell Number	Abs. Count	(x1E6)		Cell Number_Sample_Thymus	EXP3	EXP3_CTRL_4	4	Pool5	25	C57BL/6N	WT	CTRL	F	P7.5	62.618
Thymus	Sample	Cell Number	Abs. Count	(x1E6)		Cell Number_Sample_Thymus	EXP3	EXP3_CTRL_5	5	Pool5	26	C57BL/6N	WT	CTRL	F	P7.5	66.0065
Thymus	Sample	Viability	Frequencies	(% Cells)		Viability_Sample_Thymus	EXP1	EXP1_CTRL_1	1	Pool7	1	C57BL/6N	WT	CTRL	F	P7.5	90.3
Thymus	Sample	Viability	Frequencies	(% Cells)		Viability_Sample_Thymus	EXP1	EXP1_CTRL_2	2	Pool7	2	C57BL/6N	WT	CTRL	F	P7.5	92.3
Thymus	Sample	Viability	Frequencies	(% Cells)		Viability_Sample_Thymus	EXP1	EXP1_CTRL_3	3	Pool7	3	C57BL/6N	WT	CTRL	F	P7.5	91.1
Thymus	Sample	Viability	Frequencies	(% Cells)		Viability_Sample_Thymus	EXP1	EXP1_CTRL_4	4		4	C57BL/6N	WT	CTRL	F	P7.5	90.9
Thymus	Sample	Viability	Frequencies	(% Cells)		Viability_Sample_Thymus	EXP1	EXP1_CTRL_5	5		5	C57BL/6N	WT	CTRL	F	P7.5	92.2
Thymus	Sample	Viability	Frequencies	(% Cells)		Viability_Sample_Thymus	EXP2	EXP2_CTRL_1	1	Pool1	10	C57BL/6N	WT	CTRL	F	P7.5	99.269
Thymus	Sample	Viability	Frequencies	(% Cells)		Viability_Sample_Thymus	EXP2	EXP2_CTRL_2	2	Pool1	11	C57BL/6N	WT	CTRL	F	P7.5	99.409
Thymus	Sample	Viability	Frequencies	(% Cells)		Viability_Sample_Thymus	EXP2	EXP2_CTRL_3	3	Pool1	12	C57BL/6N	WT	CTRL	F	P7.5	99.28
Thymus	Sample	Viability	Frequencies	(% Cells)		Viability_Sample_Thymus	EXP2	EXP2_CTRL_7	7	NA	13	C57BL/6N	WT	CTRL	F	P7.5	99.635
Thymus	Sample	Viability	Frequencies	(% Cells)		Viability_Sample_Thymus	EXP3	EXP3_CTRL_1	1	Pool5	22	C57BL/6N	WT	CTRL	F	P7.5	99.474
Thymus	Sample	Viability	Frequencies	(% Cells)		Viability_Sample_Thymus	EXP3	EXP3_CTRL_2	2	Pool5	23	C57BL/6N	WT	CTRL	F	P7.5	99.565
Thymus	Sample	Viability	Frequencies	(% Cells)		Viability_Sample_Thymus	EXP3	EXP3_CTRL_3	3	Pool5	24	C57BL/6N	WT	CTRL	F	P7.5	99.657
Thymus	Sample	Viability	Frequencies	(% Cells)		Viability_Sample_Thymus	EXP3	EXP3_CTRL_4	4	Pool5	25	C57BL/6N	WT	CTRL	F	P7.5	99.605
Thymus	Sample	Viability	Frequencies	(% Cells)		Viability_Sample_Thymus	EXP3	EXP3_CTRL_5	5	Pool5	26	C57BL/6N	WT	CTRL	F	P7.5	99.658
Thymus	Sample	Organ Weight	Weight	(mg)		Organ Weight_Sample_Thymus	EXP2	EXP2_CTRL_1	1	Pool1	10	C57BL/6N	WT	CTRL	F	P7.5	42
Thymus	Sample	Organ Weight	Weight	(mg)		Organ Weight_Sample_Thymus	EXP2	EXP2_CTRL_2	2	Pool1	11	C57BL/6N	WT	CTRL	F	P7.5	44
Thymus	Sample	Organ Weight	Weight	(mg)		Organ Weight_Sample_Thymus	EXP2	EXP2_CTRL_3	3	Pool1	12	C57BL/6N	WT	CTRL	F	P7.5	31
Thymus	Sample	Organ Weight	Weight	(mg)		Organ Weight_Sample_Thymus	EXP2	EXP2_CTRL_7	7	NA	13	C57BL/6N	WT	CTRL	F	P7.5	41
Thymus	Sample	Organ Weight	Weight	(mg)		Organ Weight_Sample_Thymus	EXP3	EXP3_CTRL_1	1	Pool5	22	C57BL/6N	WT	CTRL	F	P7.5	15
Thymus	Sample	Organ Weight	Weight	(mg)		Organ Weight_Sample_Thymus	EXP3	EXP3_CTRL_2	2	Pool5	23	C57BL/6N	WT	CTRL	F	P7.5	22
Thymus	Sample	Organ Weight	Weight	(mg)		Organ Weight_Sample_Thymus	EXP3	EXP3_CTRL_3	3	Pool5	24	C57BL/6N	WT	CTRL	F	P7.5	21
Thymus	Sample	Organ Weight	Weight	(mg)		Organ Weight_Sample_Thymus	EXP3	EXP3_CTRL_4	4	Pool5	25	C57BL/6N	WT	CTRL	F	P7.5	17
Thymus	Sample	Organ Weight	Weight	(mg)		Organ Weight_Sample_Thymus	EXP3	EXP3_CTRL_5	5	Pool5	26	C57BL/6N	WT	CTRL	F	P7.5	12
Thymus	Sample	Cell/mg Tissue	Ratio	(Cells/g Tissue)		Cell/mg Tissue_Sample_Thymus	EXP2	EXP2_CTRL_1	1	Pool1	10	C57BL/6N	WT	CTRL	F	P7.5	1099.29
Thymus	Sample	Cell/mg Tissue	Ratio	(Cells/g Tissue)		Cell/mg Tissue_Sample_Thymus	EXP2	EXP2_CTRL_2	2	Pool1	11	C57BL/6N	WT	CTRL	F	P7.5	1361.05
Thymus	Sample	Cell/mg Tissue	Ratio	(Cells/g Tissue)		Cell/mg Tissue_Sample_Thymus	EXP2	EXP2_CTRL_3	3	Pool1	12	C57BL/6N	WT	CTRL	F	P7.5	1263.29
Thymus	Sample	Cell/mg Tissue	Ratio	(Cells/g Tissue)		Cell/mg Tissue_Sample_Thymus	EXP2	EXP2_CTRL_7	7	NA	13	C57BL/6N	WT	CTRL	F	P7.5	718.634
Thymus	Sample	Cell/mg Tissue	Ratio	(Cells/g Tissue)		Cell/mg Tissue_Sample_Thymus	EXP3	EXP3_CTRL_1	1	Pool5	22	C57BL/6N	WT	CTRL	F	P7.5	3047.26
Thymus	Sample	Cell/mg Tissue	Ratio	(Cells/g Tissue)		Cell/mg Tissue_Sample_Thymus	EXP3	EXP3_CTRL_2	2	Pool5	23	C57BL/6N	WT	CTRL	F	P7.5	2543.02
Thymus	Sample	Cell/mg Tissue	Ratio	(Cells/g Tissue)		Cell/mg Tissue_Sample_Thymus	EXP3	EXP3_CTRL_3	3	Pool5	24	C57BL/6N	WT	CTRL	F	P7.5	3177.19
Thymus	Sample	Cell/mg Tissue	Ratio	(Cells/g Tissue)		Cell/mg Tissue_Sample_Thymus	EXP3	EXP3_CTRL_4	4	Pool5	25	C57BL/6N	WT	CTRL	F	P7.5	3683.41
Thymus	Sample	Cell/mg Tissue	Ratio	(Cells/g Tissue)		Cell/mg Tissue_Sample_Thymus	EXP3	EXP3_CTRL_5	5	Pool5	26	C57BL/6N	WT	CTRL	F	P7.5	5500.54
Thymus	CYTO-P02A	ab Tc	Frequencies	(% Cells)		ab Tc_CYTO-P02A_Thymus	EXP1	EXP1_CTRL_1	1	Pool7	1	C57BL/6N	WT	CTRL	F	P7.5	8.60877
Thymus	CYTO-P02A	ab Tc	Frequencies	(% Cells)		ab Tc_CYTO-P02A_Thymus	EXP1	EXP1_CTRL_2	2	Pool7	2	C57BL/6N	WT	CTRL	F	P7.5	8.13577
Thymus	CYTO-P02A	ab Tc	Frequencies	(% Cells)		ab Tc_CYTO-P02A_Thymus	EXP1	EXP1_CTRL_3	3	Pool7	3	C57BL/6N	WT	CTRL	F	P7.5	8.66208
Thymus	CYTO-P02A	ab Tc	Frequencies	(% Cells)		ab Tc_CYTO-P02A_Thymus	EXP1	EXP1_CTRL_4	4		4	C57BL/6N	WT	CTRL	F	P7.5	8.53328
Thymus	CYTO-P02A	ab Tc	Frequencies	(% Cells)		ab Tc_CYTO-P02A_Thymus	EXP1	EXP1_CTRL_5	5		5	C57BL/6N	WT	CTRL	F	P7.5	7.48468
Thymus	CYTO-P02A	ab Tc	Frequencies	(% Cells)		ab Tc_CYTO-P02A_Thymus	EXP2	EXP2_CTRL_1	1	Pool1	10	C57BL/6N	WT	CTRL	F	P7.5	12.523
Thymus	CYTO-P02A	ab Tc	Frequencies	(% Cells)		ab Tc_CYTO-P02A_Thymus	EXP2	EXP2_CTRL_2	2	Pool1	11	C57BL/6N	WT	CTRL	F	P7.5	7.1824
Thymus	CYTO-P02A	ab Tc	Frequencies	(% Cells)		ab Tc_CYTO-P02A_Thymus	EXP2	EXP2_CTRL_3	3	Pool1	12	C57BL/6N	WT	CTRL	F	P7.5	7.76536
Thymus	CYTO-P02A	ab Tc	Frequencies	(% Cells)		ab Tc_CYTO-P02A_Thymus	EXP2	EXP2_CTRL_7	7	NA	13	C57BL/6N	WT	CTRL	F	P7.5	6.90769
Thymus	CYTO-P02A	ab Tc	Frequencies	(% Cells)		ab Tc_CYTO-P02A_Thymus	EXP3	EXP3_CTRL_1	1	Pool5	22	C57BL/6N	WT	CTRL	F	P7.5	6.02791
Thymus	CYTO-P02A	ab Tc	Frequencies	(% Cells)		ab Tc_CYTO-P02A_Thymus	EXP3	EXP3_CTRL_2	2	Pool5	23	C57BL/6N	WT	CTRL	F	P7.5	5.73552
Thymus	CYTO-P02A	ab Tc	Frequencies	(% Cells)		ab Tc_CYTO-P02A_Thymus	EXP3	EXP3_CTRL_3	3	Pool5	24	C57BL/6N	WT	CTRL	F	P7.5	6.61177
Thymus	CYTO-P02A	ab Tc	Frequencies	(% Cells)		ab Tc_CYTO-P02A_Thymus	EXP3	EXP3_CTRL_4	4	Pool5	25	C57BL/6N	WT	CTRL	F	P7.5	5.25624
Thymus	CYTO-P02A	ab Tc	Frequencies	(% Cells)		ab Tc_CYTO-P02A_Thymus	EXP3	EXP3_CTRL_5	5	Pool5	26	C57BL/6N	WT	CTRL	F	P7.5	6.00531
Thymus	CYTO-P02A	IE CD8 Tc	Frequencies	(% Cells)		IE CD8 Tc_CYTO-P02A_Thymus	EXP1	EXP1_CTRL_1	1	Pool7	1	C57BL/6N	WT	CTRL	F	P7.5	2.08992
Thymus	CYTO-P02A	IE CD8 Tc	Frequencies	(% Cells)		IE CD8 Tc_CYTO-P02A_Thymus	EXP1	EXP1_CTRL_2	2	Pool7	2	C57BL/6N	WT	CTRL	F	P7.5	1.8612
Thymus	CYTO-P02A	IE CD8 Tc	Frequencies	(% Cells)		IE CD8 Tc_CYTO-P02A_Thymus	EXP1	EXP1_CTRL_3	3	Pool7	3	C57BL/6N	WT	CTRL	F	P7.5	2.19944
Thymus	CYTO-P02A	IE CD8 Tc	Frequencies	(% Cells)		IE CD8 Tc_CYTO-P02A_Thymus	EXP1	EXP1_CTRL_4	4		4	C57BL/6N	WT	CTRL	F	P7.5	1.94762
Thymus	CYTO-P02A	IE CD8 Tc	Frequencies	(% Cells)		IE CD8 Tc_CYTO-P02A_Thymus	EXP1	EXP1_CTRL_5	5		5	C57BL/6N	WT	CTRL	F	P7.5	1.93289
Thymus	CYTO-P02A	IE CD8 Tc	Frequencies	(% Cells)		IE CD8 Tc_CYTO-P02A_Thymus	EXP2	EXP2_CTRL_1	1	Pool1	10	C57BL/6N	WT	CTRL	F	P7.5	1.98034
Thymus	CYTO-P02A	IE CD8 Tc	Frequencies	(% Cells)		IE CD8 Tc_CYTO-P02A_Thymus	EXP2	EXP2_CTRL_2	2	Pool1	11	C57BL/6N	WT	CTRL	F	P7.5	2.16395
Thymus	CYTO-P02A	IE CD8 Tc	Frequencies	(% Cells)		IE CD8 Tc_CYTO-P02A_Thymus	EXP2	EXP2_CTRL_3	3	Pool1	12	C57BL/6N	WT	CTRL	F	P7.5	2.6348
Thymus	CYTO-P02A	IE CD8 Tc	Frequencies	(% Cells)		IE CD8 Tc_CYTO-P02A_Thymus	EXP2	EXP2_CTRL_7	7	NA	13	C57BL/6N	WT	CTRL	F	P7.5	2.75774
Thymus	CYTO-P02A	IE CD8 Tc	Frequencies	(% Cells)		IE CD8 Tc_CYTO-P02A_Thymus	EXP3	EXP3_CTRL_1	1	Pool5	22	C57BL/6N	WT	CTRL	F	P7.5	2.0152
Thymus	CYTO-P02A	IE CD8 Tc	Frequencies	(% Cells)		IE CD8 Tc_CYTO-P02A_Thymus	EXP3	EXP3_CTRL_2	2	Pool5	23	C57BL/6N	WT	CTRL	F	P7.5	1.74781
Thymus	CYTO-P02A	IE CD8 Tc	Frequencies	(% Cells)		IE CD8 Tc_CYTO-P02A_Thymus	EXP3	EXP3_CTRL_3	3	Pool5	24	C57BL/6N	WT	CTRL	F	P7.5	2.14829
Thymus	CYTO-P02A	IE CD8 Tc	Frequencies	(% Cells)		IE CD8 Tc_CYTO-P02A_Thymus	EXP3	EXP3_CTRL_4	4	Pool5	25	C57BL/6N	WT	CTRL	F	P7.5	1.51059
Thymus	CYTO-P02A	IE CD8 Tc	Frequencies	(% Cells)		IE CD8 Tc_CYTO-P02A_Thymus	EXP3	EXP3_CTRL_5	5	Pool5	26	C57BL/6N	WT	CTRL	F	P7.5	1.87086
Thymus	CYTO-P02A	Early CD8 Tc	Frequencies	(% CD8Tc)		Early CD8 Tc_CYTO-P02A_Thymus	EXP1	EXP1_CTRL_1	1	Pool7	1	C57BL/6N	WT	CTRL	F	P7.5	24.9903
Thymus	CYTO-P02A	Early CD8 Tc	Frequencies	(% CD8Tc)		Early CD8 Tc_CYTO-P02A_Thymus	EXP1	EXP1_CTRL_2	2	Pool7	2	C57BL/6N	WT	CTRL	F	P7.5	24.9235
Thymus	CYTO-P02A	Early CD8 Tc	Frequencies	(% CD8Tc)		Early CD8 Tc_CYTO-P02A_Thymus	EXP1	EXP1_CTRL_3	3	Pool7	3	C57BL/6N	WT	CTRL	F	P7.5	24.9447
Thymus	CYTO-P02A	Early CD8 Tc	Frequencies	(% CD8Tc)		Early CD8 Tc_CYTO-P02A_Thymus	EXP1	EXP1_CTRL_4	4		4	C57BL/6N	WT	CTRL	F	P7.5	25.2128
Thymus	CYTO-P02A	Early CD8 Tc	Frequencies	(% CD8Tc)		Early CD8 Tc_CYTO-P02A_Thymus	EXP1	EXP1_CTRL_5	5		5	C57BL/6N	WT	CTRL	F	P7.5	21.8096
Thymus	CYTO-P02A	Early CD8 Tc	Frequencies	(% CD8Tc)		Early CD8 Tc_CYTO-P02A_Thymus	EXP2	EXP2_CTRL_1	1	Pool1	10	C57BL/6N	WT	CTRL	F	P7.5	48.481
Thymus	CYTO-P02A	Early CD8 Tc	Frequencies	(% CD8Tc)		Early CD8 Tc_CYTO-P02A_Thymus	EXP2	EXP2_CTRL_2	2	Pool1	11	C57BL/6N	WT	CTRL	F	P7.5	38.2439
Thymus	CYTO-P02A	Early CD8 Tc	Frequencies	(% CD8Tc)		Early CD8 Tc_CYTO-P02A_Thymus	EXP2	EXP2_CTRL_3	3	Pool1	12	C57BL/6N	WT	CTRL	F	P7.5	30.9883
Thymus	CYTO-P02A	Early CD8 Tc	Frequencies	(% CD8Tc)		Early CD8 Tc_CYTO-P02A_Thymus	EXP2	EXP2_CTRL_7	7	NA	13	C57BL/6N	WT	CTRL	F	P7.5	28.112
Thymus	CYTO-P02A	Early CD8 Tc	Frequencies	(% CD8Tc)		Early CD8 Tc_CYTO-P02A_Thymus	EXP3	EXP3_CTRL_1	1	Pool5	22	C57BL/6N	WT	CTRL	F	P7.5	19.8989
Thymus	CYTO-P02A	Early CD8 Tc	Frequencies	(% CD8Tc)		Early CD8 Tc_CYTO-P02A_Thymus	EXP3	EXP3_CTRL_2	2	Pool5	23	C57BL/6N	WT	CTRL	F	P7.5	28.8813
Thymus	CYTO-P02A	Early CD8 Tc	Frequencies	(% CD8Tc)		Early CD8 Tc_CYTO-P02A_Thymus	EXP3	EXP3_CTRL_3	3	Pool5	24	C57BL/6N	WT	CTRL	F	P7.5	28.9624
Thymus	CYTO-P02A	Early CD8 Tc	Frequencies	(% CD8Tc)		Early CD8 Tc_CYTO-P02A_Thymus	EXP3	EXP3_CTRL_4	4	Pool5	25	C57BL/6N	WT	CTRL	F	P7.5	34.0364
Thymus	CYTO-P02A	Early CD8 Tc	Frequencies	(% CD8Tc)		Early CD8 Tc_CYTO-P02A_Thymus	EXP3	EXP3_CTRL_5	5	Pool5	26	C57BL/6N	WT	CTRL	F	P7.5	33.3002
Thymus	CYTO-P02A	Late CD8 Tc	Frequencies	(% CD8Tc)		Late CD8 Tc_CYTO-P02A_Thymus	EXP1	EXP1_CTRL_1	1	Pool7	1	C57BL/6N	WT	CTRL	F	P7.5	12.5838
Thymus	CYTO-P02A	Late CD8 Tc	Frequencies	(% CD8Tc)		Late CD8 Tc_CYTO-P02A_Thymus	EXP1	EXP1_CTRL_2	2	Pool7	2	C57BL/6N	WT	CTRL	F	P7.5	10.3476
Thymus	CYTO-P02A	Late CD8 Tc	Frequencies	(% CD8Tc)		Late CD8 Tc_CYTO-P02A_Thymus	EXP1	EXP1_CTRL_3	3	Pool7	3	C57BL/6N	WT	CTRL	F	P7.5	8.47118
Thymus	CYTO-P02A	Late CD8 Tc	Frequencies	(% CD8Tc)		Late CD8 Tc_CYTO-P02A_Thymus	EXP1	EXP1_CTRL_4	4		4	C57BL/6N	WT	CTRL	F	P7.5	11.0461
Thymus	CYTO-P02A	Late CD8 Tc	Frequencies	(% CD8Tc)		Late CD8 Tc_CYTO-P02A_Thymus	EXP1	EXP1_CTRL_5	5		5	C57BL/6N	WT	CTRL	F	P7.5	8.91304
Thymus	CYTO-P02A	Late CD8 Tc	Frequencies	(% CD8Tc)		Late CD8 Tc_CYTO-P02A_Thymus	EXP2	EXP2_CTRL_1	1	Pool1	10	C57BL/6N	WT	CTRL	F	P7.5	5.23487
Thymus	CYTO-P02A	Late CD8 Tc	Frequencies	(% CD8Tc)		Late CD8 Tc_CYTO-P02A_Thymus	EXP2	EXP2_CTRL_2	2	Pool1	11	C57BL/6N	WT	CTRL	F	P7.5	3.67628
Thymus	CYTO-P02A	Late CD8 Tc	Frequencies	(% CD8Tc)		Late CD8 Tc_CYTO-P02A_Thymus	EXP2	EXP2_CTRL_3	3	Pool1	12	C57BL/6N	WT	CTRL	F	P7.5	3.52404
Thymus	CYTO-P02A	Late CD8 Tc	Frequencies	(% CD8Tc)		Late CD8 Tc_CYTO-P02A_Thymus	EXP2	EXP2_CTRL_7	7	NA	13	C57BL/6N	WT	CTRL	F	P7.5	2.20659
Thymus	CYTO-P02A	Late CD8 Tc	Frequencies	(% CD8Tc)		Late CD8 Tc_CYTO-P02A_Thymus	EXP3	EXP3_CTRL_1	1	Pool5	22	C57BL/6N	WT	CTRL	F	P7.5	2.05388
Thymus	CYTO-P02A	Late CD8 Tc	Frequencies	(% CD8Tc)		Late CD8 Tc_CYTO-P02A_Thymus	EXP3	EXP3_CTRL_2	2	Pool5	23	C57BL/6N	WT	CTRL	F	P7.5	1.03018
Thymus	CYTO-P02A	Late CD8 Tc	Frequencies	(% CD8Tc)		Late CD8 Tc_CYTO-P02A_Thymus	EXP3	EXP3_CTRL_3	3	Pool5	24	C57BL/6N	WT	CTRL	F	P7.5	1.45087
Thymus	CYTO-P02A	Late CD8 Tc	Frequencies	(% CD8Tc)		Late CD8 Tc_CYTO-P02A_Thymus	EXP3	EXP3_CTRL_4	4	Pool5	25	C57BL/6N	WT	CTRL	F	P7.5	0.886444
Thymus	CYTO-P02A	Late CD8 Tc	Frequencies	(% CD8Tc)		Late CD8 Tc_CYTO-P02A_Thymus	EXP3	EXP3_CTRL_5	5	Pool5	26	C57BL/6N	WT	CTRL	F	P7.5	0.54008
Thymus	CYTO-P02A	IE CD4 Tc	Frequencies	(% Cells)		IE CD4 Tc_CYTO-P02A_Thymus	EXP1	EXP1_CTRL_1	1	Pool7	1	C57BL/6N	WT	CTRL	F	P7.5	5.75349
Thymus	CYTO-P02A	IE CD4 Tc	Frequencies	(% Cells)		IE CD4 Tc_CYTO-P02A_Thymus	EXP1	EXP1_CTRL_2	2	Pool7	2	C57BL/6N	WT	CTRL	F	P7.5	5.50615
Thymus	CYTO-P02A	IE CD4 Tc	Frequencies	(% Cells)		IE CD4 Tc_CYTO-P02A_Thymus	EXP1	EXP1_CTRL_3	3	Pool7	3	C57BL/6N	WT	CTRL	F	P7.5	5.57334
Thymus	CYTO-P02A	IE CD4 Tc	Frequencies	(% Cells)		IE CD4 Tc_CYTO-P02A_Thymus	EXP1	EXP1_CTRL_4	4		4	C57BL/6N	WT	CTRL	F	P7.5	5.7052
Thymus	CYTO-P02A	IE CD4 Tc	Frequencies	(% Cells)		IE CD4 Tc_CYTO-P02A_Thymus	EXP1	EXP1_CTRL_5	5		5	C57BL/6N	WT	CTRL	F	P7.5	4.99191
Thymus	CYTO-P02A	IE CD4 Tc	Frequencies	(% Cells)		IE CD4 Tc_CYTO-P02A_Thymus	EXP2	EXP2_CTRL_1	1	Pool1	10	C57BL/6N	WT	CTRL	F	P7.5	5.89358
Thymus	CYTO-P02A	IE CD4 Tc	Frequencies	(% Cells)		IE CD4 Tc_CYTO-P02A_Thymus	EXP2	EXP2_CTRL_2	2	Pool1	11	C57BL/6N	WT	CTRL	F	P7.5	5.20412
Thymus	CYTO-P02A	IE CD4 Tc	Frequencies	(% Cells)		IE CD4 Tc_CYTO-P02A_Thymus	EXP2	EXP2_CTRL_3	3	Pool1	12	C57BL/6N	WT	CTRL	F	P7.5	5.572
Thymus	CYTO-P02A	IE CD4 Tc	Frequencies	(% Cells)		IE CD4 Tc_CYTO-P02A_Thymus	EXP2	EXP2_CTRL_7	7	NA	13	C57BL/6N	WT	CTRL	F	P7.5	5.14021
Thymus	CYTO-P02A	IE CD4 Tc	Frequencies	(% Cells)		IE CD4 Tc_CYTO-P02A_Thymus	EXP3	EXP3_CTRL_1	1	Pool5	22	C57BL/6N	WT	CTRL	F	P7.5	4.791
Thymus	CYTO-P02A	IE CD4 Tc	Frequencies	(% Cells)		IE CD4 Tc_CYTO-P02A_Thymus	EXP3	EXP3_CTRL_2	2	Pool5	23	C57BL/6N	WT	CTRL	F	P7.5	4.69903
Thymus	CYTO-P02A	IE CD4 Tc	Frequencies	(% Cells)		IE CD4 Tc_CYTO-P02A_Thymus	EXP3	EXP3_CTRL_3	3	Pool5	24	C57BL/6N	WT	CTRL	F	P7.5	5.39105
Thymus	CYTO-P02A	IE CD4 Tc	Frequencies	(% Cells)		IE CD4 Tc_CYTO-P02A_Thymus	EXP3	EXP3_CTRL_4	4	Pool5	25	C57BL/6N	WT	CTRL	F	P7.5	4.22679
Thymus	CYTO-P02A	IE CD4 Tc	Frequencies	(% Cells)		IE CD4 Tc_CYTO-P02A_Thymus	EXP3	EXP3_CTRL_5	5	Pool5	26	C57BL/6N	WT	CTRL	F	P7.5	4.83482
Thymus	CYTO-P02A	Conv. CD4 Tc	Frequencies	(% CD4 Tc)		Conv. CD4 Tc_CYTO-P02A_Thymus	EXP1	EXP1_CTRL_1	1	Pool7	1	C57BL/6N	WT	CTRL	F	P7.5	97.2719
Thymus	CYTO-P02A	Conv. CD4 Tc	Frequencies	(% CD4 Tc)		Conv. CD4 Tc_CYTO-P02A_Thymus	EXP1	EXP1_CTRL_2	2	Pool7	2	C57BL/6N	WT	CTRL	F	P7.5	97.0235
Thymus	CYTO-P02A	Conv. CD4 Tc	Frequencies	(% CD4 Tc)		Conv. CD4 Tc_CYTO-P02A_Thymus	EXP1	EXP1_CTRL_3	3	Pool7	3	C57BL/6N	WT	CTRL	F	P7.5	97.2121
Thymus	CYTO-P02A	Conv. CD4 Tc	Frequencies	(% CD4 Tc)		Conv. CD4 Tc_CYTO-P02A_Thymus	EXP1	EXP1_CTRL_4	4		4	C57BL/6N	WT	CTRL	F	P7.5	97.4134
Thymus	CYTO-P02A	Conv. CD4 Tc	Frequencies	(% CD4 Tc)		Conv. CD4 Tc_CYTO-P02A_Thymus	EXP1	EXP1_CTRL_5	5		5	C57BL/6N	WT	CTRL	F	P7.5	97.5726
Thymus	CYTO-P02A	Conv. CD4 Tc	Frequencies	(% CD4 Tc)		Conv. CD4 Tc_CYTO-P02A_Thymus	EXP2	EXP2_CTRL_1	1	Pool1	10	C57BL/6N	WT	CTRL	F	P7.5	96.3662
Thymus	CYTO-P02A	Conv. CD4 Tc	Frequencies	(% CD4 Tc)		Conv. CD4 Tc_CYTO-P02A_Thymus	EXP2	EXP2_CTRL_2	2	Pool1	11	C57BL/6N	WT	CTRL	F	P7.5	96.1487
Thymus	CYTO-P02A	Conv. CD4 Tc	Frequencies	(% CD4 Tc)		Conv. CD4 Tc_CYTO-P02A_Thymus	EXP2	EXP2_CTRL_3	3	Pool1	12	C57BL/6N	WT	CTRL	F	P7.5	96.1722
Thymus	CYTO-P02A	Conv. CD4 Tc	Frequencies	(% CD4 Tc)		Conv. CD4 Tc_CYTO-P02A_Thymus	EXP2	EXP2_CTRL_7	7	NA	13	C57BL/6N	WT	CTRL	F	P7.5	97.1718
Thymus	CYTO-P02A	Conv. CD4 Tc	Frequencies	(% CD4 Tc)		Conv. CD4 Tc_CYTO-P02A_Thymus	EXP3	EXP3_CTRL_1	1	Pool5	22	C57BL/6N	WT	CTRL	F	P7.5	97.2824
Thymus	CYTO-P02A	Conv. CD4 Tc	Frequencies	(% CD4 Tc)		Conv. CD4 Tc_CYTO-P02A_Thymus	EXP3	EXP3_CTRL_2	2	Pool5	23	C57BL/6N	WT	CTRL	F	P7.5	96.894
Thymus	CYTO-P02A	Conv. CD4 Tc	Frequencies	(% CD4 Tc)		Conv. CD4 Tc_CYTO-P02A_Thymus	EXP3	EXP3_CTRL_3	3	Pool5	24	C57BL/6N	WT	CTRL	F	P7.5	96.8604
Thymus	CYTO-P02A	Conv. CD4 Tc	Frequencies	(% CD4 Tc)		Conv. CD4 Tc_CYTO-P02A_Thymus	EXP3	EXP3_CTRL_4	4	Pool5	25	C57BL/6N	WT	CTRL	F	P7.5	97.1816
Thymus	CYTO-P02A	Conv. CD4 Tc	Frequencies	(% CD4 Tc)		Conv. CD4 Tc_CYTO-P02A_Thymus	EXP3	EXP3_CTRL_5	5	Pool5	26	C57BL/6N	WT	CTRL	F	P7.5	97.6682
Thymus	CYTO-P02A	Treg	Frequencies	(% CD4 Tc)		Treg_CYTO-P02A_Thymus	EXP1	EXP1_CTRL_1	1	Pool7	1	C57BL/6N	WT	CTRL	F	P7.5	2.7281
Thymus	CYTO-P02A	Treg	Frequencies	(% CD4 Tc)		Treg_CYTO-P02A_Thymus	EXP1	EXP1_CTRL_2	2	Pool7	2	C57BL/6N	WT	CTRL	F	P7.5	2.97646
Thymus	CYTO-P02A	Treg	Frequencies	(% CD4 Tc)		Treg_CYTO-P02A_Thymus	EXP1	EXP1_CTRL_3	3	Pool7	3	C57BL/6N	WT	CTRL	F	P7.5	2.78794
Thymus	CYTO-P02A	Treg	Frequencies	(% CD4 Tc)		Treg_CYTO-P02A_Thymus	EXP1	EXP1_CTRL_4	4		4	C57BL/6N	WT	CTRL	F	P7.5	2.58655
Thymus	CYTO-P02A	Treg	Frequencies	(% CD4 Tc)		Treg_CYTO-P02A_Thymus	EXP1	EXP1_CTRL_5	5		5	C57BL/6N	WT	CTRL	F	P7.5	2.42743
Thymus	CYTO-P02A	Treg	Frequencies	(% CD4 Tc)		Treg_CYTO-P02A_Thymus	EXP2	EXP2_CTRL_1	1	Pool1	10	C57BL/6N	WT	CTRL	F	P7.5	3.23923
Thymus	CYTO-P02A	Treg	Frequencies	(% CD4 Tc)		Treg_CYTO-P02A_Thymus	EXP2	EXP2_CTRL_2	2	Pool1	11	C57BL/6N	WT	CTRL	F	P7.5	3.4598
Thymus	CYTO-P02A	Treg	Frequencies	(% CD4 Tc)		Treg_CYTO-P02A_Thymus	EXP2	EXP2_CTRL_3	3	Pool1	12	C57BL/6N	WT	CTRL	F	P7.5	3.31038
Thymus	CYTO-P02A	Treg	Frequencies	(% CD4 Tc)		Treg_CYTO-P02A_Thymus	EXP2	EXP2_CTRL_7	7	NA	13	C57BL/6N	WT	CTRL	F	P7.5	2.49573
Thymus	CYTO-P02A	Treg	Frequencies	(% CD4 Tc)		Treg_CYTO-P02A_Thymus	EXP3	EXP3_CTRL_1	1	Pool5	22	C57BL/6N	WT	CTRL	F	P7.5	2.66117
Thymus	CYTO-P02A	Treg	Frequencies	(% CD4 Tc)		Treg_CYTO-P02A_Thymus	EXP3	EXP3_CTRL_2	2	Pool5	23	C57BL/6N	WT	CTRL	F	P7.5	2.86255
Thymus	CYTO-P02A	Treg	Frequencies	(% CD4 Tc)		Treg_CYTO-P02A_Thymus	EXP3	EXP3_CTRL_3	3	Pool5	24	C57BL/6N	WT	CTRL	F	P7.5	2.89813
Thymus	CYTO-P02A	Treg	Frequencies	(% CD4 Tc)		Treg_CYTO-P02A_Thymus	EXP3	EXP3_CTRL_4	4	Pool5	25	C57BL/6N	WT	CTRL	F	P7.5	2.6218
Thymus	CYTO-P02A	Treg	Frequencies	(% CD4 Tc)		Treg_CYTO-P02A_Thymus	EXP3	EXP3_CTRL_5	5	Pool5	26	C57BL/6N	WT	CTRL	F	P7.5	2.14486
Thymus	CYTO-P02A	Late CD4 Tc	Frequencies	(% CD4 Tc)		Late CD4 Tc_CYTO-P02A_Thymus	EXP1	EXP1_CTRL_1	1	Pool7	1	C57BL/6N	WT	CTRL	F	P7.5	4.39594
Thymus	CYTO-P02A	Late CD4 Tc	Frequencies	(% CD4 Tc)		Late CD4 Tc_CYTO-P02A_Thymus	EXP1	EXP1_CTRL_2	2	Pool7	2	C57BL/6N	WT	CTRL	F	P7.5	4.69739
Thymus	CYTO-P02A	Late CD4 Tc	Frequencies	(% CD4 Tc)		Late CD4 Tc_CYTO-P02A_Thymus	EXP1	EXP1_CTRL_3	3	Pool7	3	C57BL/6N	WT	CTRL	F	P7.5	4.49064
Thymus	CYTO-P02A	Late CD4 Tc	Frequencies	(% CD4 Tc)		Late CD4 Tc_CYTO-P02A_Thymus	EXP1	EXP1_CTRL_4	4		4	C57BL/6N	WT	CTRL	F	P7.5	4.53959
Thymus	CYTO-P02A	Late CD4 Tc	Frequencies	(% CD4 Tc)		Late CD4 Tc_CYTO-P02A_Thymus	EXP1	EXP1_CTRL_5	5		5	C57BL/6N	WT	CTRL	F	P7.5	3.90163
Thymus	CYTO-P02A	Late CD4 Tc	Frequencies	(% CD4 Tc)		Late CD4 Tc_CYTO-P02A_Thymus	EXP2	EXP2_CTRL_1	1	Pool1	10	C57BL/6N	WT	CTRL	F	P7.5	1.48808
Thymus	CYTO-P02A	Late CD4 Tc	Frequencies	(% CD4 Tc)		Late CD4 Tc_CYTO-P02A_Thymus	EXP2	EXP2_CTRL_2	2	Pool1	11	C57BL/6N	WT	CTRL	F	P7.5	1.26911
Thymus	CYTO-P02A	Late CD4 Tc	Frequencies	(% CD4 Tc)		Late CD4 Tc_CYTO-P02A_Thymus	EXP2	EXP2_CTRL_3	3	Pool1	12	C57BL/6N	WT	CTRL	F	P7.5	1.62565
Thymus	CYTO-P02A	Late CD4 Tc	Frequencies	(% CD4 Tc)		Late CD4 Tc_CYTO-P02A_Thymus	EXP2	EXP2_CTRL_7	7	NA	13	C57BL/6N	WT	CTRL	F	P7.5	1.21305
Thymus	CYTO-P02A	Late CD4 Tc	Frequencies	(% CD4 Tc)		Late CD4 Tc_CYTO-P02A_Thymus	EXP3	EXP3_CTRL_1	1	Pool5	22	C57BL/6N	WT	CTRL	F	P7.5	0.837855
Thymus	CYTO-P02A	Late CD4 Tc	Frequencies	(% CD4 Tc)		Late CD4 Tc_CYTO-P02A_Thymus	EXP3	EXP3_CTRL_2	2	Pool5	23	C57BL/6N	WT	CTRL	F	P7.5	1.1901
Thymus	CYTO-P02A	Late CD4 Tc	Frequencies	(% CD4 Tc)		Late CD4 Tc_CYTO-P02A_Thymus	EXP3	EXP3_CTRL_3	3	Pool5	24	C57BL/6N	WT	CTRL	F	P7.5	2.12237
Thymus	CYTO-P02A	Late CD4 Tc	Frequencies	(% CD4 Tc)		Late CD4 Tc_CYTO-P02A_Thymus	EXP3	EXP3_CTRL_4	4	Pool5	25	C57BL/6N	WT	CTRL	F	P7.5	1.33275
Thymus	CYTO-P02A	Late CD4 Tc	Frequencies	(% CD4 Tc)		Late CD4 Tc_CYTO-P02A_Thymus	EXP3	EXP3_CTRL_5	5	Pool5	26	C57BL/6N	WT	CTRL	F	P7.5	0.874443
Thymus	CYTO-P02A	Early CD4 Tc	Frequencies	(% CD4 Tc)		Early CD4 Tc_CYTO-P02A_Thymus	EXP1	EXP1_CTRL_1	1	Pool7	1	C57BL/6N	WT	CTRL	F	P7.5	93.1174
Thymus	CYTO-P02A	Early CD4 Tc	Frequencies	(% CD4 Tc)		Early CD4 Tc_CYTO-P02A_Thymus	EXP1	EXP1_CTRL_2	2	Pool7	2	C57BL/6N	WT	CTRL	F	P7.5	92.5785
Thymus	CYTO-P02A	Early CD4 Tc	Frequencies	(% CD4 Tc)		Early CD4 Tc_CYTO-P02A_Thymus	EXP1	EXP1_CTRL_3	3	Pool7	3	C57BL/6N	WT	CTRL	F	P7.5	93.0062
Thymus	CYTO-P02A	Early CD4 Tc	Frequencies	(% CD4 Tc)		Early CD4 Tc_CYTO-P02A_Thymus	EXP1	EXP1_CTRL_4	4		4	C57BL/6N	WT	CTRL	F	P7.5	93.1785
Thymus	CYTO-P02A	Early CD4 Tc	Frequencies	(% CD4 Tc)		Early CD4 Tc_CYTO-P02A_Thymus	EXP1	EXP1_CTRL_5	5		5	C57BL/6N	WT	CTRL	F	P7.5	93.9007
Thymus	CYTO-P02A	Early CD4 Tc	Frequencies	(% CD4 Tc)		Early CD4 Tc_CYTO-P02A_Thymus	EXP2	EXP2_CTRL_1	1	Pool1	10	C57BL/6N	WT	CTRL	F	P7.5	94.5601
Thymus	CYTO-P02A	Early CD4 Tc	Frequencies	(% CD4 Tc)		Early CD4 Tc_CYTO-P02A_Thymus	EXP2	EXP2_CTRL_2	2	Pool1	11	C57BL/6N	WT	CTRL	F	P7.5	94.708
Thymus	CYTO-P02A	Early CD4 Tc	Frequencies	(% CD4 Tc)		Early CD4 Tc_CYTO-P02A_Thymus	EXP2	EXP2_CTRL_3	3	Pool1	12	C57BL/6N	WT	CTRL	F	P7.5	94.2695
Thymus	CYTO-P02A	Early CD4 Tc	Frequencies	(% CD4 Tc)		Early CD4 Tc_CYTO-P02A_Thymus	EXP2	EXP2_CTRL_7	7	NA	13	C57BL/6N	WT	CTRL	F	P7.5	95.7678
Thymus	CYTO-P02A	Early CD4 Tc	Frequencies	(% CD4 Tc)		Early CD4 Tc_CYTO-P02A_Thymus	EXP3	EXP3_CTRL_1	1	Pool5	22	C57BL/6N	WT	CTRL	F	P7.5	96.3056
Thymus	CYTO-P02A	Early CD4 Tc	Frequencies	(% CD4 Tc)		Early CD4 Tc_CYTO-P02A_Thymus	EXP3	EXP3_CTRL_2	2	Pool5	23	C57BL/6N	WT	CTRL	F	P7.5	95.5867
Thymus	CYTO-P02A	Early CD4 Tc	Frequencies	(% CD4 Tc)		Early CD4 Tc_CYTO-P02A_Thymus	EXP3	EXP3_CTRL_3	3	Pool5	24	C57BL/6N	WT	CTRL	F	P7.5	94.4965
Thymus	CYTO-P02A	Early CD4 Tc	Frequencies	(% CD4 Tc)		Early CD4 Tc_CYTO-P02A_Thymus	EXP3	EXP3_CTRL_4	4	Pool5	25	C57BL/6N	WT	CTRL	F	P7.5	95.6795
Thymus	CYTO-P02A	Early CD4 Tc	Frequencies	(% CD4 Tc)		Early CD4 Tc_CYTO-P02A_Thymus	EXP3	EXP3_CTRL_5	5	Pool5	26	C57BL/6N	WT	CTRL	F	P7.5	96.7057
Thymus	CYTO-P02A	DP CD3+	Frequencies	(% Cells)		DP CD3+_CYTO-P02A_Thymus	EXP1	EXP1_CTRL_1	1	Pool7	1	C57BL/6N	WT	CTRL	F	P7.5	1.84226
Thymus	CYTO-P02A	DP CD3+	Frequencies	(% Cells)		DP CD3+_CYTO-P02A_Thymus	EXP1	EXP1_CTRL_2	2	Pool7	2	C57BL/6N	WT	CTRL	F	P7.5	1.7575
Thymus	CYTO-P02A	DP CD3+	Frequencies	(% Cells)		DP CD3+_CYTO-P02A_Thymus	EXP1	EXP1_CTRL_3	3	Pool7	3	C57BL/6N	WT	CTRL	F	P7.5	2.10895
Thymus	CYTO-P02A	DP CD3+	Frequencies	(% Cells)		DP CD3+_CYTO-P02A_Thymus	EXP1	EXP1_CTRL_4	4		4	C57BL/6N	WT	CTRL	F	P7.5	1.93432
Thymus	CYTO-P02A	DP CD3+	Frequencies	(% Cells)		DP CD3+_CYTO-P02A_Thymus	EXP1	EXP1_CTRL_5	5		5	C57BL/6N	WT	CTRL	F	P7.5	1.74368
Thymus	CYTO-P02A	DP CD3+	Frequencies	(% Cells)		DP CD3+_CYTO-P02A_Thymus	EXP2	EXP2_CTRL_1	1	Pool1	10	C57BL/6N	WT	CTRL	F	P7.5	5.55915
Thymus	CYTO-P02A	DP CD3+	Frequencies	(% Cells)		DP CD3+_CYTO-P02A_Thymus	EXP2	EXP2_CTRL_2	2	Pool1	11	C57BL/6N	WT	CTRL	F	P7.5	0.806888
Thymus	CYTO-P02A	DP CD3+	Frequencies	(% Cells)		DP CD3+_CYTO-P02A_Thymus	EXP2	EXP2_CTRL_3	3	Pool1	12	C57BL/6N	WT	CTRL	F	P7.5	0.966181
Thymus	CYTO-P02A	DP CD3+	Frequencies	(% Cells)		DP CD3+_CYTO-P02A_Thymus	EXP2	EXP2_CTRL_7	7	NA	13	C57BL/6N	WT	CTRL	F	P7.5	0.620505
Thymus	CYTO-P02A	DP CD3+	Frequencies	(% Cells)		DP CD3+_CYTO-P02A_Thymus	EXP3	EXP3_CTRL_1	1	Pool5	22	C57BL/6N	WT	CTRL	F	P7.5	0.413644
Thymus	CYTO-P02A	DP CD3+	Frequencies	(% Cells)		DP CD3+_CYTO-P02A_Thymus	EXP3	EXP3_CTRL_2	2	Pool5	23	C57BL/6N	WT	CTRL	F	P7.5	0.293171
Thymus	CYTO-P02A	DP CD3+	Frequencies	(% Cells)		DP CD3+_CYTO-P02A_Thymus	EXP3	EXP3_CTRL_3	3	Pool5	24	C57BL/6N	WT	CTRL	F	P7.5	0.327886
Thymus	CYTO-P02A	DP CD3+	Frequencies	(% Cells)		DP CD3+_CYTO-P02A_Thymus	EXP3	EXP3_CTRL_4	4	Pool5	25	C57BL/6N	WT	CTRL	F	P7.5	0.29469
Thymus	CYTO-P02A	DP CD3+	Frequencies	(% Cells)		DP CD3+_CYTO-P02A_Thymus	EXP3	EXP3_CTRL_5	5	Pool5	26	C57BL/6N	WT	CTRL	F	P7.5	0.296277
Thymus	CYTO-P02A	DP CD3+CD69+	Frequencies	(% DP)		DP CD3+CD69+ _CYTO-P02A_Thymus	EXP1	EXP1_CTRL_1	1	Pool7	1	C57BL/6N	WT	CTRL	F	P7.5	0.516674
Thymus	CYTO-P02A	DP CD3+CD69+	Frequencies	(% DP)		DP CD3+CD69+ _CYTO-P02A_Thymus	EXP1	EXP1_CTRL_2	2	Pool7	2	C57BL/6N	WT	CTRL	F	P7.5	0.498058
Thymus	CYTO-P02A	DP CD3+CD69+	Frequencies	(% DP)		DP CD3+CD69+ _CYTO-P02A_Thymus	EXP1	EXP1_CTRL_3	3	Pool7	3	C57BL/6N	WT	CTRL	F	P7.5	0.619118
Thymus	CYTO-P02A	DP CD3+CD69+	Frequencies	(% DP)		DP CD3+CD69+ _CYTO-P02A_Thymus	EXP1	EXP1_CTRL_4	4		4	C57BL/6N	WT	CTRL	F	P7.5	0.530383
Thymus	CYTO-P02A	DP CD3+CD69+	Frequencies	(% DP)		DP CD3+CD69+ _CYTO-P02A_Thymus	EXP1	EXP1_CTRL_5	5		5	C57BL/6N	WT	CTRL	F	P7.5	0.443839
Thymus	CYTO-P02A	DP CD3+CD69+	Frequencies	(% DP)		DP CD3+CD69+ _CYTO-P02A_Thymus	EXP2	EXP2_CTRL_1	1	Pool1	10	C57BL/6N	WT	CTRL	F	P7.5	0.960984
Thymus	CYTO-P02A	DP CD3+CD69+	Frequencies	(% DP)		DP CD3+CD69+ _CYTO-P02A_Thymus	EXP2	EXP2_CTRL_2	2	Pool1	11	C57BL/6N	WT	CTRL	F	P7.5	0.405861
Thymus	CYTO-P02A	DP CD3+CD69+	Frequencies	(% DP)		DP CD3+CD69+ _CYTO-P02A_Thymus	EXP2	EXP2_CTRL_3	3	Pool1	12	C57BL/6N	WT	CTRL	F	P7.5	0.427297
Thymus	CYTO-P02A	DP CD3+CD69+	Frequencies	(% DP)		DP CD3+CD69+ _CYTO-P02A_Thymus	EXP2	EXP2_CTRL_7	7	NA	13	C57BL/6N	WT	CTRL	F	P7.5	0.30694
Thymus	CYTO-P02A	DP CD3+CD69+	Frequencies	(% DP)		DP CD3+CD69+ _CYTO-P02A_Thymus	EXP3	EXP3_CTRL_1	1	Pool5	22	C57BL/6N	WT	CTRL	F	P7.5	0.179573
Thymus	CYTO-P02A	DP CD3+CD69+	Frequencies	(% DP)		DP CD3+CD69+ _CYTO-P02A_Thymus	EXP3	EXP3_CTRL_2	2	Pool5	23	C57BL/6N	WT	CTRL	F	P7.5	0.127855
Thymus	CYTO-P02A	DP CD3+CD69+	Frequencies	(% DP)		DP CD3+CD69+ _CYTO-P02A_Thymus	EXP3	EXP3_CTRL_3	3	Pool5	24	C57BL/6N	WT	CTRL	F	P7.5	0.153842
Thymus	CYTO-P02A	DP CD3+CD69+	Frequencies	(% DP)		DP CD3+CD69+ _CYTO-P02A_Thymus	EXP3	EXP3_CTRL_4	4	Pool5	25	C57BL/6N	WT	CTRL	F	P7.5	0.114459
Thymus	CYTO-P02A	DP CD3+CD69+	Frequencies	(% DP)		DP CD3+CD69+ _CYTO-P02A_Thymus	EXP3	EXP3_CTRL_5	5	Pool5	26	C57BL/6N	WT	CTRL	F	P7.5	0.11106
Thymus	CYTO-P02A	CD3-	Frequencies	(% Cells)		CD3- _CYTO-P02A_Thymus	EXP1	EXP1_CTRL_1	1	Pool7	1	C57BL/6N	WT	CTRL	F	P7.5	90.594
Thymus	CYTO-P02A	CD3-	Frequencies	(% Cells)		CD3- _CYTO-P02A_Thymus	EXP1	EXP1_CTRL_2	2	Pool7	2	C57BL/6N	WT	CTRL	F	P7.5	91.0967
Thymus	CYTO-P02A	CD3-	Frequencies	(% Cells)		CD3- _CYTO-P02A_Thymus	EXP1	EXP1_CTRL_3	3	Pool7	3	C57BL/6N	WT	CTRL	F	P7.5	90.4302
Thymus	CYTO-P02A	CD3-	Frequencies	(% Cells)		CD3- _CYTO-P02A_Thymus	EXP1	EXP1_CTRL_4	4		4	C57BL/6N	WT	CTRL	F	P7.5	90.6137
Thymus	CYTO-P02A	CD3-	Frequencies	(% Cells)		CD3- _CYTO-P02A_Thymus	EXP1	EXP1_CTRL_5	5		5	C57BL/6N	WT	CTRL	F	P7.5	91.7413
Thymus	CYTO-P02A	CD3-	Frequencies	(% Cells)		CD3- _CYTO-P02A_Thymus	EXP2	EXP2_CTRL_1	1	Pool1	10	C57BL/6N	WT	CTRL	F	P7.5	82.623
Thymus	CYTO-P02A	CD3-	Frequencies	(% Cells)		CD3- _CYTO-P02A_Thymus	EXP2	EXP2_CTRL_2	2	Pool1	11	C57BL/6N	WT	CTRL	F	P7.5	91.9766
Thymus	CYTO-P02A	CD3-	Frequencies	(% Cells)		CD3- _CYTO-P02A_Thymus	EXP2	EXP2_CTRL_3	3	Pool1	12	C57BL/6N	WT	CTRL	F	P7.5	91.246
Thymus	CYTO-P02A	CD3-	Frequencies	(% Cells)		CD3- _CYTO-P02A_Thymus	EXP2	EXP2_CTRL_7	7	NA	13	C57BL/6N	WT	CTRL	F	P7.5	92.174
Thymus	CYTO-P02A	CD3-	Frequencies	(% Cells)		CD3- _CYTO-P02A_Thymus	EXP3	EXP3_CTRL_1	1	Pool5	22	C57BL/6N	WT	CTRL	F	P7.5	91.3369
Thymus	CYTO-P02A	CD3-	Frequencies	(% Cells)		CD3- _CYTO-P02A_Thymus	EXP3	EXP3_CTRL_2	2	Pool5	23	C57BL/6N	WT	CTRL	F	P7.5	92.0837
Thymus	CYTO-P02A	CD3-	Frequencies	(% Cells)		CD3- _CYTO-P02A_Thymus	EXP3	EXP3_CTRL_3	3	Pool5	24	C57BL/6N	WT	CTRL	F	P7.5	90.602
Thymus	CYTO-P02A	CD3-	Frequencies	(% Cells)		CD3- _CYTO-P02A_Thymus	EXP3	EXP3_CTRL_4	4	Pool5	25	C57BL/6N	WT	CTRL	F	P7.5	92.5736
Thymus	CYTO-P02A	CD3-	Frequencies	(% Cells)		CD3- _CYTO-P02A_Thymus	EXP3	EXP3_CTRL_5	5	Pool5	26	C57BL/6N	WT	CTRL	F	P7.5	91.7675
Thymus	CYTO-P02A	CD3- DP	Frequencies	(% DP)		CD3- DP_CYTO-P02A_Thymus	EXP1	EXP1_CTRL_1	1	Pool7	1	C57BL/6N	WT	CTRL	F	P7.5	96.6485
Thymus	CYTO-P02A	CD3- DP	Frequencies	(% DP)		CD3- DP_CYTO-P02A_Thymus	EXP1	EXP1_CTRL_2	2	Pool7	2	C57BL/6N	WT	CTRL	F	P7.5	96.776
Thymus	CYTO-P02A	CD3- DP	Frequencies	(% DP)		CD3- DP_CYTO-P02A_Thymus	EXP1	EXP1_CTRL_3	3	Pool7	3	C57BL/6N	WT	CTRL	F	P7.5	96.2228
Thymus	CYTO-P02A	CD3- DP	Frequencies	(% DP)		CD3- DP_CYTO-P02A_Thymus	EXP1	EXP1_CTRL_4	4		4	C57BL/6N	WT	CTRL	F	P7.5	96.5644
Thymus	CYTO-P02A	CD3- DP	Frequencies	(% DP)		CD3- DP_CYTO-P02A_Thymus	EXP1	EXP1_CTRL_5	5		5	C57BL/6N	WT	CTRL	F	P7.5	96.8929
Thymus	CYTO-P02A	CD3- DP	Frequencies	(% DP)		CD3- DP_CYTO-P02A_Thymus	EXP2	EXP2_CTRL_1	1	Pool1	10	C57BL/6N	WT	CTRL	F	P7.5	90.0705
Thymus	CYTO-P02A	CD3- DP	Frequencies	(% DP)		CD3- DP_CYTO-P02A_Thymus	EXP2	EXP2_CTRL_2	2	Pool1	11	C57BL/6N	WT	CTRL	F	P7.5	98.2162
Thymus	CYTO-P02A	CD3- DP	Frequencies	(% DP)		CD3- DP_CYTO-P02A_Thymus	EXP2	EXP2_CTRL_3	3	Pool1	12	C57BL/6N	WT	CTRL	F	P7.5	98.3761
Thymus	CYTO-P02A	CD3- DP	Frequencies	(% DP)		CD3- DP_CYTO-P02A_Thymus	EXP2	EXP2_CTRL_7	7	NA	13	C57BL/6N	WT	CTRL	F	P7.5	98.4852
Thymus	CYTO-P02A	CD3- DP	Frequencies	(% DP)		CD3- DP_CYTO-P02A_Thymus	EXP3	EXP3_CTRL_1	1	Pool5	22	C57BL/6N	WT	CTRL	F	P7.5	106.319
Thymus	CYTO-P02A	CD3- DP	Frequencies	(% DP)		CD3- DP_CYTO-P02A_Thymus	EXP3	EXP3_CTRL_2	2	Pool5	23	C57BL/6N	WT	CTRL	F	P7.5	105.202
Thymus	CYTO-P02A	CD3- DP	Frequencies	(% DP)		CD3- DP_CYTO-P02A_Thymus	EXP3	EXP3_CTRL_3	3	Pool5	24	C57BL/6N	WT	CTRL	F	P7.5	104.522
Thymus	CYTO-P02A	CD3- DP	Frequencies	(% DP)		CD3- DP_CYTO-P02A_Thymus	EXP3	EXP3_CTRL_4	4	Pool5	25	C57BL/6N	WT	CTRL	F	P7.5	104.645
Thymus	CYTO-P02A	CD3- DP	Frequencies	(% DP)		CD3- DP_CYTO-P02A_Thymus	EXP3	EXP3_CTRL_5	5	Pool5	26	C57BL/6N	WT	CTRL	F	P7.5	108.373
Thymus	CYTO-P02A	SR DP	Frequencies	(% DP)		SR DP_CYTO-P02A_Thymus	EXP1	EXP1_CTRL_1	1	Pool7	1	C57BL/6N	WT	CTRL	F	P7.5	63.6788
Thymus	CYTO-P02A	SR DP	Frequencies	(% DP)		SR DP_CYTO-P02A_Thymus	EXP1	EXP1_CTRL_2	2	Pool7	2	C57BL/6N	WT	CTRL	F	P7.5	64.5405
Thymus	CYTO-P02A	SR DP	Frequencies	(% DP)		SR DP_CYTO-P02A_Thymus	EXP1	EXP1_CTRL_3	3	Pool7	3	C57BL/6N	WT	CTRL	F	P7.5	68.5828
Thymus	CYTO-P02A	SR DP	Frequencies	(% DP)		SR DP_CYTO-P02A_Thymus	EXP1	EXP1_CTRL_4	4		4	C57BL/6N	WT	CTRL	F	P7.5	67.1595
Thymus	CYTO-P02A	SR DP	Frequencies	(% DP)		SR DP_CYTO-P02A_Thymus	EXP1	EXP1_CTRL_5	5		5	C57BL/6N	WT	CTRL	F	P7.5	71.4953
Thymus	CYTO-P02A	SR DP	Frequencies	(% DP)		SR DP_CYTO-P02A_Thymus	EXP2	EXP2_CTRL_1	1	Pool1	10	C57BL/6N	WT	CTRL	F	P7.5	57.9113
Thymus	CYTO-P02A	SR DP	Frequencies	(% DP)		SR DP_CYTO-P02A_Thymus	EXP2	EXP2_CTRL_2	2	Pool1	11	C57BL/6N	WT	CTRL	F	P7.5	70.8367
Thymus	CYTO-P02A	SR DP	Frequencies	(% DP)		SR DP_CYTO-P02A_Thymus	EXP2	EXP2_CTRL_3	3	Pool1	12	C57BL/6N	WT	CTRL	F	P7.5	69.2417
Thymus	CYTO-P02A	SR DP	Frequencies	(% DP)		SR DP_CYTO-P02A_Thymus	EXP2	EXP2_CTRL_7	7	NA	13	C57BL/6N	WT	CTRL	F	P7.5	73.3075
Thymus	CYTO-P02A	SR DP	Frequencies	(% DP)		SR DP_CYTO-P02A_Thymus	EXP3	EXP3_CTRL_1	1	Pool5	22	C57BL/6N	WT	CTRL	F	P7.5	65.5825
Thymus	CYTO-P02A	SR DP	Frequencies	(% DP)		SR DP_CYTO-P02A_Thymus	EXP3	EXP3_CTRL_2	2	Pool5	23	C57BL/6N	WT	CTRL	F	P7.5	61.3927
Thymus	CYTO-P02A	SR DP	Frequencies	(% DP)		SR DP_CYTO-P02A_Thymus	EXP3	EXP3_CTRL_3	3	Pool5	24	C57BL/6N	WT	CTRL	F	P7.5	66.7406
Thymus	CYTO-P02A	SR DP	Frequencies	(% DP)		SR DP_CYTO-P02A_Thymus	EXP3	EXP3_CTRL_4	4	Pool5	25	C57BL/6N	WT	CTRL	F	P7.5	61.7285
Thymus	CYTO-P02A	SR DP	Frequencies	(% DP)		SR DP_CYTO-P02A_Thymus	EXP3	EXP3_CTRL_5	5	Pool5	26	C57BL/6N	WT	CTRL	F	P7.5	58.9296
Thymus	CYTO-P02A	im DP	Frequencies	(% DP)		im DP_CYTO-P02A_Thymus	EXP1	EXP1_CTRL_1	1	Pool7	1	C57BL/6N	WT	CTRL	F	P7.5	29.9233
Thymus	CYTO-P02A	im DP	Frequencies	(% DP)		im DP_CYTO-P02A_Thymus	EXP1	EXP1_CTRL_2	2	Pool7	2	C57BL/6N	WT	CTRL	F	P7.5	29.1494
Thymus	CYTO-P02A	im DP	Frequencies	(% DP)		im DP_CYTO-P02A_Thymus	EXP1	EXP1_CTRL_3	3	Pool7	3	C57BL/6N	WT	CTRL	F	P7.5	24.6142
Thymus	CYTO-P02A	im DP	Frequencies	(% DP)		im DP_CYTO-P02A_Thymus	EXP1	EXP1_CTRL_4	4		4	C57BL/6N	WT	CTRL	F	P7.5	26.4577
Thymus	CYTO-P02A	im DP	Frequencies	(% DP)		im DP_CYTO-P02A_Thymus	EXP1	EXP1_CTRL_5	5		5	C57BL/6N	WT	CTRL	F	P7.5	22.6998
Thymus	CYTO-P02A	im DP	Frequencies	(% DP)		im DP_CYTO-P02A_Thymus	EXP2	EXP2_CTRL_1	1	Pool1	10	C57BL/6N	WT	CTRL	F	P7.5	22.4727
Thymus	CYTO-P02A	im DP	Frequencies	(% DP)		im DP_CYTO-P02A_Thymus	EXP2	EXP2_CTRL_2	2	Pool1	11	C57BL/6N	WT	CTRL	F	P7.5	28.5166
Thymus	CYTO-P02A	im DP	Frequencies	(% DP)		im DP_CYTO-P02A_Thymus	EXP2	EXP2_CTRL_3	3	Pool1	12	C57BL/6N	WT	CTRL	F	P7.5	23.3029
Thymus	CYTO-P02A	im DP	Frequencies	(% DP)		im DP_CYTO-P02A_Thymus	EXP2	EXP2_CTRL_7	7	NA	13	C57BL/6N	WT	CTRL	F	P7.5	26.567
Thymus	CYTO-P02A	im DP	Frequencies	(% DP)		im DP_CYTO-P02A_Thymus	EXP3	EXP3_CTRL_1	1	Pool5	22	C57BL/6N	WT	CTRL	F	P7.5	38.4387
Thymus	CYTO-P02A	im DP	Frequencies	(% DP)		im DP_CYTO-P02A_Thymus	EXP3	EXP3_CTRL_2	2	Pool5	23	C57BL/6N	WT	CTRL	F	P7.5	40.3479
Thymus	CYTO-P02A	im DP	Frequencies	(% DP)		im DP_CYTO-P02A_Thymus	EXP3	EXP3_CTRL_3	3	Pool5	24	C57BL/6N	WT	CTRL	F	P7.5	33.7479
Thymus	CYTO-P02A	im DP	Frequencies	(% DP)		im DP_CYTO-P02A_Thymus	EXP3	EXP3_CTRL_4	4	Pool5	25	C57BL/6N	WT	CTRL	F	P7.5	39.8036
Thymus	CYTO-P02A	im DP	Frequencies	(% DP)		im DP_CYTO-P02A_Thymus	EXP3	EXP3_CTRL_5	5	Pool5	26	C57BL/6N	WT	CTRL	F	P7.5	46.1236
Thymus	CYTO-P02A	CD3-CD69+ DP	Frequencies	(% DP)		CD3-CD69+ DP_CYTO-P02A_Thymus	EXP1	EXP1_CTRL_1	1	Pool7	1	C57BL/6N	WT	CTRL	F	P7.5	1.50829
Thymus	CYTO-P02A	CD3-CD69+ DP	Frequencies	(% DP)		CD3-CD69+ DP_CYTO-P02A_Thymus	EXP1	EXP1_CTRL_2	2	Pool7	2	C57BL/6N	WT	CTRL	F	P7.5	1.404
Thymus	CYTO-P02A	CD3-CD69+ DP	Frequencies	(% DP)		CD3-CD69+ DP_CYTO-P02A_Thymus	EXP1	EXP1_CTRL_3	3	Pool7	3	C57BL/6N	WT	CTRL	F	P7.5	1.47259
Thymus	CYTO-P02A	CD3-CD69+ DP	Frequencies	(% DP)		CD3-CD69+ DP_CYTO-P02A_Thymus	EXP1	EXP1_CTRL_4	4		4	C57BL/6N	WT	CTRL	F	P7.5	1.41996
Thymus	CYTO-P02A	CD3-CD69+ DP	Frequencies	(% DP)		CD3-CD69+ DP_CYTO-P02A_Thymus	EXP1	EXP1_CTRL_5	5		5	C57BL/6N	WT	CTRL	F	P7.5	1.30891
Thymus	CYTO-P02A	CD3-CD69+ DP	Frequencies	(% DP)		CD3-CD69+ DP_CYTO-P02A_Thymus	EXP2	EXP2_CTRL_1	1	Pool1	10	C57BL/6N	WT	CTRL	F	P7.5	6.21098
Thymus	CYTO-P02A	CD3-CD69+ DP	Frequencies	(% DP)		CD3-CD69+ DP_CYTO-P02A_Thymus	EXP2	EXP2_CTRL_2	2	Pool1	11	C57BL/6N	WT	CTRL	F	P7.5	1.42666
Thymus	CYTO-P02A	CD3-CD69+ DP	Frequencies	(% DP)		CD3-CD69+ DP_CYTO-P02A_Thymus	EXP2	EXP2_CTRL_3	3	Pool1	12	C57BL/6N	WT	CTRL	F	P7.5	2.18126
Thymus	CYTO-P02A	CD3-CD69+ DP	Frequencies	(% DP)		CD3-CD69+ DP_CYTO-P02A_Thymus	EXP2	EXP2_CTRL_7	7	NA	13	C57BL/6N	WT	CTRL	F	P7.5	1.28835
Thymus	CYTO-P02A	CD3-CD69+ DP	Frequencies	(% DP)		CD3-CD69+ DP_CYTO-P02A_Thymus	EXP3	EXP3_CTRL_1	1	Pool5	22	C57BL/6N	WT	CTRL	F	P7.5	1.21886
Thymus	CYTO-P02A	CD3-CD69+ DP	Frequencies	(% DP)		CD3-CD69+ DP_CYTO-P02A_Thymus	EXP3	EXP3_CTRL_2	2	Pool5	23	C57BL/6N	WT	CTRL	F	P7.5	2.26746
Thymus	CYTO-P02A	CD3-CD69+ DP	Frequencies	(% DP)		CD3-CD69+ DP_CYTO-P02A_Thymus	EXP3	EXP3_CTRL_3	3	Pool5	24	C57BL/6N	WT	CTRL	F	P7.5	2.81371
Thymus	CYTO-P02A	CD3-CD69+ DP	Frequencies	(% DP)		CD3-CD69+ DP_CYTO-P02A_Thymus	EXP3	EXP3_CTRL_4	4	Pool5	25	C57BL/6N	WT	CTRL	F	P7.5	1.97115
Thymus	CYTO-P02A	CD3-CD69+ DP	Frequencies	(% DP)		CD3-CD69+ DP_CYTO-P02A_Thymus	EXP3	EXP3_CTRL_5	5	Pool5	26	C57BL/6N	WT	CTRL	F	P7.5	2.15688
Thymus	CYTO-P02A	TN	Frequencies	(% Cells)		TN_CYTO-P02A_Thymus	EXP1	EXP1_CTRL_1	1	Pool7	1	C57BL/6N	WT	CTRL	F	P7.5	2.58812
Thymus	CYTO-P02A	TN	Frequencies	(% Cells)		TN_CYTO-P02A_Thymus	EXP1	EXP1_CTRL_2	2	Pool7	2	C57BL/6N	WT	CTRL	F	P7.5	2.31688
Thymus	CYTO-P02A	TN	Frequencies	(% Cells)		TN_CYTO-P02A_Thymus	EXP1	EXP1_CTRL_3	3	Pool7	3	C57BL/6N	WT	CTRL	F	P7.5	3.03231
Thymus	CYTO-P02A	TN	Frequencies	(% Cells)		TN_CYTO-P02A_Thymus	EXP1	EXP1_CTRL_4	4		4	C57BL/6N	WT	CTRL	F	P7.5	2.46492
Thymus	CYTO-P02A	TN	Frequencies	(% Cells)		TN_CYTO-P02A_Thymus	EXP1	EXP1_CTRL_5	5		5	C57BL/6N	WT	CTRL	F	P7.5	2.48732
Thymus	CYTO-P02A	TN	Frequencies	(% Cells)		TN_CYTO-P02A_Thymus	EXP2	EXP2_CTRL_1	1	Pool1	10	C57BL/6N	WT	CTRL	F	P7.5	4.86859
Thymus	CYTO-P02A	TN	Frequencies	(% Cells)		TN_CYTO-P02A_Thymus	EXP2	EXP2_CTRL_2	2	Pool1	11	C57BL/6N	WT	CTRL	F	P7.5	5.61791
Thymus	CYTO-P02A	TN	Frequencies	(% Cells)		TN_CYTO-P02A_Thymus	EXP2	EXP2_CTRL_3	3	Pool1	12	C57BL/6N	WT	CTRL	F	P7.5	5.19469
Thymus	CYTO-P02A	TN	Frequencies	(% Cells)		TN_CYTO-P02A_Thymus	EXP2	EXP2_CTRL_7	7	NA	13	C57BL/6N	WT	CTRL	F	P7.5	4.75177
Thymus	CYTO-P02A	TN	Frequencies	(% Cells)		TN_CYTO-P02A_Thymus	EXP3	EXP3_CTRL_1	1	Pool5	22	C57BL/6N	WT	CTRL	F	P7.5	6.62941
Thymus	CYTO-P02A	TN	Frequencies	(% Cells)		TN_CYTO-P02A_Thymus	EXP3	EXP3_CTRL_2	2	Pool5	23	C57BL/6N	WT	CTRL	F	P7.5	6.79869
Thymus	CYTO-P02A	TN	Frequencies	(% Cells)		TN_CYTO-P02A_Thymus	EXP3	EXP3_CTRL_3	3	Pool5	24	C57BL/6N	WT	CTRL	F	P7.5	7.41309
Thymus	CYTO-P02A	TN	Frequencies	(% Cells)		TN_CYTO-P02A_Thymus	EXP3	EXP3_CTRL_4	4	Pool5	25	C57BL/6N	WT	CTRL	F	P7.5	5.13134
Thymus	CYTO-P02A	TN	Frequencies	(% Cells)		TN_CYTO-P02A_Thymus	EXP3	EXP3_CTRL_5	5	Pool5	26	C57BL/6N	WT	CTRL	F	P7.5	6.45441
Thymus	CYTO-P02A	TN1c	Frequencies	(% TN1)		TN1c_CYTO-P02A_Thymus	EXP1	EXP1_CTRL_1	1	Pool7	1	C57BL/6N	WT	CTRL	F	P7.5	7.23647
Thymus	CYTO-P02A	TN1c	Frequencies	(% TN1)		TN1c_CYTO-P02A_Thymus	EXP1	EXP1_CTRL_2	2	Pool7	2	C57BL/6N	WT	CTRL	F	P7.5	5.19975
Thymus	CYTO-P02A	TN1c	Frequencies	(% TN1)		TN1c_CYTO-P02A_Thymus	EXP1	EXP1_CTRL_3	3	Pool7	3	C57BL/6N	WT	CTRL	F	P7.5	8.08533
Thymus	CYTO-P02A	TN1c	Frequencies	(% TN1)		TN1c_CYTO-P02A_Thymus	EXP1	EXP1_CTRL_4	4		4	C57BL/6N	WT	CTRL	F	P7.5	5.61798
Thymus	CYTO-P02A	TN1c	Frequencies	(% TN1)		TN1c_CYTO-P02A_Thymus	EXP1	EXP1_CTRL_5	5		5	C57BL/6N	WT	CTRL	F	P7.5	5.97484
Thymus	CYTO-P02A	TN1c	Frequencies	(% TN1)		TN1c_CYTO-P02A_Thymus	EXP2	EXP2_CTRL_1	1	Pool1	10	C57BL/6N	WT	CTRL	F	P7.5	18.8765
Thymus	CYTO-P02A	TN1c	Frequencies	(% TN1)		TN1c_CYTO-P02A_Thymus	EXP2	EXP2_CTRL_2	2	Pool1	11	C57BL/6N	WT	CTRL	F	P7.5	20.2952
Thymus	CYTO-P02A	TN1c	Frequencies	(% TN1)		TN1c_CYTO-P02A_Thymus	EXP2	EXP2_CTRL_3	3	Pool1	12	C57BL/6N	WT	CTRL	F	P7.5	24.6299
Thymus	CYTO-P02A	TN1c	Frequencies	(% TN1)		TN1c_CYTO-P02A_Thymus	EXP2	EXP2_CTRL_7	7	NA	13	C57BL/6N	WT	CTRL	F	P7.5	18.1507
Thymus	CYTO-P02A	TN1c	Frequencies	(% TN1)		TN1c_CYTO-P02A_Thymus	EXP3	EXP3_CTRL_1	1	Pool5	22	C57BL/6N	WT	CTRL	F	P7.5	9.99498
Thymus	CYTO-P02A	TN1c	Frequencies	(% TN1)		TN1c_CYTO-P02A_Thymus	EXP3	EXP3_CTRL_2	2	Pool5	23	C57BL/6N	WT	CTRL	F	P7.5	7.64805
Thymus	CYTO-P02A	TN1c	Frequencies	(% TN1)		TN1c_CYTO-P02A_Thymus	EXP3	EXP3_CTRL_3	3	Pool5	24	C57BL/6N	WT	CTRL	F	P7.5	5.80948
Thymus	CYTO-P02A	TN1c	Frequencies	(% TN1)		TN1c_CYTO-P02A_Thymus	EXP3	EXP3_CTRL_4	4	Pool5	25	C57BL/6N	WT	CTRL	F	P7.5	5.41188
Thymus	CYTO-P02A	TN1c	Frequencies	(% TN1)		TN1c_CYTO-P02A_Thymus	EXP3	EXP3_CTRL_5	5	Pool5	26	C57BL/6N	WT	CTRL	F	P7.5	6.0654
Thymus	CYTO-P02A	TN1	Frequencies	(% TN)		TN1_CYTO-P02A_Thymus	EXP1	EXP1_CTRL_1	1	Pool7	1	C57BL/6N	WT	CTRL	F	P7.5	6.63715
Thymus	CYTO-P02A	TN1	Frequencies	(% TN)		TN1_CYTO-P02A_Thymus	EXP1	EXP1_CTRL_2	2	Pool7	2	C57BL/6N	WT	CTRL	F	P7.5	6.38549
Thymus	CYTO-P02A	TN1	Frequencies	(% TN)		TN1_CYTO-P02A_Thymus	EXP1	EXP1_CTRL_3	3	Pool7	3	C57BL/6N	WT	CTRL	F	P7.5	13.2136
Thymus	CYTO-P02A	TN1	Frequencies	(% TN)		TN1_CYTO-P02A_Thymus	EXP1	EXP1_CTRL_4	4		4	C57BL/6N	WT	CTRL	F	P7.5	5.89801
Thymus	CYTO-P02A	TN1	Frequencies	(% TN)		TN1_CYTO-P02A_Thymus	EXP1	EXP1_CTRL_5	5		5	C57BL/6N	WT	CTRL	F	P7.5	5.14108
Thymus	CYTO-P02A	TN1	Frequencies	(% TN)		TN1_CYTO-P02A_Thymus	EXP2	EXP2_CTRL_1	1	Pool1	10	C57BL/6N	WT	CTRL	F	P7.5	4.37748
Thymus	CYTO-P02A	TN1	Frequencies	(% TN)		TN1_CYTO-P02A_Thymus	EXP2	EXP2_CTRL_2	2	Pool1	11	C57BL/6N	WT	CTRL	F	P7.5	6.02689
Thymus	CYTO-P02A	TN1	Frequencies	(% TN)		TN1_CYTO-P02A_Thymus	EXP2	EXP2_CTRL_3	3	Pool1	12	C57BL/6N	WT	CTRL	F	P7.5	7.53868
Thymus	CYTO-P02A	TN1	Frequencies	(% TN)		TN1_CYTO-P02A_Thymus	EXP2	EXP2_CTRL_7	7	NA	13	C57BL/6N	WT	CTRL	F	P7.5	9.16116
Thymus	CYTO-P02A	TN1	Frequencies	(% TN)		TN1_CYTO-P02A_Thymus	EXP3	EXP3_CTRL_1	1	Pool5	22	C57BL/6N	WT	CTRL	F	P7.5	5.89195
Thymus	CYTO-P02A	TN1	Frequencies	(% TN)		TN1_CYTO-P02A_Thymus	EXP3	EXP3_CTRL_2	2	Pool5	23	C57BL/6N	WT	CTRL	F	P7.5	8.71475
Thymus	CYTO-P02A	TN1	Frequencies	(% TN)		TN1_CYTO-P02A_Thymus	EXP3	EXP3_CTRL_3	3	Pool5	24	C57BL/6N	WT	CTRL	F	P7.5	11.858
Thymus	CYTO-P02A	TN1	Frequencies	(% TN)		TN1_CYTO-P02A_Thymus	EXP3	EXP3_CTRL_4	4	Pool5	25	C57BL/6N	WT	CTRL	F	P7.5	8.87249
Thymus	CYTO-P02A	TN1	Frequencies	(% TN)		TN1_CYTO-P02A_Thymus	EXP3	EXP3_CTRL_5	5	Pool5	26	C57BL/6N	WT	CTRL	F	P7.5	7.46066
Thymus	CYTO-P02A	TN1ab	Frequencies	(% TN1)		TN1ab_CYTO-P02A_Thymus	EXP1	EXP1_CTRL_1	1	Pool7	1	C57BL/6N	WT	CTRL	F	P7.5	15.0997
Thymus	CYTO-P02A	TN1ab	Frequencies	(% TN1)		TN1ab_CYTO-P02A_Thymus	EXP1	EXP1_CTRL_2	2	Pool7	2	C57BL/6N	WT	CTRL	F	P7.5	16.8041
Thymus	CYTO-P02A	TN1ab	Frequencies	(% TN1)		TN1ab_CYTO-P02A_Thymus	EXP1	EXP1_CTRL_3	3	Pool7	3	C57BL/6N	WT	CTRL	F	P7.5	9.11246
Thymus	CYTO-P02A	TN1ab	Frequencies	(% TN1)		TN1ab_CYTO-P02A_Thymus	EXP1	EXP1_CTRL_4	4		4	C57BL/6N	WT	CTRL	F	P7.5	14.805
Thymus	CYTO-P02A	TN1ab	Frequencies	(% TN1)		TN1ab_CYTO-P02A_Thymus	EXP1	EXP1_CTRL_5	5		5	C57BL/6N	WT	CTRL	F	P7.5	11.0063
Thymus	CYTO-P02A	TN1ab	Frequencies	(% TN1)		TN1ab_CYTO-P02A_Thymus	EXP2	EXP2_CTRL_1	1	Pool1	10	C57BL/6N	WT	CTRL	F	P7.5	6.68016
Thymus	CYTO-P02A	TN1ab	Frequencies	(% TN1)		TN1ab_CYTO-P02A_Thymus	EXP2	EXP2_CTRL_2	2	Pool1	11	C57BL/6N	WT	CTRL	F	P7.5	9.25584
Thymus	CYTO-P02A	TN1ab	Frequencies	(% TN1)		TN1ab_CYTO-P02A_Thymus	EXP2	EXP2_CTRL_3	3	Pool1	12	C57BL/6N	WT	CTRL	F	P7.5	7.69852
Thymus	CYTO-P02A	TN1ab	Frequencies	(% TN1)		TN1ab_CYTO-P02A_Thymus	EXP2	EXP2_CTRL_7	7	NA	13	C57BL/6N	WT	CTRL	F	P7.5	7.7544
Thymus	CYTO-P02A	TN1ab	Frequencies	(% TN1)		TN1ab_CYTO-P02A_Thymus	EXP3	EXP3_CTRL_1	1	Pool5	22	C57BL/6N	WT	CTRL	F	P7.5	5.12305
Thymus	CYTO-P02A	TN1ab	Frequencies	(% TN1)		TN1ab_CYTO-P02A_Thymus	EXP3	EXP3_CTRL_2	2	Pool5	23	C57BL/6N	WT	CTRL	F	P7.5	4.80541
Thymus	CYTO-P02A	TN1ab	Frequencies	(% TN1)		TN1ab_CYTO-P02A_Thymus	EXP3	EXP3_CTRL_3	3	Pool5	24	C57BL/6N	WT	CTRL	F	P7.5	3.88723
Thymus	CYTO-P02A	TN1ab	Frequencies	(% TN1)		TN1ab_CYTO-P02A_Thymus	EXP3	EXP3_CTRL_4	4	Pool5	25	C57BL/6N	WT	CTRL	F	P7.5	4.26245
Thymus	CYTO-P02A	TN1ab	Frequencies	(% TN1)		TN1ab_CYTO-P02A_Thymus	EXP3	EXP3_CTRL_5	5	Pool5	26	C57BL/6N	WT	CTRL	F	P7.5	3.69198
Thymus	CYTO-P02A	TN1e	Frequencies	(% TN1)		TN1e_CYTO-P02A_Thymus	EXP1	EXP1_CTRL_1	1	Pool7	1	C57BL/6N	WT	CTRL	F	P7.5	42.5641
Thymus	CYTO-P02A	TN1e	Frequencies	(% TN1)		TN1e_CYTO-P02A_Thymus	EXP1	EXP1_CTRL_2	2	Pool7	2	C57BL/6N	WT	CTRL	F	P7.5	46.5441
Thymus	CYTO-P02A	TN1e	Frequencies	(% TN1)		TN1e_CYTO-P02A_Thymus	EXP1	EXP1_CTRL_3	3	Pool7	3	C57BL/6N	WT	CTRL	F	P7.5	32.1306
Thymus	CYTO-P02A	TN1e	Frequencies	(% TN1)		TN1e_CYTO-P02A_Thymus	EXP1	EXP1_CTRL_4	4		4	C57BL/6N	WT	CTRL	F	P7.5	48.3146
Thymus	CYTO-P02A	TN1e	Frequencies	(% TN1)		TN1e_CYTO-P02A_Thymus	EXP1	EXP1_CTRL_5	5		5	C57BL/6N	WT	CTRL	F	P7.5	52.044
Thymus	CYTO-P02A	TN1e	Frequencies	(% TN1)		TN1e_CYTO-P02A_Thymus	EXP2	EXP2_CTRL_1	1	Pool1	10	C57BL/6N	WT	CTRL	F	P7.5	31.1741
Thymus	CYTO-P02A	TN1e	Frequencies	(% TN1)		TN1e_CYTO-P02A_Thymus	EXP2	EXP2_CTRL_2	2	Pool1	11	C57BL/6N	WT	CTRL	F	P7.5	26.3223
Thymus	CYTO-P02A	TN1e	Frequencies	(% TN1)		TN1e_CYTO-P02A_Thymus	EXP2	EXP2_CTRL_3	3	Pool1	12	C57BL/6N	WT	CTRL	F	P7.5	23.3378
Thymus	CYTO-P02A	TN1e	Frequencies	(% TN1)		TN1e_CYTO-P02A_Thymus	EXP2	EXP2_CTRL_7	7	NA	13	C57BL/6N	WT	CTRL	F	P7.5	28.498
Thymus	CYTO-P02A	TN1e	Frequencies	(% TN1)		TN1e_CYTO-P02A_Thymus	EXP3	EXP3_CTRL_1	1	Pool5	22	C57BL/6N	WT	CTRL	F	P7.5	46.4591
Thymus	CYTO-P02A	TN1e	Frequencies	(% TN1)		TN1e_CYTO-P02A_Thymus	EXP3	EXP3_CTRL_2	2	Pool5	23	C57BL/6N	WT	CTRL	F	P7.5	36.0406
Thymus	CYTO-P02A	TN1e	Frequencies	(% TN1)		TN1e_CYTO-P02A_Thymus	EXP3	EXP3_CTRL_3	3	Pool5	24	C57BL/6N	WT	CTRL	F	P7.5	24.8612
Thymus	CYTO-P02A	TN1e	Frequencies	(% TN1)		TN1e_CYTO-P02A_Thymus	EXP3	EXP3_CTRL_4	4	Pool5	25	C57BL/6N	WT	CTRL	F	P7.5	35.7759
Thymus	CYTO-P02A	TN1e	Frequencies	(% TN1)		TN1e_CYTO-P02A_Thymus	EXP3	EXP3_CTRL_5	5	Pool5	26	C57BL/6N	WT	CTRL	F	P7.5	32.2257
Thymus	CYTO-P02A	TN1d	Frequencies	(% TN1)		TN1d_CYTO-P02A_Thymus	EXP1	EXP1_CTRL_1	1	Pool7	1	C57BL/6N	WT	CTRL	F	P7.5	35.0997
Thymus	CYTO-P02A	TN1d	Frequencies	(% TN1)		TN1d_CYTO-P02A_Thymus	EXP1	EXP1_CTRL_2	2	Pool7	2	C57BL/6N	WT	CTRL	F	P7.5	31.4521
Thymus	CYTO-P02A	TN1d	Frequencies	(% TN1)		TN1d_CYTO-P02A_Thymus	EXP1	EXP1_CTRL_3	3	Pool7	3	C57BL/6N	WT	CTRL	F	P7.5	50.6716
Thymus	CYTO-P02A	TN1d	Frequencies	(% TN1)		TN1d_CYTO-P02A_Thymus	EXP1	EXP1_CTRL_4	4		4	C57BL/6N	WT	CTRL	F	P7.5	31.2624
Thymus	CYTO-P02A	TN1d	Frequencies	(% TN1)		TN1d_CYTO-P02A_Thymus	EXP1	EXP1_CTRL_5	5		5	C57BL/6N	WT	CTRL	F	P7.5	30.9748
Thymus	CYTO-P02A	TN1d	Frequencies	(% TN1)		TN1d_CYTO-P02A_Thymus	EXP2	EXP2_CTRL_1	1	Pool1	10	C57BL/6N	WT	CTRL	F	P7.5	43.2692
Thymus	CYTO-P02A	TN1d	Frequencies	(% TN1)		TN1d_CYTO-P02A_Thymus	EXP2	EXP2_CTRL_2	2	Pool1	11	C57BL/6N	WT	CTRL	F	P7.5	44.1267
Thymus	CYTO-P02A	TN1d	Frequencies	(% TN1)		TN1d_CYTO-P02A_Thymus	EXP2	EXP2_CTRL_3	3	Pool1	12	C57BL/6N	WT	CTRL	F	P7.5	44.3338
Thymus	CYTO-P02A	TN1d	Frequencies	(% TN1)		TN1d_CYTO-P02A_Thymus	EXP2	EXP2_CTRL_7	7	NA	13	C57BL/6N	WT	CTRL	F	P7.5	45.5969
Thymus	CYTO-P02A	TN1d	Frequencies	(% TN1)		TN1d_CYTO-P02A_Thymus	EXP3	EXP3_CTRL_1	1	Pool5	22	C57BL/6N	WT	CTRL	F	P7.5	38.4229
Thymus	CYTO-P02A	TN1d	Frequencies	(% TN1)		TN1d_CYTO-P02A_Thymus	EXP3	EXP3_CTRL_2	2	Pool5	23	C57BL/6N	WT	CTRL	F	P7.5	51.5059
Thymus	CYTO-P02A	TN1d	Frequencies	(% TN1)		TN1d_CYTO-P02A_Thymus	EXP3	EXP3_CTRL_3	3	Pool5	24	C57BL/6N	WT	CTRL	F	P7.5	65.4421
Thymus	CYTO-P02A	TN1d	Frequencies	(% TN1)		TN1d_CYTO-P02A_Thymus	EXP3	EXP3_CTRL_4	4	Pool5	25	C57BL/6N	WT	CTRL	F	P7.5	54.5498
Thymus	CYTO-P02A	TN1d	Frequencies	(% TN1)		TN1d_CYTO-P02A_Thymus	EXP3	EXP3_CTRL_5	5	Pool5	26	C57BL/6N	WT	CTRL	F	P7.5	58.0169
Thymus	CYTO-P02A	TN4	Frequencies	(% TN)		TN4_CYTO-P02A_Thymus	EXP1	EXP1_CTRL_1	1	Pool7	1	C57BL/6N	WT	CTRL	F	P7.5	49.3591
Thymus	CYTO-P02A	TN4	Frequencies	(% TN)		TN4_CYTO-P02A_Thymus	EXP1	EXP1_CTRL_2	2	Pool7	2	C57BL/6N	WT	CTRL	F	P7.5	47.7865
Thymus	CYTO-P02A	TN4	Frequencies	(% TN)		TN4_CYTO-P02A_Thymus	EXP1	EXP1_CTRL_3	3	Pool7	3	C57BL/6N	WT	CTRL	F	P7.5	45.9231
Thymus	CYTO-P02A	TN4	Frequencies	(% TN)		TN4_CYTO-P02A_Thymus	EXP1	EXP1_CTRL_4	4		4	C57BL/6N	WT	CTRL	F	P7.5	49.2756
Thymus	CYTO-P02A	TN4	Frequencies	(% TN)		TN4_CYTO-P02A_Thymus	EXP1	EXP1_CTRL_5	5		5	C57BL/6N	WT	CTRL	F	P7.5	48.2819
Thymus	CYTO-P02A	TN4	Frequencies	(% TN)		TN4_CYTO-P02A_Thymus	EXP2	EXP2_CTRL_1	1	Pool1	10	C57BL/6N	WT	CTRL	F	P7.5	34.0851
Thymus	CYTO-P02A	TN4	Frequencies	(% TN)		TN4_CYTO-P02A_Thymus	EXP2	EXP2_CTRL_2	2	Pool1	11	C57BL/6N	WT	CTRL	F	P7.5	38.7473
Thymus	CYTO-P02A	TN4	Frequencies	(% TN)		TN4_CYTO-P02A_Thymus	EXP2	EXP2_CTRL_3	3	Pool1	12	C57BL/6N	WT	CTRL	F	P7.5	34.8139
Thymus	CYTO-P02A	TN4	Frequencies	(% TN)		TN4_CYTO-P02A_Thymus	EXP2	EXP2_CTRL_7	7	NA	13	C57BL/6N	WT	CTRL	F	P7.5	37.9886
Thymus	CYTO-P02A	TN4	Frequencies	(% TN)		TN4_CYTO-P02A_Thymus	EXP3	EXP3_CTRL_1	1	Pool5	22	C57BL/6N	WT	CTRL	F	P7.5	56.8506
Thymus	CYTO-P02A	TN4	Frequencies	(% TN)		TN4_CYTO-P02A_Thymus	EXP3	EXP3_CTRL_2	2	Pool5	23	C57BL/6N	WT	CTRL	F	P7.5	55.2669
Thymus	CYTO-P02A	TN4	Frequencies	(% TN)		TN4_CYTO-P02A_Thymus	EXP3	EXP3_CTRL_3	3	Pool5	24	C57BL/6N	WT	CTRL	F	P7.5	49.7352
Thymus	CYTO-P02A	TN4	Frequencies	(% TN)		TN4_CYTO-P02A_Thymus	EXP3	EXP3_CTRL_4	4	Pool5	25	C57BL/6N	WT	CTRL	F	P7.5	47.006
Thymus	CYTO-P02A	TN4	Frequencies	(% TN)		TN4_CYTO-P02A_Thymus	EXP3	EXP3_CTRL_5	5	Pool5	26	C57BL/6N	WT	CTRL	F	P7.5	47.0208
Thymus	CYTO-P02A	TN2	Frequencies	(% TN)	Y	TN2_CYTO-P02A_Thymus	EXP1	EXP1_CTRL_1	1	Pool7	1	C57BL/6N	WT	CTRL	F	P7.5	4.88201
Thymus	CYTO-P02A	TN2	Frequencies	(% TN)	Y	TN2_CYTO-P02A_Thymus	EXP1	EXP1_CTRL_2	2	Pool7	2	C57BL/6N	WT	CTRL	F	P7.5	6.29421
Thymus	CYTO-P02A	TN2	Frequencies	(% TN)	Y	TN2_CYTO-P02A_Thymus	EXP1	EXP1_CTRL_3	3	Pool7	3	C57BL/6N	WT	CTRL	F	P7.5	6.40288
Thymus	CYTO-P02A	TN2	Frequencies	(% TN)	Y	TN2_CYTO-P02A_Thymus	EXP1	EXP1_CTRL_4	4		4	C57BL/6N	WT	CTRL	F	P7.5	5.6013
Thymus	CYTO-P02A	TN2	Frequencies	(% TN)	Y	TN2_CYTO-P02A_Thymus	EXP1	EXP1_CTRL_5	5		5	C57BL/6N	WT	CTRL	F	P7.5	5.57209
Thymus	CYTO-P02A	TN2	Frequencies	(% TN)	Y	TN2_CYTO-P02A_Thymus	EXP2	EXP2_CTRL_1	1	Pool1	10	C57BL/6N	WT	CTRL	F	P7.5	3.22101
Thymus	CYTO-P02A	TN2	Frequencies	(% TN)	Y	TN2_CYTO-P02A_Thymus	EXP2	EXP2_CTRL_2	2	Pool1	11	C57BL/6N	WT	CTRL	F	P7.5	4.44218
Thymus	CYTO-P02A	TN2	Frequencies	(% TN)	Y	TN2_CYTO-P02A_Thymus	EXP2	EXP2_CTRL_3	3	Pool1	12	C57BL/6N	WT	CTRL	F	P7.5	2.80076
Thymus	CYTO-P02A	TN2	Frequencies	(% TN)	Y	TN2_CYTO-P02A_Thymus	EXP2	EXP2_CTRL_7	7	NA	13	C57BL/6N	WT	CTRL	F	P7.5	3.53272
Thymus	CYTO-P02A	TN2	Frequencies	(% TN)	Y	TN2_CYTO-P02A_Thymus	EXP3	EXP3_CTRL_1	1	Pool5	22	C57BL/6N	WT	CTRL	F	P7.5	0.680122
Thymus	CYTO-P02A	TN2	Frequencies	(% TN)	Y	TN2_CYTO-P02A_Thymus	EXP3	EXP3_CTRL_2	2	Pool5	23	C57BL/6N	WT	CTRL	F	P7.5	1.30433
Thymus	CYTO-P02A	TN2	Frequencies	(% TN)	Y	TN2_CYTO-P02A_Thymus	EXP3	EXP3_CTRL_3	3	Pool5	24	C57BL/6N	WT	CTRL	F	P7.5	1.59833
Thymus	CYTO-P02A	TN2	Frequencies	(% TN)	Y	TN2_CYTO-P02A_Thymus	EXP3	EXP3_CTRL_4	4	Pool5	25	C57BL/6N	WT	CTRL	F	P7.5	1.24128
Thymus	CYTO-P02A	TN2	Frequencies	(% TN)	Y	TN2_CYTO-P02A_Thymus	EXP3	EXP3_CTRL_5	5	Pool5	26	C57BL/6N	WT	CTRL	F	P7.5	1.2183
Thymus	CYTO-P02A	TN3a	Frequencies	(% TN)	Y	TN3a_CYTO-P02A_Thymus	EXP1	EXP1_CTRL_1	1	Pool7	1	C57BL/6N	WT	CTRL	F	P7.5	18.1608
Thymus	CYTO-P02A	TN3a	Frequencies	(% TN)	Y	TN3a_CYTO-P02A_Thymus	EXP1	EXP1_CTRL_2	2	Pool7	2	C57BL/6N	WT	CTRL	F	P7.5	19.1128
Thymus	CYTO-P02A	TN3a	Frequencies	(% TN)	Y	TN3a_CYTO-P02A_Thymus	EXP1	EXP1_CTRL_3	3	Pool7	3	C57BL/6N	WT	CTRL	F	P7.5	19.8775
Thymus	CYTO-P02A	TN3a	Frequencies	(% TN)	Y	TN3a_CYTO-P02A_Thymus	EXP1	EXP1_CTRL_4	4		4	C57BL/6N	WT	CTRL	F	P7.5	16.43
Thymus	CYTO-P02A	TN3a	Frequencies	(% TN)	Y	TN3a_CYTO-P02A_Thymus	EXP1	EXP1_CTRL_5	5		5	C57BL/6N	WT	CTRL	F	P7.5	21.4033
Thymus	CYTO-P02A	TN3a	Frequencies	(% TN)	Y	TN3a_CYTO-P02A_Thymus	EXP2	EXP2_CTRL_1	1	Pool1	10	C57BL/6N	WT	CTRL	F	P7.5	34.7432
Thymus	CYTO-P02A	TN3a	Frequencies	(% TN)	Y	TN3a_CYTO-P02A_Thymus	EXP2	EXP2_CTRL_2	2	Pool1	11	C57BL/6N	WT	CTRL	F	P7.5	29.4772
Thymus	CYTO-P02A	TN3a	Frequencies	(% TN)	Y	TN3a_CYTO-P02A_Thymus	EXP2	EXP2_CTRL_3	3	Pool1	12	C57BL/6N	WT	CTRL	F	P7.5	28.171
Thymus	CYTO-P02A	TN3a	Frequencies	(% TN)	Y	TN3a_CYTO-P02A_Thymus	EXP2	EXP2_CTRL_7	7	NA	13	C57BL/6N	WT	CTRL	F	P7.5	27.1066
Thymus	CYTO-P02A	TN3a	Frequencies	(% TN)	Y	TN3a_CYTO-P02A_Thymus	EXP3	EXP3_CTRL_1	1	Pool5	22	C57BL/6N	WT	CTRL	F	P7.5	21.4336
Thymus	CYTO-P02A	TN3a	Frequencies	(% TN)	Y	TN3a_CYTO-P02A_Thymus	EXP3	EXP3_CTRL_2	2	Pool5	23	C57BL/6N	WT	CTRL	F	P7.5	14.4969
Thymus	CYTO-P02A	TN3a	Frequencies	(% TN)	Y	TN3a_CYTO-P02A_Thymus	EXP3	EXP3_CTRL_3	3	Pool5	24	C57BL/6N	WT	CTRL	F	P7.5	17.0446
Thymus	CYTO-P02A	TN3a	Frequencies	(% TN)	Y	TN3a_CYTO-P02A_Thymus	EXP3	EXP3_CTRL_4	4	Pool5	25	C57BL/6N	WT	CTRL	F	P7.5	17.6549
Thymus	CYTO-P02A	TN3a	Frequencies	(% TN)	Y	TN3a_CYTO-P02A_Thymus	EXP3	EXP3_CTRL_5	5	Pool5	26	C57BL/6N	WT	CTRL	F	P7.5	23.6257
Thymus	CYTO-P02A	TN3b	Frequencies	(% TN)	Y	TN3b_CYTO-P02A_Thymus	EXP1	EXP1_CTRL_1	1	Pool7	1	C57BL/6N	WT	CTRL	F	P7.5	20.961
Thymus	CYTO-P02A	TN3b	Frequencies	(% TN)	Y	TN3b_CYTO-P02A_Thymus	EXP1	EXP1_CTRL_2	2	Pool7	2	C57BL/6N	WT	CTRL	F	P7.5	20.421
Thymus	CYTO-P02A	TN3b	Frequencies	(% TN)	Y	TN3b_CYTO-P02A_Thymus	EXP1	EXP1_CTRL_3	3	Pool7	3	C57BL/6N	WT	CTRL	F	P7.5	14.5828
Thymus	CYTO-P02A	TN3b	Frequencies	(% TN)	Y	TN3b_CYTO-P02A_Thymus	EXP1	EXP1_CTRL_4	4		4	C57BL/6N	WT	CTRL	F	P7.5	22.7951
Thymus	CYTO-P02A	TN3b	Frequencies	(% TN)	Y	TN3b_CYTO-P02A_Thymus	EXP1	EXP1_CTRL_5	5		5	C57BL/6N	WT	CTRL	F	P7.5	19.6015
Thymus	CYTO-P02A	TN3b	Frequencies	(% TN)	Y	TN3b_CYTO-P02A_Thymus	EXP2	EXP2_CTRL_1	1	Pool1	10	C57BL/6N	WT	CTRL	F	P7.5	23.5732
Thymus	CYTO-P02A	TN3b	Frequencies	(% TN)	Y	TN3b_CYTO-P02A_Thymus	EXP2	EXP2_CTRL_2	2	Pool1	11	C57BL/6N	WT	CTRL	F	P7.5	21.3064
Thymus	CYTO-P02A	TN3b	Frequencies	(% TN)	Y	TN3b_CYTO-P02A_Thymus	EXP2	EXP2_CTRL_3	3	Pool1	12	C57BL/6N	WT	CTRL	F	P7.5	26.6757
Thymus	CYTO-P02A	TN3b	Frequencies	(% TN)	Y	TN3b_CYTO-P02A_Thymus	EXP2	EXP2_CTRL_7	7	NA	13	C57BL/6N	WT	CTRL	F	P7.5	22.2109
Thymus	CYTO-P02A	TN3b	Frequencies	(% TN)	Y	TN3b_CYTO-P02A_Thymus	EXP3	EXP3_CTRL_1	1	Pool5	22	C57BL/6N	WT	CTRL	F	P7.5	15.1437
Thymus	CYTO-P02A	TN3b	Frequencies	(% TN)	Y	TN3b_CYTO-P02A_Thymus	EXP3	EXP3_CTRL_2	2	Pool5	23	C57BL/6N	WT	CTRL	F	P7.5	20.2171
Thymus	CYTO-P02A	TN3b	Frequencies	(% TN)	Y	TN3b_CYTO-P02A_Thymus	EXP3	EXP3_CTRL_3	3	Pool5	24	C57BL/6N	WT	CTRL	F	P7.5	19.7639
Thymus	CYTO-P02A	TN3b	Frequencies	(% TN)	Y	TN3b_CYTO-P02A_Thymus	EXP3	EXP3_CTRL_4	4	Pool5	25	C57BL/6N	WT	CTRL	F	P7.5	25.2253
Thymus	CYTO-P02A	TN3b	Frequencies	(% TN)	Y	TN3b_CYTO-P02A_Thymus	EXP3	EXP3_CTRL_5	5	Pool5	26	C57BL/6N	WT	CTRL	F	P7.5	20.6745
Thymus	CYTO-P02A	TN3	Frequencies	(% TN)		TN3_CYTO-P02A_Thymus	EXP1	EXP1_CTRL_1	1	Pool7	1	C57BL/6N	WT	CTRL	F	P7.5	39.1217
Thymus	CYTO-P02A	TN3	Frequencies	(% TN)		TN3_CYTO-P02A_Thymus	EXP1	EXP1_CTRL_2	2	Pool7	2	C57BL/6N	WT	CTRL	F	P7.5	39.5338
Thymus	CYTO-P02A	TN3	Frequencies	(% TN)		TN3_CYTO-P02A_Thymus	EXP1	EXP1_CTRL_3	3	Pool7	3	C57BL/6N	WT	CTRL	F	P7.5	34.4604
Thymus	CYTO-P02A	TN3	Frequencies	(% TN)		TN3_CYTO-P02A_Thymus	EXP1	EXP1_CTRL_4	4		4	C57BL/6N	WT	CTRL	F	P7.5	39.225
Thymus	CYTO-P02A	TN3	Frequencies	(% TN)		TN3_CYTO-P02A_Thymus	EXP1	EXP1_CTRL_5	5		5	C57BL/6N	WT	CTRL	F	P7.5	41.0049
Thymus	CYTO-P02A	TN3	Frequencies	(% TN)		TN3_CYTO-P02A_Thymus	EXP2	EXP2_CTRL_1	1	Pool1	10	C57BL/6N	WT	CTRL	F	P7.5	58.3164
Thymus	CYTO-P02A	TN3	Frequencies	(% TN)		TN3_CYTO-P02A_Thymus	EXP2	EXP2_CTRL_2	2	Pool1	11	C57BL/6N	WT	CTRL	F	P7.5	50.7836
Thymus	CYTO-P02A	TN3	Frequencies	(% TN)		TN3_CYTO-P02A_Thymus	EXP2	EXP2_CTRL_3	3	Pool1	12	C57BL/6N	WT	CTRL	F	P7.5	54.8467
Thymus	CYTO-P02A	TN3	Frequencies	(% TN)		TN3_CYTO-P02A_Thymus	EXP2	EXP2_CTRL_7	7	NA	13	C57BL/6N	WT	CTRL	F	P7.5	49.3175
Thymus	CYTO-P02A	TN3	Frequencies	(% TN)		TN3_CYTO-P02A_Thymus	EXP3	EXP3_CTRL_1	1	Pool5	22	C57BL/6N	WT	CTRL	F	P7.5	36.5774
Thymus	CYTO-P02A	TN3	Frequencies	(% TN)		TN3_CYTO-P02A_Thymus	EXP3	EXP3_CTRL_2	2	Pool5	23	C57BL/6N	WT	CTRL	F	P7.5	34.714
Thymus	CYTO-P02A	TN3	Frequencies	(% TN)		TN3_CYTO-P02A_Thymus	EXP3	EXP3_CTRL_3	3	Pool5	24	C57BL/6N	WT	CTRL	F	P7.5	36.8085
Thymus	CYTO-P02A	TN3	Frequencies	(% TN)		TN3_CYTO-P02A_Thymus	EXP3	EXP3_CTRL_4	4	Pool5	25	C57BL/6N	WT	CTRL	F	P7.5	42.8802
Thymus	CYTO-P02A	TN3	Frequencies	(% TN)		TN3_CYTO-P02A_Thymus	EXP3	EXP3_CTRL_5	5	Pool5	26	C57BL/6N	WT	CTRL	F	P7.5	44.3002
Thymus	CYTO-P02A	TN4a	Frequencies	(% TN)		TN4a_CYTO-P02A_Thymus	EXP1	EXP1_CTRL_1	1	Pool7	1	C57BL/6N	WT	CTRL	F	P7.5	52.1166
Thymus	CYTO-P02A	TN4a	Frequencies	(% TN)		TN4a_CYTO-P02A_Thymus	EXP1	EXP1_CTRL_2	2	Pool7	2	C57BL/6N	WT	CTRL	F	P7.5	56.3601
Thymus	CYTO-P02A	TN4a	Frequencies	(% TN)		TN4a_CYTO-P02A_Thymus	EXP1	EXP1_CTRL_3	3	Pool7	3	C57BL/6N	WT	CTRL	F	P7.5	50.9525
Thymus	CYTO-P02A	TN4a	Frequencies	(% TN)		TN4a_CYTO-P02A_Thymus	EXP1	EXP1_CTRL_4	4		4	C57BL/6N	WT	CTRL	F	P7.5	50.4187
Thymus	CYTO-P02A	TN4a	Frequencies	(% TN)		TN4a_CYTO-P02A_Thymus	EXP1	EXP1_CTRL_5	5		5	C57BL/6N	WT	CTRL	F	P7.5	46.8659
Thymus	CYTO-P02A	TN4a	Frequencies	(% TN)		TN4a_CYTO-P02A_Thymus	EXP2	EXP2_CTRL_1	1	Pool1	10	C57BL/6N	WT	CTRL	F	P7.5	36.2299
Thymus	CYTO-P02A	TN4a	Frequencies	(% TN)		TN4a_CYTO-P02A_Thymus	EXP2	EXP2_CTRL_2	2	Pool1	11	C57BL/6N	WT	CTRL	F	P7.5	37.6573
Thymus	CYTO-P02A	TN4a	Frequencies	(% TN)		TN4a_CYTO-P02A_Thymus	EXP2	EXP2_CTRL_3	3	Pool1	12	C57BL/6N	WT	CTRL	F	P7.5	37.7607
Thymus	CYTO-P02A	TN4a	Frequencies	(% TN)		TN4a_CYTO-P02A_Thymus	EXP2	EXP2_CTRL_7	7	NA	13	C57BL/6N	WT	CTRL	F	P7.5	39.7275
Thymus	CYTO-P02A	TN4a	Frequencies	(% TN)		TN4a_CYTO-P02A_Thymus	EXP3	EXP3_CTRL_1	1	Pool5	22	C57BL/6N	WT	CTRL	F	P7.5	40.6494
Thymus	CYTO-P02A	TN4a	Frequencies	(% TN)		TN4a_CYTO-P02A_Thymus	EXP3	EXP3_CTRL_2	2	Pool5	23	C57BL/6N	WT	CTRL	F	P7.5	41.2439
Thymus	CYTO-P02A	TN4a	Frequencies	(% TN)		TN4a_CYTO-P02A_Thymus	EXP3	EXP3_CTRL_3	3	Pool5	24	C57BL/6N	WT	CTRL	F	P7.5	37.9674
Thymus	CYTO-P02A	TN4a	Frequencies	(% TN)		TN4a_CYTO-P02A_Thymus	EXP3	EXP3_CTRL_4	4	Pool5	25	C57BL/6N	WT	CTRL	F	P7.5	37.4109
Thymus	CYTO-P02A	TN4a	Frequencies	(% TN)		TN4a_CYTO-P02A_Thymus	EXP3	EXP3_CTRL_5	5	Pool5	26	C57BL/6N	WT	CTRL	F	P7.5	44.4976
Thymus	CYTO-P02A	TN4b	Frequencies	(% TN)		TN4b_CYTO-P02A_Thymus	EXP1	EXP1_CTRL_1	1	Pool7	1	C57BL/6N	WT	CTRL	F	P7.5	5.13532
Thymus	CYTO-P02A	TN4b	Frequencies	(% TN)		TN4b_CYTO-P02A_Thymus	EXP1	EXP1_CTRL_2	2	Pool7	2	C57BL/6N	WT	CTRL	F	P7.5	3.56164
Thymus	CYTO-P02A	TN4b	Frequencies	(% TN)		TN4b_CYTO-P02A_Thymus	EXP1	EXP1_CTRL_3	3	Pool7	3	C57BL/6N	WT	CTRL	F	P7.5	5.61834
Thymus	CYTO-P02A	TN4b	Frequencies	(% TN)		TN4b_CYTO-P02A_Thymus	EXP1	EXP1_CTRL_4	4		4	C57BL/6N	WT	CTRL	F	P7.5	6.07118
Thymus	CYTO-P02A	TN4b	Frequencies	(% TN)		TN4b_CYTO-P02A_Thymus	EXP1	EXP1_CTRL_5	5		5	C57BL/6N	WT	CTRL	F	P7.5	7.39796
Thymus	CYTO-P02A	TN4b	Frequencies	(% TN)		TN4b_CYTO-P02A_Thymus	EXP2	EXP2_CTRL_1	1	Pool1	10	C57BL/6N	WT	CTRL	F	P7.5	34.0909
Thymus	CYTO-P02A	TN4b	Frequencies	(% TN)		TN4b_CYTO-P02A_Thymus	EXP2	EXP2_CTRL_2	2	Pool1	11	C57BL/6N	WT	CTRL	F	P7.5	36.302
Thymus	CYTO-P02A	TN4b	Frequencies	(% TN)		TN4b_CYTO-P02A_Thymus	EXP2	EXP2_CTRL_3	3	Pool1	12	C57BL/6N	WT	CTRL	F	P7.5	34.2481
Thymus	CYTO-P02A	TN4b	Frequencies	(% TN)		TN4b_CYTO-P02A_Thymus	EXP2	EXP2_CTRL_7	7	NA	13	C57BL/6N	WT	CTRL	F	P7.5	33.6478
Thymus	CYTO-P02A	TN4b	Frequencies	(% TN)		TN4b_CYTO-P02A_Thymus	EXP3	EXP3_CTRL_1	1	Pool5	22	C57BL/6N	WT	CTRL	F	P7.5	9.53247
Thymus	CYTO-P02A	TN4b	Frequencies	(% TN)		TN4b_CYTO-P02A_Thymus	EXP3	EXP3_CTRL_2	2	Pool5	23	C57BL/6N	WT	CTRL	F	P7.5	10.7692
Thymus	CYTO-P02A	TN4b	Frequencies	(% TN)		TN4b_CYTO-P02A_Thymus	EXP3	EXP3_CTRL_3	3	Pool5	24	C57BL/6N	WT	CTRL	F	P7.5	8.77277
Thymus	CYTO-P02A	TN4b	Frequencies	(% TN)		TN4b_CYTO-P02A_Thymus	EXP3	EXP3_CTRL_4	4	Pool5	25	C57BL/6N	WT	CTRL	F	P7.5	9.53096
Thymus	CYTO-P02A	TN4b	Frequencies	(% TN)		TN4b_CYTO-P02A_Thymus	EXP3	EXP3_CTRL_5	5	Pool5	26	C57BL/6N	WT	CTRL	F	P7.5	5.88517
Thymus	CYTO-P02A	TN4	Frequencies	(% TN)	Y	TN4_CYTO-P02A_Thymus	EXP1	EXP1_CTRL_1	1	Pool7	1	C57BL/6N	WT	CTRL	F	P7.5	26.6157
Thymus	CYTO-P02A	TN4	Frequencies	(% TN)	Y	TN4_CYTO-P02A_Thymus	EXP1	EXP1_CTRL_2	2	Pool7	2	C57BL/6N	WT	CTRL	F	P7.5	26.3088
Thymus	CYTO-P02A	TN4	Frequencies	(% TN)	Y	TN4_CYTO-P02A_Thymus	EXP1	EXP1_CTRL_3	3	Pool7	3	C57BL/6N	WT	CTRL	F	P7.5	27.971
Thymus	CYTO-P02A	TN4	Frequencies	(% TN)	Y	TN4_CYTO-P02A_Thymus	EXP1	EXP1_CTRL_4	4		4	C57BL/6N	WT	CTRL	F	P7.5	23.494
Thymus	CYTO-P02A	TN4	Frequencies	(% TN)	Y	TN4_CYTO-P02A_Thymus	EXP1	EXP1_CTRL_5	5		5	C57BL/6N	WT	CTRL	F	P7.5	29.4585
Thymus	CYTO-P02A	TN4	Frequencies	(% TN)	Y	TN4_CYTO-P02A_Thymus	EXP2	EXP2_CTRL_1	1	Pool1	10	C57BL/6N	WT	CTRL	F	P7.5	11.5663
Thymus	CYTO-P02A	TN4	Frequencies	(% TN)	Y	TN4_CYTO-P02A_Thymus	EXP2	EXP2_CTRL_2	2	Pool1	11	C57BL/6N	WT	CTRL	F	P7.5	18.6084
Thymus	CYTO-P02A	TN4	Frequencies	(% TN)	Y	TN4_CYTO-P02A_Thymus	EXP2	EXP2_CTRL_3	3	Pool1	12	C57BL/6N	WT	CTRL	F	P7.5	23.7326
Thymus	CYTO-P02A	TN4	Frequencies	(% TN)	Y	TN4_CYTO-P02A_Thymus	EXP2	EXP2_CTRL_7	7	NA	13	C57BL/6N	WT	CTRL	F	P7.5	20.5215
Thymus	CYTO-P02A	TN4	Frequencies	(% TN)	Y	TN4_CYTO-P02A_Thymus	EXP3	EXP3_CTRL_1	1	Pool5	22	C57BL/6N	WT	CTRL	F	P7.5	42.6523
Thymus	CYTO-P02A	TN4	Frequencies	(% TN)	Y	TN4_CYTO-P02A_Thymus	EXP3	EXP3_CTRL_2	2	Pool5	23	C57BL/6N	WT	CTRL	F	P7.5	39.193
Thymus	CYTO-P02A	TN4	Frequencies	(% TN)	Y	TN4_CYTO-P02A_Thymus	EXP3	EXP3_CTRL_3	3	Pool5	24	C57BL/6N	WT	CTRL	F	P7.5	31.5983
Thymus	CYTO-P02A	TN4	Frequencies	(% TN)	Y	TN4_CYTO-P02A_Thymus	EXP3	EXP3_CTRL_4	4	Pool5	25	C57BL/6N	WT	CTRL	F	P7.5	29.353
Thymus	CYTO-P02A	TN4	Frequencies	(% TN)	Y	TN4_CYTO-P02A_Thymus	EXP3	EXP3_CTRL_5	5	Pool5	26	C57BL/6N	WT	CTRL	F	P7.5	28.7798
Thymus	CYTO-P02A	gd-Tc	Frequencies	(% Cells)	Y	gd-Tc_CYTO-P02A_Thymus	EXP1	EXP1_CTRL_1	1	Pool7	1	C57BL/6N	WT	CTRL	F	P7.5	0.327002
Thymus	CYTO-P02A	gd-Tc	Frequencies	(% Cells)	Y	gd-Tc_CYTO-P02A_Thymus	EXP1	EXP1_CTRL_2	2	Pool7	2	C57BL/6N	WT	CTRL	F	P7.5	0.290535
Thymus	CYTO-P02A	gd-Tc	Frequencies	(% Cells)	Y	gd-Tc_CYTO-P02A_Thymus	EXP1	EXP1_CTRL_3	3	Pool7	3	C57BL/6N	WT	CTRL	F	P7.5	0.358617
Thymus	CYTO-P02A	gd-Tc	Frequencies	(% Cells)	Y	gd-Tc_CYTO-P02A_Thymus	EXP1	EXP1_CTRL_4	4		4	C57BL/6N	WT	CTRL	F	P7.5	0.333352
Thymus	CYTO-P02A	gd-Tc	Frequencies	(% Cells)	Y	gd-Tc_CYTO-P02A_Thymus	EXP1	EXP1_CTRL_5	5		5	C57BL/6N	WT	CTRL	F	P7.5	0.3156
Thymus	CYTO-P02A	gd-Tc	Frequencies	(% Cells)	Y	gd-Tc_CYTO-P02A_Thymus	EXP2	EXP2_CTRL_1	1	Pool1	10	C57BL/6N	WT	CTRL	F	P7.5	0.685645
Thymus	CYTO-P02A	gd-Tc	Frequencies	(% Cells)	Y	gd-Tc_CYTO-P02A_Thymus	EXP2	EXP2_CTRL_2	2	Pool1	11	C57BL/6N	WT	CTRL	F	P7.5	0.729939
Thymus	CYTO-P02A	gd-Tc	Frequencies	(% Cells)	Y	gd-Tc_CYTO-P02A_Thymus	EXP2	EXP2_CTRL_3	3	Pool1	12	C57BL/6N	WT	CTRL	F	P7.5	0.650074
Thymus	CYTO-P02A	gd-Tc	Frequencies	(% Cells)	Y	gd-Tc_CYTO-P02A_Thymus	EXP2	EXP2_CTRL_7	7	NA	13	C57BL/6N	WT	CTRL	F	P7.5	0.79304
Thymus	CYTO-P02A	gd-Tc	Frequencies	(% Cells)	Y	gd-Tc_CYTO-P02A_Thymus	EXP3	EXP3_CTRL_1	1	Pool5	22	C57BL/6N	WT	CTRL	F	P7.5	0.749381
Thymus	CYTO-P02A	gd-Tc	Frequencies	(% Cells)	Y	gd-Tc_CYTO-P02A_Thymus	EXP3	EXP3_CTRL_2	2	Pool5	23	C57BL/6N	WT	CTRL	F	P7.5	0.648836
Thymus	CYTO-P02A	gd-Tc	Frequencies	(% Cells)	Y	gd-Tc_CYTO-P02A_Thymus	EXP3	EXP3_CTRL_3	3	Pool5	24	C57BL/6N	WT	CTRL	F	P7.5	0.834856
Thymus	CYTO-P02A	gd-Tc	Frequencies	(% Cells)	Y	gd-Tc_CYTO-P02A_Thymus	EXP3	EXP3_CTRL_4	4	Pool5	25	C57BL/6N	WT	CTRL	F	P7.5	0.617811
Thymus	CYTO-P02A	gd-Tc	Frequencies	(% Cells)	Y	gd-Tc_CYTO-P02A_Thymus	EXP3	EXP3_CTRL_5	5	Pool5	26	C57BL/6N	WT	CTRL	F	P7.5	0.553068
Thymus	CYTO-P02A	Cl.B gd	Frequencies	(% gd Tc)		Cl.B gd_CYTO-P02A_Thymus	EXP1	EXP1_CTRL_1	1	Pool7	1	C57BL/6N	WT	CTRL	F	P7.5	9.69912
Thymus	CYTO-P02A	Cl.B gd	Frequencies	(% gd Tc)		Cl.B gd_CYTO-P02A_Thymus	EXP1	EXP1_CTRL_2	2	Pool7	2	C57BL/6N	WT	CTRL	F	P7.5	9.13367
Thymus	CYTO-P02A	Cl.B gd	Frequencies	(% gd Tc)		Cl.B gd_CYTO-P02A_Thymus	EXP1	EXP1_CTRL_3	3	Pool7	3	C57BL/6N	WT	CTRL	F	P7.5	11.4378
Thymus	CYTO-P02A	Cl.B gd	Frequencies	(% gd Tc)		Cl.B gd_CYTO-P02A_Thymus	EXP1	EXP1_CTRL_4	4		4	C57BL/6N	WT	CTRL	F	P7.5	11.2224
Thymus	CYTO-P02A	Cl.B gd	Frequencies	(% gd Tc)		Cl.B gd_CYTO-P02A_Thymus	EXP1	EXP1_CTRL_5	5		5	C57BL/6N	WT	CTRL	F	P7.5	12.4865
Thymus	CYTO-P02A	Cl.B gd	Frequencies	(% gd Tc)		Cl.B gd_CYTO-P02A_Thymus	EXP2	EXP2_CTRL_1	1	Pool1	10	C57BL/6N	WT	CTRL	F	P7.5	0.860614
Thymus	CYTO-P02A	Cl.B gd	Frequencies	(% gd Tc)		Cl.B gd_CYTO-P02A_Thymus	EXP2	EXP2_CTRL_2	2	Pool1	11	C57BL/6N	WT	CTRL	F	P7.5	0.439078
Thymus	CYTO-P02A	Cl.B gd	Frequencies	(% gd Tc)		Cl.B gd_CYTO-P02A_Thymus	EXP2	EXP2_CTRL_3	3	Pool1	12	C57BL/6N	WT	CTRL	F	P7.5	0.226995
Thymus	CYTO-P02A	Cl.B gd	Frequencies	(% gd Tc)		Cl.B gd_CYTO-P02A_Thymus	EXP2	EXP2_CTRL_7	7	NA	13	C57BL/6N	WT	CTRL	F	P7.5	0.364007
Thymus	CYTO-P02A	Cl.B gd	Frequencies	(% gd Tc)		Cl.B gd_CYTO-P02A_Thymus	EXP3	EXP3_CTRL_1	1	Pool5	22	C57BL/6N	WT	CTRL	F	P7.5	1.05468
Thymus	CYTO-P02A	Cl.B gd	Frequencies	(% gd Tc)		Cl.B gd_CYTO-P02A_Thymus	EXP3	EXP3_CTRL_2	2	Pool5	23	C57BL/6N	WT	CTRL	F	P7.5	1.11002
Thymus	CYTO-P02A	Cl.B gd	Frequencies	(% gd Tc)		Cl.B gd_CYTO-P02A_Thymus	EXP3	EXP3_CTRL_3	3	Pool5	24	C57BL/6N	WT	CTRL	F	P7.5	1.70132
Thymus	CYTO-P02A	Cl.B gd	Frequencies	(% gd Tc)		Cl.B gd_CYTO-P02A_Thymus	EXP3	EXP3_CTRL_4	4	Pool5	25	C57BL/6N	WT	CTRL	F	P7.5	2.09268
Thymus	CYTO-P02A	Cl.B gd	Frequencies	(% gd Tc)		Cl.B gd_CYTO-P02A_Thymus	EXP3	EXP3_CTRL_5	5	Pool5	26	C57BL/6N	WT	CTRL	F	P7.5	1.73077
Thymus	CYTO-P02A	Cl.A gd	Frequencies	(% gd Tc)		Cl.A gd_CYTO-P02A_Thymus	EXP1	EXP1_CTRL_1	1	Pool7	1	C57BL/6N	WT	CTRL	F	P7.5	81.0265
Thymus	CYTO-P02A	Cl.A gd	Frequencies	(% gd Tc)		Cl.A gd_CYTO-P02A_Thymus	EXP1	EXP1_CTRL_2	2	Pool7	2	C57BL/6N	WT	CTRL	F	P7.5	79.067
Thymus	CYTO-P02A	Cl.A gd	Frequencies	(% gd Tc)		Cl.A gd_CYTO-P02A_Thymus	EXP1	EXP1_CTRL_3	3	Pool7	3	C57BL/6N	WT	CTRL	F	P7.5	77.0275
Thymus	CYTO-P02A	Cl.A gd	Frequencies	(% gd Tc)		Cl.A gd_CYTO-P02A_Thymus	EXP1	EXP1_CTRL_4	4		4	C57BL/6N	WT	CTRL	F	P7.5	79.3508
Thymus	CYTO-P02A	Cl.A gd	Frequencies	(% gd Tc)		Cl.A gd_CYTO-P02A_Thymus	EXP1	EXP1_CTRL_5	5		5	C57BL/6N	WT	CTRL	F	P7.5	77.1141
Thymus	CYTO-P02A	Cl.A gd	Frequencies	(% gd Tc)		Cl.A gd_CYTO-P02A_Thymus	EXP2	EXP2_CTRL_1	1	Pool1	10	C57BL/6N	WT	CTRL	F	P7.5	98.6331
Thymus	CYTO-P02A	Cl.A gd	Frequencies	(% gd Tc)		Cl.A gd_CYTO-P02A_Thymus	EXP2	EXP2_CTRL_2	2	Pool1	11	C57BL/6N	WT	CTRL	F	P7.5	99.5139
Thymus	CYTO-P02A	Cl.A gd	Frequencies	(% gd Tc)		Cl.A gd_CYTO-P02A_Thymus	EXP2	EXP2_CTRL_3	3	Pool1	12	C57BL/6N	WT	CTRL	F	P7.5	99.7381
Thymus	CYTO-P02A	Cl.A gd	Frequencies	(% gd Tc)		Cl.A gd_CYTO-P02A_Thymus	EXP2	EXP2_CTRL_7	7	NA	13	C57BL/6N	WT	CTRL	F	P7.5	99.5341
Thymus	CYTO-P02A	Cl.A gd	Frequencies	(% gd Tc)		Cl.A gd_CYTO-P02A_Thymus	EXP3	EXP3_CTRL_1	1	Pool5	22	C57BL/6N	WT	CTRL	F	P7.5	98.3625
Thymus	CYTO-P02A	Cl.A gd	Frequencies	(% gd Tc)		Cl.A gd_CYTO-P02A_Thymus	EXP3	EXP3_CTRL_2	2	Pool5	23	C57BL/6N	WT	CTRL	F	P7.5	98.4656
Thymus	CYTO-P02A	Cl.A gd	Frequencies	(% gd Tc)		Cl.A gd_CYTO-P02A_Thymus	EXP3	EXP3_CTRL_3	3	Pool5	24	C57BL/6N	WT	CTRL	F	P7.5	97.8261
Thymus	CYTO-P02A	Cl.A gd	Frequencies	(% gd Tc)		Cl.A gd_CYTO-P02A_Thymus	EXP3	EXP3_CTRL_4	4	Pool5	25	C57BL/6N	WT	CTRL	F	P7.5	97.2347
Thymus	CYTO-P02A	Cl.A gd	Frequencies	(% gd Tc)		Cl.A gd_CYTO-P02A_Thymus	EXP3	EXP3_CTRL_5	5	Pool5	26	C57BL/6N	WT	CTRL	F	P7.5	97.3558
Thymus	CYTO-P02A	DN4a gd	Frequencies	(% gd Tc)		DN4a gd _CYTO-P02A_Thymus	EXP1	EXP1_CTRL_1	1	Pool7	1	C57BL/6N	WT	CTRL	F	P7.5	40.8142
Thymus	CYTO-P02A	DN4a gd	Frequencies	(% gd Tc)		DN4a gd _CYTO-P02A_Thymus	EXP1	EXP1_CTRL_2	2	Pool7	2	C57BL/6N	WT	CTRL	F	P7.5	44.61
Thymus	CYTO-P02A	DN4a gd	Frequencies	(% gd Tc)		DN4a gd _CYTO-P02A_Thymus	EXP1	EXP1_CTRL_3	3	Pool7	3	C57BL/6N	WT	CTRL	F	P7.5	40.6139
Thymus	CYTO-P02A	DN4a gd	Frequencies	(% gd Tc)		DN4a gd _CYTO-P02A_Thymus	EXP1	EXP1_CTRL_4	4		4	C57BL/6N	WT	CTRL	F	P7.5	43.4047
Thymus	CYTO-P02A	DN4a gd	Frequencies	(% gd Tc)		DN4a gd _CYTO-P02A_Thymus	EXP1	EXP1_CTRL_5	5		5	C57BL/6N	WT	CTRL	F	P7.5	36.5959
Thymus	CYTO-P02A	DN4a gd	Frequencies	(% gd Tc)		DN4a gd _CYTO-P02A_Thymus	EXP2	EXP2_CTRL_1	1	Pool1	10	C57BL/6N	WT	CTRL	F	P7.5	40.6007
Thymus	CYTO-P02A	DN4a gd	Frequencies	(% gd Tc)		DN4a gd _CYTO-P02A_Thymus	EXP2	EXP2_CTRL_2	2	Pool1	11	C57BL/6N	WT	CTRL	F	P7.5	39.8306
Thymus	CYTO-P02A	DN4a gd	Frequencies	(% gd Tc)		DN4a gd _CYTO-P02A_Thymus	EXP2	EXP2_CTRL_3	3	Pool1	12	C57BL/6N	WT	CTRL	F	P7.5	44.0021
Thymus	CYTO-P02A	DN4a gd	Frequencies	(% gd Tc)		DN4a gd _CYTO-P02A_Thymus	EXP2	EXP2_CTRL_7	7	NA	13	C57BL/6N	WT	CTRL	F	P7.5	40.2592
Thymus	CYTO-P02A	DN4a gd	Frequencies	(% gd Tc)		DN4a gd _CYTO-P02A_Thymus	EXP3	EXP3_CTRL_1	1	Pool5	22	C57BL/6N	WT	CTRL	F	P7.5	57.6464
Thymus	CYTO-P02A	DN4a gd	Frequencies	(% gd Tc)		DN4a gd _CYTO-P02A_Thymus	EXP3	EXP3_CTRL_2	2	Pool5	23	C57BL/6N	WT	CTRL	F	P7.5	51.6487
Thymus	CYTO-P02A	DN4a gd	Frequencies	(% gd Tc)		DN4a gd _CYTO-P02A_Thymus	EXP3	EXP3_CTRL_3	3	Pool5	24	C57BL/6N	WT	CTRL	F	P7.5	51.087
Thymus	CYTO-P02A	DN4a gd	Frequencies	(% gd Tc)		DN4a gd _CYTO-P02A_Thymus	EXP3	EXP3_CTRL_4	4	Pool5	25	C57BL/6N	WT	CTRL	F	P7.5	58.296
Thymus	CYTO-P02A	DN4a gd	Frequencies	(% gd Tc)		DN4a gd _CYTO-P02A_Thymus	EXP3	EXP3_CTRL_5	5	Pool5	26	C57BL/6N	WT	CTRL	F	P7.5	61.2019
Thymus	CYTO-P02A	DN4b gd	Frequencies	(% gd Tc)		DN4b gd_CYTO-P02A_Thymus	EXP1	EXP1_CTRL_1	1	Pool7	1	C57BL/6N	WT	CTRL	F	P7.5	37.4159
Thymus	CYTO-P02A	DN4b gd	Frequencies	(% gd Tc)		DN4b gd_CYTO-P02A_Thymus	EXP1	EXP1_CTRL_2	2	Pool7	2	C57BL/6N	WT	CTRL	F	P7.5	31.9483
Thymus	CYTO-P02A	DN4b gd	Frequencies	(% gd Tc)		DN4b gd_CYTO-P02A_Thymus	EXP1	EXP1_CTRL_3	3	Pool7	3	C57BL/6N	WT	CTRL	F	P7.5	33.4733
Thymus	CYTO-P02A	DN4b gd	Frequencies	(% gd Tc)		DN4b gd_CYTO-P02A_Thymus	EXP1	EXP1_CTRL_4	4		4	C57BL/6N	WT	CTRL	F	P7.5	33.8743
Thymus	CYTO-P02A	DN4b gd	Frequencies	(% gd Tc)		DN4b gd_CYTO-P02A_Thymus	EXP1	EXP1_CTRL_5	5		5	C57BL/6N	WT	CTRL	F	P7.5	38.7549
Thymus	CYTO-P02A	DN4b gd	Frequencies	(% gd Tc)		DN4b gd_CYTO-P02A_Thymus	EXP2	EXP2_CTRL_1	1	Pool1	10	C57BL/6N	WT	CTRL	F	P7.5	51.5694
Thymus	CYTO-P02A	DN4b gd	Frequencies	(% gd Tc)		DN4b gd_CYTO-P02A_Thymus	EXP2	EXP2_CTRL_2	2	Pool1	11	C57BL/6N	WT	CTRL	F	P7.5	53.4107
Thymus	CYTO-P02A	DN4b gd	Frequencies	(% gd Tc)		DN4b gd_CYTO-P02A_Thymus	EXP2	EXP2_CTRL_3	3	Pool1	12	C57BL/6N	WT	CTRL	F	P7.5	51.8247
Thymus	CYTO-P02A	DN4b gd	Frequencies	(% gd Tc)		DN4b gd_CYTO-P02A_Thymus	EXP2	EXP2_CTRL_7	7	NA	13	C57BL/6N	WT	CTRL	F	P7.5	54.9359
Thymus	CYTO-P02A	DN4b gd	Frequencies	(% gd Tc)		DN4b gd_CYTO-P02A_Thymus	EXP3	EXP3_CTRL_1	1	Pool5	22	C57BL/6N	WT	CTRL	F	P7.5	38.2459
Thymus	CYTO-P02A	DN4b gd	Frequencies	(% gd Tc)		DN4b gd_CYTO-P02A_Thymus	EXP3	EXP3_CTRL_2	2	Pool5	23	C57BL/6N	WT	CTRL	F	P7.5	43.748
Thymus	CYTO-P02A	DN4b gd	Frequencies	(% gd Tc)		DN4b gd_CYTO-P02A_Thymus	EXP3	EXP3_CTRL_3	3	Pool5	24	C57BL/6N	WT	CTRL	F	P7.5	43.5728
Thymus	CYTO-P02A	DN4b gd	Frequencies	(% gd Tc)		DN4b gd_CYTO-P02A_Thymus	EXP3	EXP3_CTRL_4	4	Pool5	25	C57BL/6N	WT	CTRL	F	P7.5	35.6129
Thymus	CYTO-P02A	DN4b gd	Frequencies	(% gd Tc)		DN4b gd_CYTO-P02A_Thymus	EXP3	EXP3_CTRL_5	5	Pool5	26	C57BL/6N	WT	CTRL	F	P7.5	32.5481
Thymus	CYTO-P02A	DN3b gd	Frequencies	(% gd Tc)		DN3b gd_CYTO-P02A_Thymus	EXP1	EXP1_CTRL_1	1	Pool7	1	C57BL/6N	WT	CTRL	F	P7.5	3.29204
Thymus	CYTO-P02A	DN3b gd	Frequencies	(% gd Tc)		DN3b gd_CYTO-P02A_Thymus	EXP1	EXP1_CTRL_2	2	Pool7	2	C57BL/6N	WT	CTRL	F	P7.5	3.09682
Thymus	CYTO-P02A	DN3b gd	Frequencies	(% gd Tc)		DN3b gd_CYTO-P02A_Thymus	EXP1	EXP1_CTRL_3	3	Pool7	3	C57BL/6N	WT	CTRL	F	P7.5	3.06947
Thymus	CYTO-P02A	DN3b gd	Frequencies	(% gd Tc)		DN3b gd_CYTO-P02A_Thymus	EXP1	EXP1_CTRL_4	4		4	C57BL/6N	WT	CTRL	F	P7.5	2.58978
Thymus	CYTO-P02A	DN3b gd	Frequencies	(% gd Tc)		DN3b gd_CYTO-P02A_Thymus	EXP1	EXP1_CTRL_5	5		5	C57BL/6N	WT	CTRL	F	P7.5	2.55488
Thymus	CYTO-P02A	DN3b gd	Frequencies	(% gd Tc)		DN3b gd_CYTO-P02A_Thymus	EXP2	EXP2_CTRL_1	1	Pool1	10	C57BL/6N	WT	CTRL	F	P7.5	4.62369
Thymus	CYTO-P02A	DN3b gd	Frequencies	(% gd Tc)		DN3b gd_CYTO-P02A_Thymus	EXP2	EXP2_CTRL_2	2	Pool1	11	C57BL/6N	WT	CTRL	F	P7.5	4.68873
Thymus	CYTO-P02A	DN3b gd	Frequencies	(% gd Tc)		DN3b gd_CYTO-P02A_Thymus	EXP2	EXP2_CTRL_3	3	Pool1	12	C57BL/6N	WT	CTRL	F	P7.5	2.53187
Thymus	CYTO-P02A	DN3b gd	Frequencies	(% gd Tc)		DN3b gd_CYTO-P02A_Thymus	EXP2	EXP2_CTRL_7	7	NA	13	C57BL/6N	WT	CTRL	F	P7.5	3.47991
Thymus	CYTO-P02A	DN3b gd	Frequencies	(% gd Tc)		DN3b gd_CYTO-P02A_Thymus	EXP3	EXP3_CTRL_1	1	Pool5	22	C57BL/6N	WT	CTRL	F	P7.5	2.94199
Thymus	CYTO-P02A	DN3b gd	Frequencies	(% gd Tc)		DN3b gd_CYTO-P02A_Thymus	EXP3	EXP3_CTRL_2	2	Pool5	23	C57BL/6N	WT	CTRL	F	P7.5	3.16683
Thymus	CYTO-P02A	DN3b gd	Frequencies	(% gd Tc)		DN3b gd_CYTO-P02A_Thymus	EXP3	EXP3_CTRL_3	3	Pool5	24	C57BL/6N	WT	CTRL	F	P7.5	3.21361
Thymus	CYTO-P02A	DN3b gd	Frequencies	(% gd Tc)		DN3b gd_CYTO-P02A_Thymus	EXP3	EXP3_CTRL_4	4	Pool5	25	C57BL/6N	WT	CTRL	F	P7.5	3.32586
Thymus	CYTO-P02A	DN3b gd	Frequencies	(% gd Tc)		DN3b gd_CYTO-P02A_Thymus	EXP3	EXP3_CTRL_5	5	Pool5	26	C57BL/6N	WT	CTRL	F	P7.5	4.18269
Thymus	CYTO-P02A	CD3+DN	Frequencies	(% Cells)	Y	CD3+DN_CYTO-P02A_Thymus	EXP1	EXP1_CTRL_1	1	Pool7	1	C57BL/6N	WT	CTRL	F	P7.5	0.117142
Thymus	CYTO-P02A	CD3+DN	Frequencies	(% Cells)	Y	CD3+DN_CYTO-P02A_Thymus	EXP1	EXP1_CTRL_2	2	Pool7	2	C57BL/6N	WT	CTRL	F	P7.5	0.106374
Thymus	CYTO-P02A	CD3+DN	Frequencies	(% Cells)	Y	CD3+DN_CYTO-P02A_Thymus	EXP1	EXP1_CTRL_3	3	Pool7	3	C57BL/6N	WT	CTRL	F	P7.5	0.126066
Thymus	CYTO-P02A	CD3+DN	Frequencies	(% Cells)	Y	CD3+DN_CYTO-P02A_Thymus	EXP1	EXP1_CTRL_4	4		4	C57BL/6N	WT	CTRL	F	P7.5	0.120518
Thymus	CYTO-P02A	CD3+DN	Frequencies	(% Cells)	Y	CD3+DN_CYTO-P02A_Thymus	EXP1	EXP1_CTRL_5	5		5	C57BL/6N	WT	CTRL	F	P7.5	0.0926699
Thymus	CYTO-P02A	CD3+DN	Frequencies	(% Cells)	Y	CD3+DN_CYTO-P02A_Thymus	EXP2	EXP2_CTRL_1	1	Pool1	10	C57BL/6N	WT	CTRL	F	P7.5	0.303137
Thymus	CYTO-P02A	CD3+DN	Frequencies	(% Cells)	Y	CD3+DN_CYTO-P02A_Thymus	EXP2	EXP2_CTRL_2	2	Pool1	11	C57BL/6N	WT	CTRL	F	P7.5	0.0867639
Thymus	CYTO-P02A	CD3+DN	Frequencies	(% Cells)	Y	CD3+DN_CYTO-P02A_Thymus	EXP2	EXP2_CTRL_3	3	Pool1	12	C57BL/6N	WT	CTRL	F	P7.5	0.122137
Thymus	CYTO-P02A	CD3+DN	Frequencies	(% Cells)	Y	CD3+DN_CYTO-P02A_Thymus	EXP2	EXP2_CTRL_7	7	NA	13	C57BL/6N	WT	CTRL	F	P7.5	0.0986103
Thymus	CYTO-P02A	CD3+DN	Frequencies	(% Cells)	Y	CD3+DN_CYTO-P02A_Thymus	EXP3	EXP3_CTRL_1	1	Pool5	22	C57BL/6N	WT	CTRL	F	P7.5	0.106282
Thymus	CYTO-P02A	CD3+DN	Frequencies	(% Cells)	Y	CD3+DN_CYTO-P02A_Thymus	EXP3	EXP3_CTRL_2	2	Pool5	23	C57BL/6N	WT	CTRL	F	P7.5	0.120108
Thymus	CYTO-P02A	CD3+DN	Frequencies	(% Cells)	Y	CD3+DN_CYTO-P02A_Thymus	EXP3	EXP3_CTRL_3	3	Pool5	24	C57BL/6N	WT	CTRL	F	P7.5	0.131778
Thymus	CYTO-P02A	CD3+DN	Frequencies	(% Cells)	Y	CD3+DN_CYTO-P02A_Thymus	EXP3	EXP3_CTRL_4	4	Pool5	25	C57BL/6N	WT	CTRL	F	P7.5	0.0995055
Thymus	CYTO-P02A	CD3+DN	Frequencies	(% Cells)	Y	CD3+DN_CYTO-P02A_Thymus	EXP3	EXP3_CTRL_5	5	Pool5	26	C57BL/6N	WT	CTRL	F	P7.5	0.107423
Thymus	CYTO-P02A	CD8 ISP	Frequencies	(% Cells)	Y	CD8 ISP_CYTO-P02A_Thymus	EXP1	EXP1_CTRL_1	1	Pool7	1	C57BL/6N	WT	CTRL	F	P7.5	2.06452
Thymus	CYTO-P02A	CD8 ISP	Frequencies	(% Cells)	Y	CD8 ISP_CYTO-P02A_Thymus	EXP1	EXP1_CTRL_2	2	Pool7	2	C57BL/6N	WT	CTRL	F	P7.5	1.89745
Thymus	CYTO-P02A	CD8 ISP	Frequencies	(% Cells)	Y	CD8 ISP_CYTO-P02A_Thymus	EXP1	EXP1_CTRL_3	3	Pool7	3	C57BL/6N	WT	CTRL	F	P7.5	2.42899
Thymus	CYTO-P02A	CD8 ISP	Frequencies	(% Cells)	Y	CD8 ISP_CYTO-P02A_Thymus	EXP1	EXP1_CTRL_4	4		4	C57BL/6N	WT	CTRL	F	P7.5	1.9498
Thymus	CYTO-P02A	CD8 ISP	Frequencies	(% Cells)	Y	CD8 ISP_CYTO-P02A_Thymus	EXP1	EXP1_CTRL_5	5		5	C57BL/6N	WT	CTRL	F	P7.5	2.14601
Thymus	CYTO-P02A	CD8 ISP	Frequencies	(% Cells)	Y	CD8 ISP_CYTO-P02A_Thymus	EXP2	EXP2_CTRL_1	1	Pool1	10	C57BL/6N	WT	CTRL	F	P7.5	1.2851
Thymus	CYTO-P02A	CD8 ISP	Frequencies	(% Cells)	Y	CD8 ISP_CYTO-P02A_Thymus	EXP2	EXP2_CTRL_2	2	Pool1	11	C57BL/6N	WT	CTRL	F	P7.5	2.60522
Thymus	CYTO-P02A	CD8 ISP	Frequencies	(% Cells)	Y	CD8 ISP_CYTO-P02A_Thymus	EXP2	EXP2_CTRL_3	3	Pool1	12	C57BL/6N	WT	CTRL	F	P7.5	2.01031
Thymus	CYTO-P02A	CD8 ISP	Frequencies	(% Cells)	Y	CD8 ISP_CYTO-P02A_Thymus	EXP2	EXP2_CTRL_7	7	NA	13	C57BL/6N	WT	CTRL	F	P7.5	2.5295
Thymus	CYTO-P02A	CD8 ISP	Frequencies	(% Cells)	Y	CD8 ISP_CYTO-P02A_Thymus	EXP3	EXP3_CTRL_1	1	Pool5	22	C57BL/6N	WT	CTRL	F	P7.5	2.18789
Thymus	CYTO-P02A	CD8 ISP	Frequencies	(% Cells)	Y	CD8 ISP_CYTO-P02A_Thymus	EXP3	EXP3_CTRL_2	2	Pool5	23	C57BL/6N	WT	CTRL	F	P7.5	1.98295
Thymus	CYTO-P02A	CD8 ISP	Frequencies	(% Cells)	Y	CD8 ISP_CYTO-P02A_Thymus	EXP3	EXP3_CTRL_3	3	Pool5	24	C57BL/6N	WT	CTRL	F	P7.5	2.20086
Thymus	CYTO-P02A	CD8 ISP	Frequencies	(% Cells)	Y	CD8 ISP_CYTO-P02A_Thymus	EXP3	EXP3_CTRL_4	4	Pool5	25	C57BL/6N	WT	CTRL	F	P7.5	1.57491
Thymus	CYTO-P02A	CD8 ISP	Frequencies	(% Cells)	Y	CD8 ISP_CYTO-P02A_Thymus	EXP3	EXP3_CTRL_5	5	Pool5	26	C57BL/6N	WT	CTRL	F	P7.5	1.999
Thymus	CYTO-P02A	DP	Frequencies	(% Cells)	Y	DP _CYTO-P02A_Thymus	EXP1	EXP1_CTRL_1	1	Pool7	1	C57BL/6N	WT	CTRL	F	P7.5	87.9335
Thymus	CYTO-P02A	DP	Frequencies	(% Cells)	Y	DP _CYTO-P02A_Thymus	EXP1	EXP1_CTRL_2	2	Pool7	2	C57BL/6N	WT	CTRL	F	P7.5	88.7923
Thymus	CYTO-P02A	DP	Frequencies	(% Cells)	Y	DP _CYTO-P02A_Thymus	EXP1	EXP1_CTRL_3	3	Pool7	3	C57BL/6N	WT	CTRL	F	P7.5	87.363
Thymus	CYTO-P02A	DP	Frequencies	(% Cells)	Y	DP _CYTO-P02A_Thymus	EXP1	EXP1_CTRL_4	4		4	C57BL/6N	WT	CTRL	F	P7.5	88.3518
Thymus	CYTO-P02A	DP	Frequencies	(% Cells)	Y	DP _CYTO-P02A_Thymus	EXP1	EXP1_CTRL_5	5		5	C57BL/6N	WT	CTRL	F	P7.5	88.9155
Thymus	CYTO-P02A	DP	Frequencies	(% Cells)	Y	DP _CYTO-P02A_Thymus	EXP2	EXP2_CTRL_1	1	Pool1	10	C57BL/6N	WT	CTRL	F	P7.5	83.9418
Thymus	CYTO-P02A	DP	Frequencies	(% Cells)	Y	DP _CYTO-P02A_Thymus	EXP2	EXP2_CTRL_2	2	Pool1	11	C57BL/6N	WT	CTRL	F	P7.5	82.8882
Thymus	CYTO-P02A	DP	Frequencies	(% Cells)	Y	DP _CYTO-P02A_Thymus	EXP2	EXP2_CTRL_3	3	Pool1	12	C57BL/6N	WT	CTRL	F	P7.5	83.4133
Thymus	CYTO-P02A	DP	Frequencies	(% Cells)	Y	DP _CYTO-P02A_Thymus	EXP2	EXP2_CTRL_7	7	NA	13	C57BL/6N	WT	CTRL	F	P7.5	83.6653
Thymus	CYTO-P02A	DP	Frequencies	(% Cells)	Y	DP _CYTO-P02A_Thymus	EXP3	EXP3_CTRL_1	1	Pool5	22	C57BL/6N	WT	CTRL	F	P7.5	76.3278
Thymus	CYTO-P02A	DP	Frequencies	(% Cells)	Y	DP _CYTO-P02A_Thymus	EXP3	EXP3_CTRL_2	2	Pool5	23	C57BL/6N	WT	CTRL	F	P7.5	78.0353
Thymus	CYTO-P02A	DP	Frequencies	(% Cells)	Y	DP _CYTO-P02A_Thymus	EXP3	EXP3_CTRL_3	3	Pool5	24	C57BL/6N	WT	CTRL	F	P7.5	76.1687
Thymus	CYTO-P02A	DP	Frequencies	(% Cells)	Y	DP _CYTO-P02A_Thymus	EXP3	EXP3_CTRL_4	4	Pool5	25	C57BL/6N	WT	CTRL	F	P7.5	81.0859
Thymus	CYTO-P02A	DP	Frequencies	(% Cells)	Y	DP _CYTO-P02A_Thymus	EXP3	EXP3_CTRL_5	5	Pool5	26	C57BL/6N	WT	CTRL	F	P7.5	75.6562
Thymus	CYTO-P02A	CD4posSP	Frequencies	(% Cells)		CD4posSP _CYTO-P02A_Thymus	EXP1	EXP1_CTRL_1	1	Pool7	1	C57BL/6N	WT	CTRL	F	P7.5	5.54097
Thymus	CYTO-P02A	CD4posSP	Frequencies	(% Cells)		CD4posSP _CYTO-P02A_Thymus	EXP1	EXP1_CTRL_2	2	Pool7	2	C57BL/6N	WT	CTRL	F	P7.5	5.30217
Thymus	CYTO-P02A	CD4posSP	Frequencies	(% Cells)		CD4posSP _CYTO-P02A_Thymus	EXP1	EXP1_CTRL_3	3	Pool7	3	C57BL/6N	WT	CTRL	F	P7.5	5.26257
Thymus	CYTO-P02A	CD4posSP	Frequencies	(% Cells)		CD4posSP _CYTO-P02A_Thymus	EXP1	EXP1_CTRL_4	4		4	C57BL/6N	WT	CTRL	F	P7.5	5.43872
Thymus	CYTO-P02A	CD4posSP	Frequencies	(% Cells)		CD4posSP _CYTO-P02A_Thymus	EXP1	EXP1_CTRL_5	5		5	C57BL/6N	WT	CTRL	F	P7.5	4.75671
Thymus	CYTO-P02A	CD4posSP	Frequencies	(% Cells)		CD4posSP _CYTO-P02A_Thymus	EXP2	EXP2_CTRL_1	1	Pool1	10	C57BL/6N	WT	CTRL	F	P7.5	6.61637
Thymus	CYTO-P02A	CD4posSP	Frequencies	(% Cells)		CD4posSP _CYTO-P02A_Thymus	EXP2	EXP2_CTRL_2	2	Pool1	11	C57BL/6N	WT	CTRL	F	P7.5	5.85908
Thymus	CYTO-P02A	CD4posSP	Frequencies	(% Cells)		CD4posSP _CYTO-P02A_Thymus	EXP2	EXP2_CTRL_3	3	Pool1	12	C57BL/6N	WT	CTRL	F	P7.5	6.47145
Thymus	CYTO-P02A	CD4posSP	Frequencies	(% Cells)		CD4posSP _CYTO-P02A_Thymus	EXP2	EXP2_CTRL_7	7	NA	13	C57BL/6N	WT	CTRL	F	P7.5	6.12654
Thymus	CYTO-P02A	CD4posSP	Frequencies	(% Cells)		CD4posSP _CYTO-P02A_Thymus	EXP3	EXP3_CTRL_1	1	Pool5	22	C57BL/6N	WT	CTRL	F	P7.5	6.50961
Thymus	CYTO-P02A	CD4posSP	Frequencies	(% Cells)		CD4posSP _CYTO-P02A_Thymus	EXP3	EXP3_CTRL_2	2	Pool5	23	C57BL/6N	WT	CTRL	F	P7.5	6.05919
Thymus	CYTO-P02A	CD4posSP	Frequencies	(% Cells)		CD4posSP _CYTO-P02A_Thymus	EXP3	EXP3_CTRL_3	3	Pool5	24	C57BL/6N	WT	CTRL	F	P7.5	7.232
Thymus	CYTO-P02A	CD4posSP	Frequencies	(% Cells)		CD4posSP _CYTO-P02A_Thymus	EXP3	EXP3_CTRL_4	4	Pool5	25	C57BL/6N	WT	CTRL	F	P7.5	5.51713
Thymus	CYTO-P02A	CD4posSP	Frequencies	(% Cells)		CD4posSP _CYTO-P02A_Thymus	EXP3	EXP3_CTRL_5	5	Pool5	26	C57BL/6N	WT	CTRL	F	P7.5	6.49748
Thymus	CYTO-P02A	CD8posSP	Frequencies	(% Cells)		CD8posSP _CYTO-P02A_Thymus	EXP1	EXP1_CTRL_1	1	Pool7	1	C57BL/6N	WT	CTRL	F	P7.5	2.08992
Thymus	CYTO-P02A	CD8posSP	Frequencies	(% Cells)		CD8posSP _CYTO-P02A_Thymus	EXP1	EXP1_CTRL_2	2	Pool7	2	C57BL/6N	WT	CTRL	F	P7.5	1.8612
Thymus	CYTO-P02A	CD8posSP	Frequencies	(% Cells)		CD8posSP _CYTO-P02A_Thymus	EXP1	EXP1_CTRL_3	3	Pool7	3	C57BL/6N	WT	CTRL	F	P7.5	2.19944
Thymus	CYTO-P02A	CD8posSP	Frequencies	(% Cells)		CD8posSP _CYTO-P02A_Thymus	EXP1	EXP1_CTRL_4	4		4	C57BL/6N	WT	CTRL	F	P7.5	1.94762
Thymus	CYTO-P02A	CD8posSP	Frequencies	(% Cells)		CD8posSP _CYTO-P02A_Thymus	EXP1	EXP1_CTRL_5	5		5	C57BL/6N	WT	CTRL	F	P7.5	1.93289
Thymus	CYTO-P02A	CD8posSP	Frequencies	(% Cells)		CD8posSP _CYTO-P02A_Thymus	EXP2	EXP2_CTRL_1	1	Pool1	10	C57BL/6N	WT	CTRL	F	P7.5	1.98034
Thymus	CYTO-P02A	CD8posSP	Frequencies	(% Cells)		CD8posSP _CYTO-P02A_Thymus	EXP2	EXP2_CTRL_2	2	Pool1	11	C57BL/6N	WT	CTRL	F	P7.5	2.16395
Thymus	CYTO-P02A	CD8posSP	Frequencies	(% Cells)		CD8posSP _CYTO-P02A_Thymus	EXP2	EXP2_CTRL_3	3	Pool1	12	C57BL/6N	WT	CTRL	F	P7.5	2.6348
Thymus	CYTO-P02A	CD8posSP	Frequencies	(% Cells)		CD8posSP _CYTO-P02A_Thymus	EXP2	EXP2_CTRL_7	7	NA	13	C57BL/6N	WT	CTRL	F	P7.5	2.75774
Thymus	CYTO-P02A	CD8posSP	Frequencies	(% Cells)		CD8posSP _CYTO-P02A_Thymus	EXP3	EXP3_CTRL_1	1	Pool5	22	C57BL/6N	WT	CTRL	F	P7.5	2.0152
Thymus	CYTO-P02A	CD8posSP	Frequencies	(% Cells)		CD8posSP _CYTO-P02A_Thymus	EXP3	EXP3_CTRL_2	2	Pool5	23	C57BL/6N	WT	CTRL	F	P7.5	1.74781
Thymus	CYTO-P02A	CD8posSP	Frequencies	(% Cells)		CD8posSP _CYTO-P02A_Thymus	EXP3	EXP3_CTRL_3	3	Pool5	24	C57BL/6N	WT	CTRL	F	P7.5	2.14829
Thymus	CYTO-P02A	CD8posSP	Frequencies	(% Cells)		CD8posSP _CYTO-P02A_Thymus	EXP3	EXP3_CTRL_4	4	Pool5	25	C57BL/6N	WT	CTRL	F	P7.5	1.51059
Thymus	CYTO-P02A	CD8posSP	Frequencies	(% Cells)		CD8posSP _CYTO-P02A_Thymus	EXP3	EXP3_CTRL_5	5	Pool5	26	C57BL/6N	WT	CTRL	F	P7.5	1.87086
Thymus	CYTO-P02A	DN	Frequencies	(% Cells)	Y	DN _CYTO-P02A_Thymus	EXP1	EXP1_CTRL_1	1	Pool7	1	C57BL/6N	WT	CTRL	F	P7.5	2.99696
Thymus	CYTO-P02A	DN	Frequencies	(% Cells)	Y	DN _CYTO-P02A_Thymus	EXP1	EXP1_CTRL_2	2	Pool7	2	C57BL/6N	WT	CTRL	F	P7.5	2.67256
Thymus	CYTO-P02A	DN	Frequencies	(% Cells)	Y	DN _CYTO-P02A_Thymus	EXP1	EXP1_CTRL_3	3	Pool7	3	C57BL/6N	WT	CTRL	F	P7.5	3.48177
Thymus	CYTO-P02A	DN	Frequencies	(% Cells)	Y	DN _CYTO-P02A_Thymus	EXP1	EXP1_CTRL_4	4		4	C57BL/6N	WT	CTRL	F	P7.5	2.89346
Thymus	CYTO-P02A	DN	Frequencies	(% Cells)	Y	DN _CYTO-P02A_Thymus	EXP1	EXP1_CTRL_5	5		5	C57BL/6N	WT	CTRL	F	P7.5	2.86152
Thymus	CYTO-P02A	DN	Frequencies	(% Cells)	Y	DN _CYTO-P02A_Thymus	EXP2	EXP2_CTRL_1	1	Pool1	10	C57BL/6N	WT	CTRL	F	P7.5	5.91973
Thymus	CYTO-P02A	DN	Frequencies	(% Cells)	Y	DN _CYTO-P02A_Thymus	EXP2	EXP2_CTRL_2	2	Pool1	11	C57BL/6N	WT	CTRL	F	P7.5	6.5295
Thymus	CYTO-P02A	DN	Frequencies	(% Cells)	Y	DN _CYTO-P02A_Thymus	EXP2	EXP2_CTRL_3	3	Pool1	12	C57BL/6N	WT	CTRL	F	P7.5	5.55644
Thymus	CYTO-P02A	DN	Frequencies	(% Cells)	Y	DN _CYTO-P02A_Thymus	EXP2	EXP2_CTRL_7	7	NA	13	C57BL/6N	WT	CTRL	F	P7.5	5.66767
Thymus	CYTO-P02A	DN	Frequencies	(% Cells)	Y	DN _CYTO-P02A_Thymus	EXP3	EXP3_CTRL_1	1	Pool5	22	C57BL/6N	WT	CTRL	F	P7.5	8.50151
Thymus	CYTO-P02A	DN	Frequencies	(% Cells)	Y	DN _CYTO-P02A_Thymus	EXP3	EXP3_CTRL_2	2	Pool5	23	C57BL/6N	WT	CTRL	F	P7.5	8.51007
Thymus	CYTO-P02A	DN	Frequencies	(% Cells)	Y	DN _CYTO-P02A_Thymus	EXP3	EXP3_CTRL_3	3	Pool5	24	C57BL/6N	WT	CTRL	F	P7.5	9.2568
Thymus	CYTO-P02A	DN	Frequencies	(% Cells)	Y	DN _CYTO-P02A_Thymus	EXP3	EXP3_CTRL_4	4	Pool5	25	C57BL/6N	WT	CTRL	F	P7.5	6.58421
Thymus	CYTO-P02A	DN	Frequencies	(% Cells)	Y	DN _CYTO-P02A_Thymus	EXP3	EXP3_CTRL_5	5	Pool5	26	C57BL/6N	WT	CTRL	F	P7.5	8.00991
Thymus	CYTO-P02A	%Annexin V	Frequencies	Late CD4 Tc		%Annexin V_CYTO-P02A_Thymus	EXP1	EXP1_CTRL_1	1	Pool7	1	C57BL/6N	WT	CTRL	F	P7.5	0
Thymus	CYTO-P02A	%Annexin V	Frequencies	Late CD4 Tc		%Annexin V_CYTO-P02A_Thymus	EXP1	EXP1_CTRL_2	2	Pool7	2	C57BL/6N	WT	CTRL	F	P7.5	0
Thymus	CYTO-P02A	%Annexin V	Frequencies	Late CD4 Tc		%Annexin V_CYTO-P02A_Thymus	EXP1	EXP1_CTRL_3	3	Pool7	3	C57BL/6N	WT	CTRL	F	P7.5	0
Thymus	CYTO-P02A	%Annexin V	Frequencies	Late CD4 Tc		%Annexin V_CYTO-P02A_Thymus	EXP1	EXP1_CTRL_4	4		4	C57BL/6N	WT	CTRL	F	P7.5	0
Thymus	CYTO-P02A	%Annexin V	Frequencies	Late CD4 Tc		%Annexin V_CYTO-P02A_Thymus	EXP1	EXP1_CTRL_5	5		5	C57BL/6N	WT	CTRL	F	P7.5	0
Thymus	CYTO-P02A	%Annexin V	Frequencies	Late CD4 Tc		%Annexin V_CYTO-P02A_Thymus	EXP2	EXP2_CTRL_1	1	Pool1	10	C57BL/6N	WT	CTRL	F	P7.5	34.9515
Thymus	CYTO-P02A	%Annexin V	Frequencies	Late CD4 Tc		%Annexin V_CYTO-P02A_Thymus	EXP2	EXP2_CTRL_2	2	Pool1	11	C57BL/6N	WT	CTRL	F	P7.5	35.6061
Thymus	CYTO-P02A	%Annexin V	Frequencies	Late CD4 Tc		%Annexin V_CYTO-P02A_Thymus	EXP2	EXP2_CTRL_3	3	Pool1	12	C57BL/6N	WT	CTRL	F	P7.5	32.7044
Thymus	CYTO-P02A	%Annexin V	Frequencies	Late CD4 Tc		%Annexin V_CYTO-P02A_Thymus	EXP2	EXP2_CTRL_7	7	NA	13	C57BL/6N	WT	CTRL	F	P7.5	28.9157
Thymus	CYTO-P02A	%Annexin V	Frequencies	Late CD4 Tc		%Annexin V_CYTO-P02A_Thymus	EXP3	EXP3_CTRL_1	1	Pool5	22	C57BL/6N	WT	CTRL	F	P7.5	26.3804
Thymus	CYTO-P02A	%Annexin V	Frequencies	Late CD4 Tc		%Annexin V_CYTO-P02A_Thymus	EXP3	EXP3_CTRL_2	2	Pool5	23	C57BL/6N	WT	CTRL	F	P7.5	24.581
Thymus	CYTO-P02A	%Annexin V	Frequencies	Late CD4 Tc		%Annexin V_CYTO-P02A_Thymus	EXP3	EXP3_CTRL_3	3	Pool5	24	C57BL/6N	WT	CTRL	F	P7.5	9.73837
Thymus	CYTO-P02A	%Annexin V	Frequencies	Late CD4 Tc		%Annexin V_CYTO-P02A_Thymus	EXP3	EXP3_CTRL_4	4	Pool5	25	C57BL/6N	WT	CTRL	F	P7.5	23.9651
Thymus	CYTO-P02A	%Annexin V	Frequencies	Late CD4 Tc		%Annexin V_CYTO-P02A_Thymus	EXP3	EXP3_CTRL_5	5	Pool5	26	C57BL/6N	WT	CTRL	F	P7.5	41.6949
Thymus	CYTO-P02A	%Annexin V	Frequencies	Early CD4 Tc		%Annexin V_CYTO-P02A_Thymus	EXP1	EXP1_CTRL_1	1	Pool7	1	C57BL/6N	WT	CTRL	F	P7.5	0
Thymus	CYTO-P02A	%Annexin V	Frequencies	Early CD4 Tc		%Annexin V_CYTO-P02A_Thymus	EXP1	EXP1_CTRL_2	2	Pool7	2	C57BL/6N	WT	CTRL	F	P7.5	0
Thymus	CYTO-P02A	%Annexin V	Frequencies	Early CD4 Tc		%Annexin V_CYTO-P02A_Thymus	EXP1	EXP1_CTRL_3	3	Pool7	3	C57BL/6N	WT	CTRL	F	P7.5	0
Thymus	CYTO-P02A	%Annexin V	Frequencies	Early CD4 Tc		%Annexin V_CYTO-P02A_Thymus	EXP1	EXP1_CTRL_4	4		4	C57BL/6N	WT	CTRL	F	P7.5	0
Thymus	CYTO-P02A	%Annexin V	Frequencies	Early CD4 Tc		%Annexin V_CYTO-P02A_Thymus	EXP1	EXP1_CTRL_5	5		5	C57BL/6N	WT	CTRL	F	P7.5	0
Thymus	CYTO-P02A	%Annexin V	Frequencies	Early CD4 Tc		%Annexin V_CYTO-P02A_Thymus	EXP2	EXP2_CTRL_1	1	Pool1	10	C57BL/6N	WT	CTRL	F	P7.5	23.9418
Thymus	CYTO-P02A	%Annexin V	Frequencies	Early CD4 Tc		%Annexin V_CYTO-P02A_Thymus	EXP2	EXP2_CTRL_2	2	Pool1	11	C57BL/6N	WT	CTRL	F	P7.5	25
Thymus	CYTO-P02A	%Annexin V	Frequencies	Early CD4 Tc		%Annexin V_CYTO-P02A_Thymus	EXP2	EXP2_CTRL_3	3	Pool1	12	C57BL/6N	WT	CTRL	F	P7.5	24.94
Thymus	CYTO-P02A	%Annexin V	Frequencies	Early CD4 Tc		%Annexin V_CYTO-P02A_Thymus	EXP2	EXP2_CTRL_7	7	NA	13	C57BL/6N	WT	CTRL	F	P7.5	22.6562
Thymus	CYTO-P02A	%Annexin V	Frequencies	Early CD4 Tc		%Annexin V_CYTO-P02A_Thymus	EXP3	EXP3_CTRL_1	1	Pool5	22	C57BL/6N	WT	CTRL	F	P7.5	4.13133
Thymus	CYTO-P02A	%Annexin V	Frequencies	Early CD4 Tc		%Annexin V_CYTO-P02A_Thymus	EXP3	EXP3_CTRL_2	2	Pool5	23	C57BL/6N	WT	CTRL	F	P7.5	24.8894
Thymus	CYTO-P02A	%Annexin V	Frequencies	Early CD4 Tc		%Annexin V_CYTO-P02A_Thymus	EXP3	EXP3_CTRL_3	3	Pool5	24	C57BL/6N	WT	CTRL	F	P7.5	17.533
Thymus	CYTO-P02A	%Annexin V	Frequencies	Early CD4 Tc		%Annexin V_CYTO-P02A_Thymus	EXP3	EXP3_CTRL_4	4	Pool5	25	C57BL/6N	WT	CTRL	F	P7.5	30.6214
Thymus	CYTO-P02A	%Annexin V	Frequencies	Early CD4 Tc		%Annexin V_CYTO-P02A_Thymus	EXP3	EXP3_CTRL_5	5	Pool5	26	C57BL/6N	WT	CTRL	F	P7.5	34.392
Thymus	CYTO-P02A	%Annexin V	Frequencies	Late CD8 Tc		%Annexin V_CYTO-P02A_Thymus	EXP1	EXP1_CTRL_1	1	Pool7	1	C57BL/6N	WT	CTRL	F	P7.5	0
Thymus	CYTO-P02A	%Annexin V	Frequencies	Late CD8 Tc		%Annexin V_CYTO-P02A_Thymus	EXP1	EXP1_CTRL_2	2	Pool7	2	C57BL/6N	WT	CTRL	F	P7.5	0
Thymus	CYTO-P02A	%Annexin V	Frequencies	Late CD8 Tc		%Annexin V_CYTO-P02A_Thymus	EXP1	EXP1_CTRL_3	3	Pool7	3	C57BL/6N	WT	CTRL	F	P7.5	0
Thymus	CYTO-P02A	%Annexin V	Frequencies	Late CD8 Tc		%Annexin V_CYTO-P02A_Thymus	EXP1	EXP1_CTRL_4	4		4	C57BL/6N	WT	CTRL	F	P7.5	0
Thymus	CYTO-P02A	%Annexin V	Frequencies	Late CD8 Tc		%Annexin V_CYTO-P02A_Thymus	EXP1	EXP1_CTRL_5	5		5	C57BL/6N	WT	CTRL	F	P7.5	0
Thymus	CYTO-P02A	%Annexin V	Frequencies	Late CD8 Tc		%Annexin V_CYTO-P02A_Thymus	EXP2	EXP2_CTRL_1	1	Pool1	10	C57BL/6N	WT	CTRL	F	P7.5	32.6203
Thymus	CYTO-P02A	%Annexin V	Frequencies	Late CD8 Tc		%Annexin V_CYTO-P02A_Thymus	EXP2	EXP2_CTRL_2	2	Pool1	11	C57BL/6N	WT	CTRL	F	P7.5	26.57
Thymus	CYTO-P02A	%Annexin V	Frequencies	Late CD8 Tc		%Annexin V_CYTO-P02A_Thymus	EXP2	EXP2_CTRL_3	3	Pool1	12	C57BL/6N	WT	CTRL	F	P7.5	27.0758
Thymus	CYTO-P02A	%Annexin V	Frequencies	Late CD8 Tc		%Annexin V_CYTO-P02A_Thymus	EXP2	EXP2_CTRL_7	7	NA	13	C57BL/6N	WT	CTRL	F	P7.5	26.7442
Thymus	CYTO-P02A	%Annexin V	Frequencies	Late CD8 Tc		%Annexin V_CYTO-P02A_Thymus	EXP3	EXP3_CTRL_1	1	Pool5	22	C57BL/6N	WT	CTRL	F	P7.5	4.28571
Thymus	CYTO-P02A	%Annexin V	Frequencies	Late CD8 Tc		%Annexin V_CYTO-P02A_Thymus	EXP3	EXP3_CTRL_2	2	Pool5	23	C57BL/6N	WT	CTRL	F	P7.5	42.7245
Thymus	CYTO-P02A	%Annexin V	Frequencies	Late CD8 Tc		%Annexin V_CYTO-P02A_Thymus	EXP3	EXP3_CTRL_3	3	Pool5	24	C57BL/6N	WT	CTRL	F	P7.5	32.4742
Thymus	CYTO-P02A	%Annexin V	Frequencies	Late CD8 Tc		%Annexin V_CYTO-P02A_Thymus	EXP3	EXP3_CTRL_4	4	Pool5	25	C57BL/6N	WT	CTRL	F	P7.5	46.2406
Thymus	CYTO-P02A	%Annexin V	Frequencies	Late CD8 Tc		%Annexin V_CYTO-P02A_Thymus	EXP3	EXP3_CTRL_5	5	Pool5	26	C57BL/6N	WT	CTRL	F	P7.5	70
Thymus	CYTO-P02A	%Annexin V	Frequencies	Early CD8 Tc		%Annexin V_CYTO-P02A_Thymus	EXP1	EXP1_CTRL_1	1	Pool7	1	C57BL/6N	WT	CTRL	F	P7.5	0
Thymus	CYTO-P02A	%Annexin V	Frequencies	Early CD8 Tc		%Annexin V_CYTO-P02A_Thymus	EXP1	EXP1_CTRL_2	2	Pool7	2	C57BL/6N	WT	CTRL	F	P7.5	0
Thymus	CYTO-P02A	%Annexin V	Frequencies	Early CD8 Tc		%Annexin V_CYTO-P02A_Thymus	EXP1	EXP1_CTRL_3	3	Pool7	3	C57BL/6N	WT	CTRL	F	P7.5	0
Thymus	CYTO-P02A	%Annexin V	Frequencies	Early CD8 Tc		%Annexin V_CYTO-P02A_Thymus	EXP1	EXP1_CTRL_4	4		4	C57BL/6N	WT	CTRL	F	P7.5	0
Thymus	CYTO-P02A	%Annexin V	Frequencies	Early CD8 Tc		%Annexin V_CYTO-P02A_Thymus	EXP1	EXP1_CTRL_5	5		5	C57BL/6N	WT	CTRL	F	P7.5	0
Thymus	CYTO-P02A	%Annexin V	Frequencies	Early CD8 Tc		%Annexin V_CYTO-P02A_Thymus	EXP2	EXP2_CTRL_1	1	Pool1	10	C57BL/6N	WT	CTRL	F	P7.5	23.0039
Thymus	CYTO-P02A	%Annexin V	Frequencies	Early CD8 Tc		%Annexin V_CYTO-P02A_Thymus	EXP2	EXP2_CTRL_2	2	Pool1	11	C57BL/6N	WT	CTRL	F	P7.5	22.1315
Thymus	CYTO-P02A	%Annexin V	Frequencies	Early CD8 Tc		%Annexin V_CYTO-P02A_Thymus	EXP2	EXP2_CTRL_3	3	Pool1	12	C57BL/6N	WT	CTRL	F	P7.5	22.0089
Thymus	CYTO-P02A	%Annexin V	Frequencies	Early CD8 Tc		%Annexin V_CYTO-P02A_Thymus	EXP2	EXP2_CTRL_7	7	NA	13	C57BL/6N	WT	CTRL	F	P7.5	21.0526
Thymus	CYTO-P02A	%Annexin V	Frequencies	Early CD8 Tc		%Annexin V_CYTO-P02A_Thymus	EXP3	EXP3_CTRL_1	1	Pool5	22	C57BL/6N	WT	CTRL	F	P7.5	1.64432
Thymus	CYTO-P02A	%Annexin V	Frequencies	Early CD8 Tc		%Annexin V_CYTO-P02A_Thymus	EXP3	EXP3_CTRL_2	2	Pool5	23	C57BL/6N	WT	CTRL	F	P7.5	27.1654
Thymus	CYTO-P02A	%Annexin V	Frequencies	Early CD8 Tc		%Annexin V_CYTO-P02A_Thymus	EXP3	EXP3_CTRL_3	3	Pool5	24	C57BL/6N	WT	CTRL	F	P7.5	17.8369
Thymus	CYTO-P02A	%Annexin V	Frequencies	Early CD8 Tc		%Annexin V_CYTO-P02A_Thymus	EXP3	EXP3_CTRL_4	4	Pool5	25	C57BL/6N	WT	CTRL	F	P7.5	32.9635
Thymus	CYTO-P02A	%Annexin V	Frequencies	Early CD8 Tc		%Annexin V_CYTO-P02A_Thymus	EXP3	EXP3_CTRL_5	5	Pool5	26	C57BL/6N	WT	CTRL	F	P7.5	40.1835
Thymus	CYTO-P02A	%Annexin V	Frequencies	Treg		%Annexin V_CYTO-P02A_Thymus	EXP1	EXP1_CTRL_1	1	Pool7	1	C57BL/6N	WT	CTRL	F	P7.5	0
Thymus	CYTO-P02A	%Annexin V	Frequencies	Treg		%Annexin V_CYTO-P02A_Thymus	EXP1	EXP1_CTRL_2	2	Pool7	2	C57BL/6N	WT	CTRL	F	P7.5	0
Thymus	CYTO-P02A	%Annexin V	Frequencies	Treg		%Annexin V_CYTO-P02A_Thymus	EXP1	EXP1_CTRL_3	3	Pool7	3	C57BL/6N	WT	CTRL	F	P7.5	0
Thymus	CYTO-P02A	%Annexin V	Frequencies	Treg		%Annexin V_CYTO-P02A_Thymus	EXP1	EXP1_CTRL_4	4		4	C57BL/6N	WT	CTRL	F	P7.5	0
Thymus	CYTO-P02A	%Annexin V	Frequencies	Treg		%Annexin V_CYTO-P02A_Thymus	EXP1	EXP1_CTRL_5	5		5	C57BL/6N	WT	CTRL	F	P7.5	0
Thymus	CYTO-P02A	%Annexin V	Frequencies	Treg		%Annexin V_CYTO-P02A_Thymus	EXP2	EXP2_CTRL_1	1	Pool1	10	C57BL/6N	WT	CTRL	F	P7.5	33.9506
Thymus	CYTO-P02A	%Annexin V	Frequencies	Treg		%Annexin V_CYTO-P02A_Thymus	EXP2	EXP2_CTRL_2	2	Pool1	11	C57BL/6N	WT	CTRL	F	P7.5	32.1608
Thymus	CYTO-P02A	%Annexin V	Frequencies	Treg		%Annexin V_CYTO-P02A_Thymus	EXP2	EXP2_CTRL_3	3	Pool1	12	C57BL/6N	WT	CTRL	F	P7.5	36.4078
Thymus	CYTO-P02A	%Annexin V	Frequencies	Treg		%Annexin V_CYTO-P02A_Thymus	EXP2	EXP2_CTRL_7	7	NA	13	C57BL/6N	WT	CTRL	F	P7.5	28.7671
Thymus	CYTO-P02A	%Annexin V	Frequencies	Treg		%Annexin V_CYTO-P02A_Thymus	EXP3	EXP3_CTRL_1	1	Pool5	22	C57BL/6N	WT	CTRL	F	P7.5	11.6783
Thymus	CYTO-P02A	%Annexin V	Frequencies	Treg		%Annexin V_CYTO-P02A_Thymus	EXP3	EXP3_CTRL_2	2	Pool5	23	C57BL/6N	WT	CTRL	F	P7.5	26.1757
Thymus	CYTO-P02A	%Annexin V	Frequencies	Treg		%Annexin V_CYTO-P02A_Thymus	EXP3	EXP3_CTRL_3	3	Pool5	24	C57BL/6N	WT	CTRL	F	P7.5	12.7934
Thymus	CYTO-P02A	%Annexin V	Frequencies	Treg		%Annexin V_CYTO-P02A_Thymus	EXP3	EXP3_CTRL_4	4	Pool5	25	C57BL/6N	WT	CTRL	F	P7.5	33.9744
Thymus	CYTO-P02A	%Annexin V	Frequencies	Treg		%Annexin V_CYTO-P02A_Thymus	EXP3	EXP3_CTRL_5	5	Pool5	26	C57BL/6N	WT	CTRL	F	P7.5	29.0026
Thymus	CYTO-P02A	%Annexin V	Frequencies	im DP		%Annexin V_CYTO-P02A_Thymus	EXP1	EXP1_CTRL_1	1	Pool7	1	C57BL/6N	WT	CTRL	F	P7.5	0
Thymus	CYTO-P02A	%Annexin V	Frequencies	im DP		%Annexin V_CYTO-P02A_Thymus	EXP1	EXP1_CTRL_2	2	Pool7	2	C57BL/6N	WT	CTRL	F	P7.5	0
Thymus	CYTO-P02A	%Annexin V	Frequencies	im DP		%Annexin V_CYTO-P02A_Thymus	EXP1	EXP1_CTRL_3	3	Pool7	3	C57BL/6N	WT	CTRL	F	P7.5	0
Thymus	CYTO-P02A	%Annexin V	Frequencies	im DP		%Annexin V_CYTO-P02A_Thymus	EXP1	EXP1_CTRL_4	4		4	C57BL/6N	WT	CTRL	F	P7.5	0
Thymus	CYTO-P02A	%Annexin V	Frequencies	im DP		%Annexin V_CYTO-P02A_Thymus	EXP1	EXP1_CTRL_5	5		5	C57BL/6N	WT	CTRL	F	P7.5	0
Thymus	CYTO-P02A	%Annexin V	Frequencies	im DP		%Annexin V_CYTO-P02A_Thymus	EXP2	EXP2_CTRL_1	1	Pool1	10	C57BL/6N	WT	CTRL	F	P7.5	27.2871
Thymus	CYTO-P02A	%Annexin V	Frequencies	im DP		%Annexin V_CYTO-P02A_Thymus	EXP2	EXP2_CTRL_2	2	Pool1	11	C57BL/6N	WT	CTRL	F	P7.5	26.5113
Thymus	CYTO-P02A	%Annexin V	Frequencies	im DP		%Annexin V_CYTO-P02A_Thymus	EXP2	EXP2_CTRL_3	3	Pool1	12	C57BL/6N	WT	CTRL	F	P7.5	24.7308
Thymus	CYTO-P02A	%Annexin V	Frequencies	im DP		%Annexin V_CYTO-P02A_Thymus	EXP2	EXP2_CTRL_7	7	NA	13	C57BL/6N	WT	CTRL	F	P7.5	25.9907
Thymus	CYTO-P02A	%Annexin V	Frequencies	im DP		%Annexin V_CYTO-P02A_Thymus	EXP3	EXP3_CTRL_1	1	Pool5	22	C57BL/6N	WT	CTRL	F	P7.5	4.38569
Thymus	CYTO-P02A	%Annexin V	Frequencies	im DP		%Annexin V_CYTO-P02A_Thymus	EXP3	EXP3_CTRL_2	2	Pool5	23	C57BL/6N	WT	CTRL	F	P7.5	7.45564
Thymus	CYTO-P02A	%Annexin V	Frequencies	im DP		%Annexin V_CYTO-P02A_Thymus	EXP3	EXP3_CTRL_3	3	Pool5	24	C57BL/6N	WT	CTRL	F	P7.5	3.02381
Thymus	CYTO-P02A	%Annexin V	Frequencies	im DP		%Annexin V_CYTO-P02A_Thymus	EXP3	EXP3_CTRL_4	4	Pool5	25	C57BL/6N	WT	CTRL	F	P7.5	8.12148
Thymus	CYTO-P02A	%Annexin V	Frequencies	im DP		%Annexin V_CYTO-P02A_Thymus	EXP3	EXP3_CTRL_5	5	Pool5	26	C57BL/6N	WT	CTRL	F	P7.5	11.562
Thymus	CYTO-P02A	%Annexin V	Frequencies	SR DP		%Annexin V_CYTO-P02A_Thymus	EXP1	EXP1_CTRL_1	1	Pool7	1	C57BL/6N	WT	CTRL	F	P7.5	0
Thymus	CYTO-P02A	%Annexin V	Frequencies	SR DP		%Annexin V_CYTO-P02A_Thymus	EXP1	EXP1_CTRL_2	2	Pool7	2	C57BL/6N	WT	CTRL	F	P7.5	0
Thymus	CYTO-P02A	%Annexin V	Frequencies	SR DP		%Annexin V_CYTO-P02A_Thymus	EXP1	EXP1_CTRL_3	3	Pool7	3	C57BL/6N	WT	CTRL	F	P7.5	0
Thymus	CYTO-P02A	%Annexin V	Frequencies	SR DP		%Annexin V_CYTO-P02A_Thymus	EXP1	EXP1_CTRL_4	4		4	C57BL/6N	WT	CTRL	F	P7.5	0
Thymus	CYTO-P02A	%Annexin V	Frequencies	SR DP		%Annexin V_CYTO-P02A_Thymus	EXP1	EXP1_CTRL_5	5		5	C57BL/6N	WT	CTRL	F	P7.5	0
Thymus	CYTO-P02A	%Annexin V	Frequencies	SR DP		%Annexin V_CYTO-P02A_Thymus	EXP2	EXP2_CTRL_1	1	Pool1	10	C57BL/6N	WT	CTRL	F	P7.5	21.152
Thymus	CYTO-P02A	%Annexin V	Frequencies	SR DP		%Annexin V_CYTO-P02A_Thymus	EXP2	EXP2_CTRL_2	2	Pool1	11	C57BL/6N	WT	CTRL	F	P7.5	20.6391
Thymus	CYTO-P02A	%Annexin V	Frequencies	SR DP		%Annexin V_CYTO-P02A_Thymus	EXP2	EXP2_CTRL_3	3	Pool1	12	C57BL/6N	WT	CTRL	F	P7.5	19.5746
Thymus	CYTO-P02A	%Annexin V	Frequencies	SR DP		%Annexin V_CYTO-P02A_Thymus	EXP2	EXP2_CTRL_7	7	NA	13	C57BL/6N	WT	CTRL	F	P7.5	20.353
Thymus	CYTO-P02A	%Annexin V	Frequencies	SR DP		%Annexin V_CYTO-P02A_Thymus	EXP3	EXP3_CTRL_1	1	Pool5	22	C57BL/6N	WT	CTRL	F	P7.5	6.72287
Thymus	CYTO-P02A	%Annexin V	Frequencies	SR DP		%Annexin V_CYTO-P02A_Thymus	EXP3	EXP3_CTRL_2	2	Pool5	23	C57BL/6N	WT	CTRL	F	P7.5	34.3525
Thymus	CYTO-P02A	%Annexin V	Frequencies	SR DP		%Annexin V_CYTO-P02A_Thymus	EXP3	EXP3_CTRL_3	3	Pool5	24	C57BL/6N	WT	CTRL	F	P7.5	20.4387
Thymus	CYTO-P02A	%Annexin V	Frequencies	SR DP		%Annexin V_CYTO-P02A_Thymus	EXP3	EXP3_CTRL_4	4	Pool5	25	C57BL/6N	WT	CTRL	F	P7.5	37.0042
Thymus	CYTO-P02A	%Annexin V	Frequencies	SR DP		%Annexin V_CYTO-P02A_Thymus	EXP3	EXP3_CTRL_5	5	Pool5	26	C57BL/6N	WT	CTRL	F	P7.5	46.0145
Thymus	CYTO-P02A	%Annexin V	Frequencies	CD69+ CD3- DP		%Annexin V_CYTO-P02A_Thymus	EXP1	EXP1_CTRL_1	1	Pool7	1	C57BL/6N	WT	CTRL	F	P7.5	0
Thymus	CYTO-P02A	%Annexin V	Frequencies	CD69+ CD3- DP		%Annexin V_CYTO-P02A_Thymus	EXP1	EXP1_CTRL_2	2	Pool7	2	C57BL/6N	WT	CTRL	F	P7.5	0
Thymus	CYTO-P02A	%Annexin V	Frequencies	CD69+ CD3- DP		%Annexin V_CYTO-P02A_Thymus	EXP1	EXP1_CTRL_3	3	Pool7	3	C57BL/6N	WT	CTRL	F	P7.5	0
Thymus	CYTO-P02A	%Annexin V	Frequencies	CD69+ CD3- DP		%Annexin V_CYTO-P02A_Thymus	EXP1	EXP1_CTRL_4	4		4	C57BL/6N	WT	CTRL	F	P7.5	0
Thymus	CYTO-P02A	%Annexin V	Frequencies	CD69+ CD3- DP		%Annexin V_CYTO-P02A_Thymus	EXP1	EXP1_CTRL_5	5		5	C57BL/6N	WT	CTRL	F	P7.5	0
Thymus	CYTO-P02A	%Annexin V	Frequencies	CD69+ CD3- DP		%Annexin V_CYTO-P02A_Thymus	EXP2	EXP2_CTRL_1	1	Pool1	10	C57BL/6N	WT	CTRL	F	P7.5	0.128903
Thymus	CYTO-P02A	%Annexin V	Frequencies	CD69+ CD3- DP		%Annexin V_CYTO-P02A_Thymus	EXP2	EXP2_CTRL_2	2	Pool1	11	C57BL/6N	WT	CTRL	F	P7.5	0.115835
Thymus	CYTO-P02A	%Annexin V	Frequencies	CD69+ CD3- DP		%Annexin V_CYTO-P02A_Thymus	EXP2	EXP2_CTRL_3	3	Pool1	12	C57BL/6N	WT	CTRL	F	P7.5	0.177916
Thymus	CYTO-P02A	%Annexin V	Frequencies	CD69+ CD3- DP		%Annexin V_CYTO-P02A_Thymus	EXP2	EXP2_CTRL_7	7	NA	13	C57BL/6N	WT	CTRL	F	P7.5	0.18343
Thymus	CYTO-P02A	%Annexin V	Frequencies	CD69+ CD3- DP		%Annexin V_CYTO-P02A_Thymus	EXP3	EXP3_CTRL_1	1	Pool5	22	C57BL/6N	WT	CTRL	F	P7.5	0.274512
Thymus	CYTO-P02A	%Annexin V	Frequencies	CD69+ CD3- DP		%Annexin V_CYTO-P02A_Thymus	EXP3	EXP3_CTRL_2	2	Pool5	23	C57BL/6N	WT	CTRL	F	P7.5	0.633693
Thymus	CYTO-P02A	%Annexin V	Frequencies	CD69+ CD3- DP		%Annexin V_CYTO-P02A_Thymus	EXP3	EXP3_CTRL_3	3	Pool5	24	C57BL/6N	WT	CTRL	F	P7.5	0.186994
Thymus	CYTO-P02A	%Annexin V	Frequencies	CD69+ CD3- DP		%Annexin V_CYTO-P02A_Thymus	EXP3	EXP3_CTRL_4	4	Pool5	25	C57BL/6N	WT	CTRL	F	P7.5	0.783448
Thymus	CYTO-P02A	%Annexin V	Frequencies	CD69+ CD3- DP		%Annexin V_CYTO-P02A_Thymus	EXP3	EXP3_CTRL_5	5	Pool5	26	C57BL/6N	WT	CTRL	F	P7.5	0.846727
Thymus	CYTO-P02A	%Annexin V	Frequencies	CD69+ CD3+ DP		%Annexin V_CYTO-P02A_Thymus	EXP1	EXP1_CTRL_1	1	Pool7	1	C57BL/6N	WT	CTRL	F	P7.5	0
Thymus	CYTO-P02A	%Annexin V	Frequencies	CD69+ CD3+ DP		%Annexin V_CYTO-P02A_Thymus	EXP1	EXP1_CTRL_2	2	Pool7	2	C57BL/6N	WT	CTRL	F	P7.5	0
Thymus	CYTO-P02A	%Annexin V	Frequencies	CD69+ CD3+ DP		%Annexin V_CYTO-P02A_Thymus	EXP1	EXP1_CTRL_3	3	Pool7	3	C57BL/6N	WT	CTRL	F	P7.5	0
Thymus	CYTO-P02A	%Annexin V	Frequencies	CD69+ CD3+ DP		%Annexin V_CYTO-P02A_Thymus	EXP1	EXP1_CTRL_4	4		4	C57BL/6N	WT	CTRL	F	P7.5	0
Thymus	CYTO-P02A	%Annexin V	Frequencies	CD69+ CD3+ DP		%Annexin V_CYTO-P02A_Thymus	EXP1	EXP1_CTRL_5	5		5	C57BL/6N	WT	CTRL	F	P7.5	0
Thymus	CYTO-P02A	%Annexin V	Frequencies	CD69+ CD3+ DP		%Annexin V_CYTO-P02A_Thymus	EXP2	EXP2_CTRL_1	1	Pool1	10	C57BL/6N	WT	CTRL	F	P7.5	4.47835
Thymus	CYTO-P02A	%Annexin V	Frequencies	CD69+ CD3+ DP		%Annexin V_CYTO-P02A_Thymus	EXP2	EXP2_CTRL_2	2	Pool1	11	C57BL/6N	WT	CTRL	F	P7.5	4.90824
Thymus	CYTO-P02A	%Annexin V	Frequencies	CD69+ CD3+ DP		%Annexin V_CYTO-P02A_Thymus	EXP2	EXP2_CTRL_3	3	Pool1	12	C57BL/6N	WT	CTRL	F	P7.5	3.00466
Thymus	CYTO-P02A	%Annexin V	Frequencies	CD69+ CD3+ DP		%Annexin V_CYTO-P02A_Thymus	EXP2	EXP2_CTRL_7	7	NA	13	C57BL/6N	WT	CTRL	F	P7.5	4.29688
Thymus	CYTO-P02A	%Annexin V	Frequencies	CD69+ CD3+ DP		%Annexin V_CYTO-P02A_Thymus	EXP3	EXP3_CTRL_1	1	Pool5	22	C57BL/6N	WT	CTRL	F	P7.5	3.01282
Thymus	CYTO-P02A	%Annexin V	Frequencies	CD69+ CD3+ DP		%Annexin V_CYTO-P02A_Thymus	EXP3	EXP3_CTRL_2	2	Pool5	23	C57BL/6N	WT	CTRL	F	P7.5	3.05516
Thymus	CYTO-P02A	%Annexin V	Frequencies	CD69+ CD3+ DP		%Annexin V_CYTO-P02A_Thymus	EXP3	EXP3_CTRL_3	3	Pool5	24	C57BL/6N	WT	CTRL	F	P7.5	1.20013
Thymus	CYTO-P02A	%Annexin V	Frequencies	CD69+ CD3+ DP		%Annexin V_CYTO-P02A_Thymus	EXP3	EXP3_CTRL_4	4	Pool5	25	C57BL/6N	WT	CTRL	F	P7.5	4.12526
Thymus	CYTO-P02A	%Annexin V	Frequencies	CD69+ CD3+ DP		%Annexin V_CYTO-P02A_Thymus	EXP3	EXP3_CTRL_5	5	Pool5	26	C57BL/6N	WT	CTRL	F	P7.5	2.32276
Thymus	CYTO-P02A	%Annexin V	Frequencies	ETP		%Annexin V_CYTO-P02A_Thymus	EXP1	EXP1_CTRL_1	1	Pool7	1	C57BL/6N	WT	CTRL	F	P7.5	0
Thymus	CYTO-P02A	%Annexin V	Frequencies	ETP		%Annexin V_CYTO-P02A_Thymus	EXP1	EXP1_CTRL_2	2	Pool7	2	C57BL/6N	WT	CTRL	F	P7.5	0
Thymus	CYTO-P02A	%Annexin V	Frequencies	ETP		%Annexin V_CYTO-P02A_Thymus	EXP1	EXP1_CTRL_3	3	Pool7	3	C57BL/6N	WT	CTRL	F	P7.5	0
Thymus	CYTO-P02A	%Annexin V	Frequencies	ETP		%Annexin V_CYTO-P02A_Thymus	EXP1	EXP1_CTRL_4	4		4	C57BL/6N	WT	CTRL	F	P7.5	0
Thymus	CYTO-P02A	%Annexin V	Frequencies	ETP		%Annexin V_CYTO-P02A_Thymus	EXP1	EXP1_CTRL_5	5		5	C57BL/6N	WT	CTRL	F	P7.5	0
Thymus	CYTO-P02A	%Annexin V	Frequencies	ETP		%Annexin V_CYTO-P02A_Thymus	EXP2	EXP2_CTRL_1	1	Pool1	10	C57BL/6N	WT	CTRL	F	P7.5	33.6
Thymus	CYTO-P02A	%Annexin V	Frequencies	ETP		%Annexin V_CYTO-P02A_Thymus	EXP2	EXP2_CTRL_2	2	Pool1	11	C57BL/6N	WT	CTRL	F	P7.5	27.1318
Thymus	CYTO-P02A	%Annexin V	Frequencies	ETP		%Annexin V_CYTO-P02A_Thymus	EXP2	EXP2_CTRL_3	3	Pool1	12	C57BL/6N	WT	CTRL	F	P7.5	24.0741
Thymus	CYTO-P02A	%Annexin V	Frequencies	ETP		%Annexin V_CYTO-P02A_Thymus	EXP2	EXP2_CTRL_7	7	NA	13	C57BL/6N	WT	CTRL	F	P7.5	19.2593
Thymus	CYTO-P02A	%Annexin V	Frequencies	ETP		%Annexin V_CYTO-P02A_Thymus	EXP3	EXP3_CTRL_1	1	Pool5	22	C57BL/6N	WT	CTRL	F	P7.5	24.2424
Thymus	CYTO-P02A	%Annexin V	Frequencies	ETP		%Annexin V_CYTO-P02A_Thymus	EXP3	EXP3_CTRL_2	2	Pool5	23	C57BL/6N	WT	CTRL	F	P7.5	42.2727
Thymus	CYTO-P02A	%Annexin V	Frequencies	ETP		%Annexin V_CYTO-P02A_Thymus	EXP3	EXP3_CTRL_3	3	Pool5	24	C57BL/6N	WT	CTRL	F	P7.5	18.9944
Thymus	CYTO-P02A	%Annexin V	Frequencies	ETP		%Annexin V_CYTO-P02A_Thymus	EXP3	EXP3_CTRL_4	4	Pool5	25	C57BL/6N	WT	CTRL	F	P7.5	28.9773
Thymus	CYTO-P02A	%Annexin V	Frequencies	ETP		%Annexin V_CYTO-P02A_Thymus	EXP3	EXP3_CTRL_5	5	Pool5	26	C57BL/6N	WT	CTRL	F	P7.5	32.948
Thymus	CYTO-P02A	%Annexin V	Frequencies	TN2		%Annexin V_CYTO-P02A_Thymus	EXP1	EXP1_CTRL_1	1	Pool7	1	C57BL/6N	WT	CTRL	F	P7.5	0
Thymus	CYTO-P02A	%Annexin V	Frequencies	TN2		%Annexin V_CYTO-P02A_Thymus	EXP1	EXP1_CTRL_2	2	Pool7	2	C57BL/6N	WT	CTRL	F	P7.5	0
Thymus	CYTO-P02A	%Annexin V	Frequencies	TN2		%Annexin V_CYTO-P02A_Thymus	EXP1	EXP1_CTRL_3	3	Pool7	3	C57BL/6N	WT	CTRL	F	P7.5	0
Thymus	CYTO-P02A	%Annexin V	Frequencies	TN2		%Annexin V_CYTO-P02A_Thymus	EXP1	EXP1_CTRL_4	4		4	C57BL/6N	WT	CTRL	F	P7.5	0
Thymus	CYTO-P02A	%Annexin V	Frequencies	TN2		%Annexin V_CYTO-P02A_Thymus	EXP1	EXP1_CTRL_5	5		5	C57BL/6N	WT	CTRL	F	P7.5	0
Thymus	CYTO-P02A	%Annexin V	Frequencies	TN2		%Annexin V_CYTO-P02A_Thymus	EXP2	EXP2_CTRL_1	1	Pool1	10	C57BL/6N	WT	CTRL	F	P7.5	26.7898
Thymus	CYTO-P02A	%Annexin V	Frequencies	TN2		%Annexin V_CYTO-P02A_Thymus	EXP2	EXP2_CTRL_2	2	Pool1	11	C57BL/6N	WT	CTRL	F	P7.5	26.9155
Thymus	CYTO-P02A	%Annexin V	Frequencies	TN2		%Annexin V_CYTO-P02A_Thymus	EXP2	EXP2_CTRL_3	3	Pool1	12	C57BL/6N	WT	CTRL	F	P7.5	25.5556
Thymus	CYTO-P02A	%Annexin V	Frequencies	TN2		%Annexin V_CYTO-P02A_Thymus	EXP2	EXP2_CTRL_7	7	NA	13	C57BL/6N	WT	CTRL	F	P7.5	31.3187
Thymus	CYTO-P02A	%Annexin V	Frequencies	TN2		%Annexin V_CYTO-P02A_Thymus	EXP3	EXP3_CTRL_1	1	Pool5	22	C57BL/6N	WT	CTRL	F	P7.5	0.258398
Thymus	CYTO-P02A	%Annexin V	Frequencies	TN2		%Annexin V_CYTO-P02A_Thymus	EXP3	EXP3_CTRL_2	2	Pool5	23	C57BL/6N	WT	CTRL	F	P7.5	96.5289
Thymus	CYTO-P02A	%Annexin V	Frequencies	TN2		%Annexin V_CYTO-P02A_Thymus	EXP3	EXP3_CTRL_3	3	Pool5	24	C57BL/6N	WT	CTRL	F	P7.5	96.5608
Thymus	CYTO-P02A	%Annexin V	Frequencies	TN2		%Annexin V_CYTO-P02A_Thymus	EXP3	EXP3_CTRL_4	4	Pool5	25	C57BL/6N	WT	CTRL	F	P7.5	99.6466
Thymus	CYTO-P02A	%Annexin V	Frequencies	TN2		%Annexin V_CYTO-P02A_Thymus	EXP3	EXP3_CTRL_5	5	Pool5	26	C57BL/6N	WT	CTRL	F	P7.5	98.1791
Thymus	CYTO-P02A	%Annexin V	Frequencies	TN3a		%Annexin V_CYTO-P02A_Thymus	EXP1	EXP1_CTRL_1	1	Pool7	1	C57BL/6N	WT	CTRL	F	P7.5	0
Thymus	CYTO-P02A	%Annexin V	Frequencies	TN3a		%Annexin V_CYTO-P02A_Thymus	EXP1	EXP1_CTRL_2	2	Pool7	2	C57BL/6N	WT	CTRL	F	P7.5	0
Thymus	CYTO-P02A	%Annexin V	Frequencies	TN3a		%Annexin V_CYTO-P02A_Thymus	EXP1	EXP1_CTRL_3	3	Pool7	3	C57BL/6N	WT	CTRL	F	P7.5	0
Thymus	CYTO-P02A	%Annexin V	Frequencies	TN3a		%Annexin V_CYTO-P02A_Thymus	EXP1	EXP1_CTRL_4	4		4	C57BL/6N	WT	CTRL	F	P7.5	0
Thymus	CYTO-P02A	%Annexin V	Frequencies	TN3a		%Annexin V_CYTO-P02A_Thymus	EXP1	EXP1_CTRL_5	5		5	C57BL/6N	WT	CTRL	F	P7.5	0
Thymus	CYTO-P02A	%Annexin V	Frequencies	TN3a		%Annexin V_CYTO-P02A_Thymus	EXP2	EXP2_CTRL_1	1	Pool1	10	C57BL/6N	WT	CTRL	F	P7.5	25.089
Thymus	CYTO-P02A	%Annexin V	Frequencies	TN3a		%Annexin V_CYTO-P02A_Thymus	EXP2	EXP2_CTRL_2	2	Pool1	11	C57BL/6N	WT	CTRL	F	P7.5	25.2431
Thymus	CYTO-P02A	%Annexin V	Frequencies	TN3a		%Annexin V_CYTO-P02A_Thymus	EXP2	EXP2_CTRL_3	3	Pool1	12	C57BL/6N	WT	CTRL	F	P7.5	24.6555
Thymus	CYTO-P02A	%Annexin V	Frequencies	TN3a		%Annexin V_CYTO-P02A_Thymus	EXP2	EXP2_CTRL_7	7	NA	13	C57BL/6N	WT	CTRL	F	P7.5	25.6779
Thymus	CYTO-P02A	%Annexin V	Frequencies	TN3a		%Annexin V_CYTO-P02A_Thymus	EXP3	EXP3_CTRL_1	1	Pool5	22	C57BL/6N	WT	CTRL	F	P7.5	3.24385
Thymus	CYTO-P02A	%Annexin V	Frequencies	TN3a		%Annexin V_CYTO-P02A_Thymus	EXP3	EXP3_CTRL_2	2	Pool5	23	C57BL/6N	WT	CTRL	F	P7.5	48.8261
Thymus	CYTO-P02A	%Annexin V	Frequencies	TN3a		%Annexin V_CYTO-P02A_Thymus	EXP3	EXP3_CTRL_3	3	Pool5	24	C57BL/6N	WT	CTRL	F	P7.5	35.8264
Thymus	CYTO-P02A	%Annexin V	Frequencies	TN3a		%Annexin V_CYTO-P02A_Thymus	EXP3	EXP3_CTRL_4	4	Pool5	25	C57BL/6N	WT	CTRL	F	P7.5	53.4059
Thymus	CYTO-P02A	%Annexin V	Frequencies	TN3a		%Annexin V_CYTO-P02A_Thymus	EXP3	EXP3_CTRL_5	5	Pool5	26	C57BL/6N	WT	CTRL	F	P7.5	56.9845
Thymus	CYTO-P02A	%Annexin V	Frequencies	TN3b		%Annexin V_CYTO-P02A_Thymus	EXP1	EXP1_CTRL_1	1	Pool7	1	C57BL/6N	WT	CTRL	F	P7.5	0
Thymus	CYTO-P02A	%Annexin V	Frequencies	TN3b		%Annexin V_CYTO-P02A_Thymus	EXP1	EXP1_CTRL_2	2	Pool7	2	C57BL/6N	WT	CTRL	F	P7.5	0
Thymus	CYTO-P02A	%Annexin V	Frequencies	TN3b		%Annexin V_CYTO-P02A_Thymus	EXP1	EXP1_CTRL_3	3	Pool7	3	C57BL/6N	WT	CTRL	F	P7.5	0
Thymus	CYTO-P02A	%Annexin V	Frequencies	TN3b		%Annexin V_CYTO-P02A_Thymus	EXP1	EXP1_CTRL_4	4		4	C57BL/6N	WT	CTRL	F	P7.5	0
Thymus	CYTO-P02A	%Annexin V	Frequencies	TN3b		%Annexin V_CYTO-P02A_Thymus	EXP1	EXP1_CTRL_5	5		5	C57BL/6N	WT	CTRL	F	P7.5	0
Thymus	CYTO-P02A	%Annexin V	Frequencies	TN3b		%Annexin V_CYTO-P02A_Thymus	EXP2	EXP2_CTRL_1	1	Pool1	10	C57BL/6N	WT	CTRL	F	P7.5	29.9414
Thymus	CYTO-P02A	%Annexin V	Frequencies	TN3b		%Annexin V_CYTO-P02A_Thymus	EXP2	EXP2_CTRL_2	2	Pool1	11	C57BL/6N	WT	CTRL	F	P7.5	32.0342
Thymus	CYTO-P02A	%Annexin V	Frequencies	TN3b		%Annexin V_CYTO-P02A_Thymus	EXP2	EXP2_CTRL_3	3	Pool1	12	C57BL/6N	WT	CTRL	F	P7.5	28.0915
Thymus	CYTO-P02A	%Annexin V	Frequencies	TN3b		%Annexin V_CYTO-P02A_Thymus	EXP2	EXP2_CTRL_7	7	NA	13	C57BL/6N	WT	CTRL	F	P7.5	28.4932
Thymus	CYTO-P02A	%Annexin V	Frequencies	TN3b		%Annexin V_CYTO-P02A_Thymus	EXP3	EXP3_CTRL_1	1	Pool5	22	C57BL/6N	WT	CTRL	F	P7.5	3.89417
Thymus	CYTO-P02A	%Annexin V	Frequencies	TN3b		%Annexin V_CYTO-P02A_Thymus	EXP3	EXP3_CTRL_2	2	Pool5	23	C57BL/6N	WT	CTRL	F	P7.5	64.0614
Thymus	CYTO-P02A	%Annexin V	Frequencies	TN3b		%Annexin V_CYTO-P02A_Thymus	EXP3	EXP3_CTRL_3	3	Pool5	24	C57BL/6N	WT	CTRL	F	P7.5	50.5984
Thymus	CYTO-P02A	%Annexin V	Frequencies	TN3b		%Annexin V_CYTO-P02A_Thymus	EXP3	EXP3_CTRL_4	4	Pool5	25	C57BL/6N	WT	CTRL	F	P7.5	71.3003
Thymus	CYTO-P02A	%Annexin V	Frequencies	TN3b		%Annexin V_CYTO-P02A_Thymus	EXP3	EXP3_CTRL_5	5	Pool5	26	C57BL/6N	WT	CTRL	F	P7.5	74.4548
Thymus	CYTO-P02A	%Annexin V	Frequencies	TN4		%Annexin V_CYTO-P02A_Thymus	EXP1	EXP1_CTRL_1	1	Pool7	1	C57BL/6N	WT	CTRL	F	P7.5	0
Thymus	CYTO-P02A	%Annexin V	Frequencies	TN4		%Annexin V_CYTO-P02A_Thymus	EXP1	EXP1_CTRL_2	2	Pool7	2	C57BL/6N	WT	CTRL	F	P7.5	0
Thymus	CYTO-P02A	%Annexin V	Frequencies	TN4		%Annexin V_CYTO-P02A_Thymus	EXP1	EXP1_CTRL_3	3	Pool7	3	C57BL/6N	WT	CTRL	F	P7.5	0
Thymus	CYTO-P02A	%Annexin V	Frequencies	TN4		%Annexin V_CYTO-P02A_Thymus	EXP1	EXP1_CTRL_4	4		4	C57BL/6N	WT	CTRL	F	P7.5	0
Thymus	CYTO-P02A	%Annexin V	Frequencies	TN4		%Annexin V_CYTO-P02A_Thymus	EXP1	EXP1_CTRL_5	5		5	C57BL/6N	WT	CTRL	F	P7.5	0
Thymus	CYTO-P02A	%Annexin V	Frequencies	TN4		%Annexin V_CYTO-P02A_Thymus	EXP2	EXP2_CTRL_1	1	Pool1	10	C57BL/6N	WT	CTRL	F	P7.5	36.0242
Thymus	CYTO-P02A	%Annexin V	Frequencies	TN4		%Annexin V_CYTO-P02A_Thymus	EXP2	EXP2_CTRL_2	2	Pool1	11	C57BL/6N	WT	CTRL	F	P7.5	35.7437
Thymus	CYTO-P02A	%Annexin V	Frequencies	TN4		%Annexin V_CYTO-P02A_Thymus	EXP2	EXP2_CTRL_3	3	Pool1	12	C57BL/6N	WT	CTRL	F	P7.5	34.1239
Thymus	CYTO-P02A	%Annexin V	Frequencies	TN4		%Annexin V_CYTO-P02A_Thymus	EXP2	EXP2_CTRL_7	7	NA	13	C57BL/6N	WT	CTRL	F	P7.5	34.0445
Thymus	CYTO-P02A	%Annexin V	Frequencies	TN4		%Annexin V_CYTO-P02A_Thymus	EXP3	EXP3_CTRL_1	1	Pool5	22	C57BL/6N	WT	CTRL	F	P7.5	6.21094
Thymus	CYTO-P02A	%Annexin V	Frequencies	TN4		%Annexin V_CYTO-P02A_Thymus	EXP3	EXP3_CTRL_2	2	Pool5	23	C57BL/6N	WT	CTRL	F	P7.5	60.0839
Thymus	CYTO-P02A	%Annexin V	Frequencies	TN4		%Annexin V_CYTO-P02A_Thymus	EXP3	EXP3_CTRL_3	3	Pool5	24	C57BL/6N	WT	CTRL	F	P7.5	49.5436
Thymus	CYTO-P02A	%Annexin V	Frequencies	TN4		%Annexin V_CYTO-P02A_Thymus	EXP3	EXP3_CTRL_4	4	Pool5	25	C57BL/6N	WT	CTRL	F	P7.5	68.4465
Thymus	CYTO-P02A	%Annexin V	Frequencies	TN4		%Annexin V_CYTO-P02A_Thymus	EXP3	EXP3_CTRL_5	5	Pool5	26	C57BL/6N	WT	CTRL	F	P7.5	73.4454
Thymus	CYTO-P02A	%Annexin V	Frequencies	CD8 ISP		%Annexin V_CYTO-P02A_Thymus	EXP1	EXP1_CTRL_1	1	Pool7	1	C57BL/6N	WT	CTRL	F	P7.5	0
Thymus	CYTO-P02A	%Annexin V	Frequencies	CD8 ISP		%Annexin V_CYTO-P02A_Thymus	EXP1	EXP1_CTRL_2	2	Pool7	2	C57BL/6N	WT	CTRL	F	P7.5	0
Thymus	CYTO-P02A	%Annexin V	Frequencies	CD8 ISP		%Annexin V_CYTO-P02A_Thymus	EXP1	EXP1_CTRL_3	3	Pool7	3	C57BL/6N	WT	CTRL	F	P7.5	0
Thymus	CYTO-P02A	%Annexin V	Frequencies	CD8 ISP		%Annexin V_CYTO-P02A_Thymus	EXP1	EXP1_CTRL_4	4		4	C57BL/6N	WT	CTRL	F	P7.5	0
Thymus	CYTO-P02A	%Annexin V	Frequencies	CD8 ISP		%Annexin V_CYTO-P02A_Thymus	EXP1	EXP1_CTRL_5	5		5	C57BL/6N	WT	CTRL	F	P7.5	0
Thymus	CYTO-P02A	%Annexin V	Frequencies	CD8 ISP		%Annexin V_CYTO-P02A_Thymus	EXP2	EXP2_CTRL_1	1	Pool1	10	C57BL/6N	WT	CTRL	F	P7.5	33.6404
Thymus	CYTO-P02A	%Annexin V	Frequencies	CD8 ISP		%Annexin V_CYTO-P02A_Thymus	EXP2	EXP2_CTRL_2	2	Pool1	11	C57BL/6N	WT	CTRL	F	P7.5	33.0215
Thymus	CYTO-P02A	%Annexin V	Frequencies	CD8 ISP		%Annexin V_CYTO-P02A_Thymus	EXP2	EXP2_CTRL_3	3	Pool1	12	C57BL/6N	WT	CTRL	F	P7.5	29.2506
Thymus	CYTO-P02A	%Annexin V	Frequencies	CD8 ISP		%Annexin V_CYTO-P02A_Thymus	EXP2	EXP2_CTRL_7	7	NA	13	C57BL/6N	WT	CTRL	F	P7.5	30.4973
Thymus	CYTO-P02A	%Annexin V	Frequencies	CD8 ISP		%Annexin V_CYTO-P02A_Thymus	EXP3	EXP3_CTRL_1	1	Pool5	22	C57BL/6N	WT	CTRL	F	P7.5	5.75044
Thymus	CYTO-P02A	%Annexin V	Frequencies	CD8 ISP		%Annexin V_CYTO-P02A_Thymus	EXP3	EXP3_CTRL_2	2	Pool5	23	C57BL/6N	WT	CTRL	F	P7.5	25.3596
Thymus	CYTO-P02A	%Annexin V	Frequencies	CD8 ISP		%Annexin V_CYTO-P02A_Thymus	EXP3	EXP3_CTRL_3	3	Pool5	24	C57BL/6N	WT	CTRL	F	P7.5	12.6062
Thymus	CYTO-P02A	%Annexin V	Frequencies	CD8 ISP		%Annexin V_CYTO-P02A_Thymus	EXP3	EXP3_CTRL_4	4	Pool5	25	C57BL/6N	WT	CTRL	F	P7.5	31.7599
Thymus	CYTO-P02A	%Annexin V	Frequencies	CD8 ISP		%Annexin V_CYTO-P02A_Thymus	EXP3	EXP3_CTRL_5	5	Pool5	26	C57BL/6N	WT	CTRL	F	P7.5	38.7189
Thymus	CYTO-P02A	%Annexin V	Frequencies	CD4 Tc		%Annexin V_CYTO-P02A_Thymus	EXP1	EXP1_CTRL_1	1	Pool7	1	C57BL/6N	WT	CTRL	F	P7.5	0
Thymus	CYTO-P02A	%Annexin V	Frequencies	CD4 Tc		%Annexin V_CYTO-P02A_Thymus	EXP1	EXP1_CTRL_2	2	Pool7	2	C57BL/6N	WT	CTRL	F	P7.5	0
Thymus	CYTO-P02A	%Annexin V	Frequencies	CD4 Tc		%Annexin V_CYTO-P02A_Thymus	EXP1	EXP1_CTRL_3	3	Pool7	3	C57BL/6N	WT	CTRL	F	P7.5	0
Thymus	CYTO-P02A	%Annexin V	Frequencies	CD4 Tc		%Annexin V_CYTO-P02A_Thymus	EXP1	EXP1_CTRL_4	4		4	C57BL/6N	WT	CTRL	F	P7.5	0
Thymus	CYTO-P02A	%Annexin V	Frequencies	CD4 Tc		%Annexin V_CYTO-P02A_Thymus	EXP1	EXP1_CTRL_5	5		5	C57BL/6N	WT	CTRL	F	P7.5	0
Thymus	CYTO-P02A	%Annexin V	Frequencies	CD4 Tc		%Annexin V_CYTO-P02A_Thymus	EXP2	EXP2_CTRL_1	1	Pool1	10	C57BL/6N	WT	CTRL	F	P7.5	26.7472
Thymus	CYTO-P02A	%Annexin V	Frequencies	CD4 Tc		%Annexin V_CYTO-P02A_Thymus	EXP2	EXP2_CTRL_2	2	Pool1	11	C57BL/6N	WT	CTRL	F	P7.5	27.1242
Thymus	CYTO-P02A	%Annexin V	Frequencies	CD4 Tc		%Annexin V_CYTO-P02A_Thymus	EXP2	EXP2_CTRL_3	3	Pool1	12	C57BL/6N	WT	CTRL	F	P7.5	27.5678
Thymus	CYTO-P02A	%Annexin V	Frequencies	CD4 Tc		%Annexin V_CYTO-P02A_Thymus	EXP2	EXP2_CTRL_7	7	NA	13	C57BL/6N	WT	CTRL	F	P7.5	24.7844
Thymus	CYTO-P02A	%Annexin V	Frequencies	CD4 Tc		%Annexin V_CYTO-P02A_Thymus	EXP3	EXP3_CTRL_1	1	Pool5	22	C57BL/6N	WT	CTRL	F	P7.5	59.2115
Thymus	CYTO-P02A	%Annexin V	Frequencies	CD4 Tc		%Annexin V_CYTO-P02A_Thymus	EXP3	EXP3_CTRL_2	2	Pool5	23	C57BL/6N	WT	CTRL	F	P7.5	50.2999
Thymus	CYTO-P02A	%Annexin V	Frequencies	CD4 Tc		%Annexin V_CYTO-P02A_Thymus	EXP3	EXP3_CTRL_3	3	Pool5	24	C57BL/6N	WT	CTRL	F	P7.5	45.3196
Thymus	CYTO-P02A	%Annexin V	Frequencies	CD4 Tc		%Annexin V_CYTO-P02A_Thymus	EXP3	EXP3_CTRL_4	4	Pool5	25	C57BL/6N	WT	CTRL	F	P7.5	56.706
Thymus	CYTO-P02A	%Annexin V	Frequencies	CD4 Tc		%Annexin V_CYTO-P02A_Thymus	EXP3	EXP3_CTRL_5	5	Pool5	26	C57BL/6N	WT	CTRL	F	P7.5	60.1491
Thymus	CYTO-P02A	%Annexin V	Frequencies	DN4a gd Tc		%Annexin V_CYTO-P02A_Thymus	EXP1	EXP1_CTRL_1	1	Pool7	1	C57BL/6N	WT	CTRL	F	P7.5	0
Thymus	CYTO-P02A	%Annexin V	Frequencies	DN4a gd Tc		%Annexin V_CYTO-P02A_Thymus	EXP1	EXP1_CTRL_2	2	Pool7	2	C57BL/6N	WT	CTRL	F	P7.5	0
Thymus	CYTO-P02A	%Annexin V	Frequencies	DN4a gd Tc		%Annexin V_CYTO-P02A_Thymus	EXP1	EXP1_CTRL_3	3	Pool7	3	C57BL/6N	WT	CTRL	F	P7.5	0
Thymus	CYTO-P02A	%Annexin V	Frequencies	DN4a gd Tc		%Annexin V_CYTO-P02A_Thymus	EXP1	EXP1_CTRL_4	4		4	C57BL/6N	WT	CTRL	F	P7.5	0
Thymus	CYTO-P02A	%Annexin V	Frequencies	DN4a gd Tc		%Annexin V_CYTO-P02A_Thymus	EXP1	EXP1_CTRL_5	5		5	C57BL/6N	WT	CTRL	F	P7.5	0
Thymus	CYTO-P02A	%Annexin V	Frequencies	DN4a gd Tc		%Annexin V_CYTO-P02A_Thymus	EXP2	EXP2_CTRL_1	1	Pool1	10	C57BL/6N	WT	CTRL	F	P7.5	30.6273
Thymus	CYTO-P02A	%Annexin V	Frequencies	DN4a gd Tc		%Annexin V_CYTO-P02A_Thymus	EXP2	EXP2_CTRL_2	2	Pool1	11	C57BL/6N	WT	CTRL	F	P7.5	29.0488
Thymus	CYTO-P02A	%Annexin V	Frequencies	DN4a gd Tc		%Annexin V_CYTO-P02A_Thymus	EXP2	EXP2_CTRL_3	3	Pool1	12	C57BL/6N	WT	CTRL	F	P7.5	24.1279
Thymus	CYTO-P02A	%Annexin V	Frequencies	DN4a gd Tc		%Annexin V_CYTO-P02A_Thymus	EXP2	EXP2_CTRL_7	7	NA	13	C57BL/6N	WT	CTRL	F	P7.5	24.0106
Thymus	CYTO-P02A	%Annexin V	Frequencies	DN4a gd Tc		%Annexin V_CYTO-P02A_Thymus	EXP3	EXP3_CTRL_1	1	Pool5	22	C57BL/6N	WT	CTRL	F	P7.5	26.262
Thymus	CYTO-P02A	%Annexin V	Frequencies	DN4a gd Tc		%Annexin V_CYTO-P02A_Thymus	EXP3	EXP3_CTRL_2	2	Pool5	23	C57BL/6N	WT	CTRL	F	P7.5	23.8889
Thymus	CYTO-P02A	%Annexin V	Frequencies	DN4a gd Tc		%Annexin V_CYTO-P02A_Thymus	EXP3	EXP3_CTRL_3	3	Pool5	24	C57BL/6N	WT	CTRL	F	P7.5	15.0253
Thymus	CYTO-P02A	%Annexin V	Frequencies	DN4a gd Tc		%Annexin V_CYTO-P02A_Thymus	EXP3	EXP3_CTRL_4	4	Pool5	25	C57BL/6N	WT	CTRL	F	P7.5	25.1755
Thymus	CYTO-P02A	%Annexin V	Frequencies	DN4a gd Tc		%Annexin V_CYTO-P02A_Thymus	EXP3	EXP3_CTRL_5	5	Pool5	26	C57BL/6N	WT	CTRL	F	P7.5	30.8602
Thymus	CYTO-P02A	%Annexin V	Frequencies	DN4b gd Tc		%Annexin V_CYTO-P02A_Thymus	EXP1	EXP1_CTRL_1	1	Pool7	1	C57BL/6N	WT	CTRL	F	P7.5	0
Thymus	CYTO-P02A	%Annexin V	Frequencies	DN4b gd Tc		%Annexin V_CYTO-P02A_Thymus	EXP1	EXP1_CTRL_2	2	Pool7	2	C57BL/6N	WT	CTRL	F	P7.5	0
Thymus	CYTO-P02A	%Annexin V	Frequencies	DN4b gd Tc		%Annexin V_CYTO-P02A_Thymus	EXP1	EXP1_CTRL_3	3	Pool7	3	C57BL/6N	WT	CTRL	F	P7.5	0
Thymus	CYTO-P02A	%Annexin V	Frequencies	DN4b gd Tc		%Annexin V_CYTO-P02A_Thymus	EXP1	EXP1_CTRL_4	4		4	C57BL/6N	WT	CTRL	F	P7.5	0
Thymus	CYTO-P02A	%Annexin V	Frequencies	DN4b gd Tc		%Annexin V_CYTO-P02A_Thymus	EXP1	EXP1_CTRL_5	5		5	C57BL/6N	WT	CTRL	F	P7.5	0
Thymus	CYTO-P02A	%Annexin V	Frequencies	DN4b gd Tc		%Annexin V_CYTO-P02A_Thymus	EXP2	EXP2_CTRL_1	1	Pool1	10	C57BL/6N	WT	CTRL	F	P7.5	20.7843
Thymus	CYTO-P02A	%Annexin V	Frequencies	DN4b gd Tc		%Annexin V_CYTO-P02A_Thymus	EXP2	EXP2_CTRL_2	2	Pool1	11	C57BL/6N	WT	CTRL	F	P7.5	19.7333
Thymus	CYTO-P02A	%Annexin V	Frequencies	DN4b gd Tc		%Annexin V_CYTO-P02A_Thymus	EXP2	EXP2_CTRL_3	3	Pool1	12	C57BL/6N	WT	CTRL	F	P7.5	18.5897
Thymus	CYTO-P02A	%Annexin V	Frequencies	DN4b gd Tc		%Annexin V_CYTO-P02A_Thymus	EXP2	EXP2_CTRL_7	7	NA	13	C57BL/6N	WT	CTRL	F	P7.5	22.7414
Thymus	CYTO-P02A	%Annexin V	Frequencies	DN4b gd Tc		%Annexin V_CYTO-P02A_Thymus	EXP3	EXP3_CTRL_1	1	Pool5	22	C57BL/6N	WT	CTRL	F	P7.5	9.80926
Thymus	CYTO-P02A	%Annexin V	Frequencies	DN4b gd Tc		%Annexin V_CYTO-P02A_Thymus	EXP3	EXP3_CTRL_2	2	Pool5	23	C57BL/6N	WT	CTRL	F	P7.5	7.59878
Thymus	CYTO-P02A	%Annexin V	Frequencies	DN4b gd Tc		%Annexin V_CYTO-P02A_Thymus	EXP3	EXP3_CTRL_3	3	Pool5	24	C57BL/6N	WT	CTRL	F	P7.5	2.73224
Thymus	CYTO-P02A	%Annexin V	Frequencies	DN4b gd Tc		%Annexin V_CYTO-P02A_Thymus	EXP3	EXP3_CTRL_4	4	Pool5	25	C57BL/6N	WT	CTRL	F	P7.5	11.4173
Thymus	CYTO-P02A	%Annexin V	Frequencies	DN4b gd Tc		%Annexin V_CYTO-P02A_Thymus	EXP3	EXP3_CTRL_5	5	Pool5	26	C57BL/6N	WT	CTRL	F	P7.5	16.2602
Thymus	CYTO-P02A	ab Tc	Abs. Count	(x1E6)		ab Tc_CYTO-P02A_Thymus	EXP1	EXP1_CTRL_1	1	Pool7	1	C57BL/6N	WT	CTRL	F	P7.5	5.90802
Thymus	CYTO-P02A	ab Tc	Abs. Count	(x1E6)		ab Tc_CYTO-P02A_Thymus	EXP1	EXP1_CTRL_2	2	Pool7	2	C57BL/6N	WT	CTRL	F	P7.5	4.11361
Thymus	CYTO-P02A	ab Tc	Abs. Count	(x1E6)		ab Tc_CYTO-P02A_Thymus	EXP1	EXP1_CTRL_3	3	Pool7	3	C57BL/6N	WT	CTRL	F	P7.5	4.05957
Thymus	CYTO-P02A	ab Tc	Abs. Count	(x1E6)		ab Tc_CYTO-P02A_Thymus	EXP1	EXP1_CTRL_4	4		4	C57BL/6N	WT	CTRL	F	P7.5	4.02992
Thymus	CYTO-P02A	ab Tc	Abs. Count	(x1E6)		ab Tc_CYTO-P02A_Thymus	EXP1	EXP1_CTRL_5	5		5	C57BL/6N	WT	CTRL	F	P7.5	3.79024
Thymus	CYTO-P02A	ab Tc	Abs. Count	(x1E6)		ab Tc_CYTO-P02A_Thymus	EXP2	EXP2_CTRL_1	1	Pool1	10	C57BL/6N	WT	CTRL	F	P7.5	5.78188
Thymus	CYTO-P02A	ab Tc	Abs. Count	(x1E6)		ab Tc_CYTO-P02A_Thymus	EXP2	EXP2_CTRL_2	2	Pool1	11	C57BL/6N	WT	CTRL	F	P7.5	4.30125
Thymus	CYTO-P02A	ab Tc	Abs. Count	(x1E6)		ab Tc_CYTO-P02A_Thymus	EXP2	EXP2_CTRL_3	3	Pool1	12	C57BL/6N	WT	CTRL	F	P7.5	3.04107
Thymus	CYTO-P02A	ab Tc	Abs. Count	(x1E6)		ab Tc_CYTO-P02A_Thymus	EXP2	EXP2_CTRL_7	7	NA	13	C57BL/6N	WT	CTRL	F	P7.5	2.03528
Thymus	CYTO-P02A	ab Tc	Abs. Count	(x1E6)		ab Tc_CYTO-P02A_Thymus	EXP3	EXP3_CTRL_1	1	Pool5	22	C57BL/6N	WT	CTRL	F	P7.5	2.75529
Thymus	CYTO-P02A	ab Tc	Abs. Count	(x1E6)		ab Tc_CYTO-P02A_Thymus	EXP3	EXP3_CTRL_2	2	Pool5	23	C57BL/6N	WT	CTRL	F	P7.5	3.20882
Thymus	CYTO-P02A	ab Tc	Abs. Count	(x1E6)		ab Tc_CYTO-P02A_Thymus	EXP3	EXP3_CTRL_3	3	Pool5	24	C57BL/6N	WT	CTRL	F	P7.5	4.41144
Thymus	CYTO-P02A	ab Tc	Abs. Count	(x1E6)		ab Tc_CYTO-P02A_Thymus	EXP3	EXP3_CTRL_4	4	Pool5	25	C57BL/6N	WT	CTRL	F	P7.5	3.29135
Thymus	CYTO-P02A	ab Tc	Abs. Count	(x1E6)		ab Tc_CYTO-P02A_Thymus	EXP3	EXP3_CTRL_5	5	Pool5	26	C57BL/6N	WT	CTRL	F	P7.5	3.96389
Thymus	CYTO-P02A	IE CD8 Tc	Abs. Count	(x1E6)		IE CD8 Tc_CYTO-P02A_Thymus	EXP1	EXP1_CTRL_1	1	Pool7	1	C57BL/6N	WT	CTRL	F	P7.5	1.43427
Thymus	CYTO-P02A	IE CD8 Tc	Abs. Count	(x1E6)		IE CD8 Tc_CYTO-P02A_Thymus	EXP1	EXP1_CTRL_2	2	Pool7	2	C57BL/6N	WT	CTRL	F	P7.5	0.94106
Thymus	CYTO-P02A	IE CD8 Tc	Abs. Count	(x1E6)		IE CD8 Tc_CYTO-P02A_Thymus	EXP1	EXP1_CTRL_3	3	Pool7	3	C57BL/6N	WT	CTRL	F	P7.5	1.03079
Thymus	CYTO-P02A	IE CD8 Tc	Abs. Count	(x1E6)		IE CD8 Tc_CYTO-P02A_Thymus	EXP1	EXP1_CTRL_4	4		4	C57BL/6N	WT	CTRL	F	P7.5	0.919784
Thymus	CYTO-P02A	IE CD8 Tc	Abs. Count	(x1E6)		IE CD8 Tc_CYTO-P02A_Thymus	EXP1	EXP1_CTRL_5	5		5	C57BL/6N	WT	CTRL	F	P7.5	0.978817
Thymus	CYTO-P02A	IE CD8 Tc	Abs. Count	(x1E6)		IE CD8 Tc_CYTO-P02A_Thymus	EXP2	EXP2_CTRL_1	1	Pool1	10	C57BL/6N	WT	CTRL	F	P7.5	0.914323
Thymus	CYTO-P02A	IE CD8 Tc	Abs. Count	(x1E6)		IE CD8 Tc_CYTO-P02A_Thymus	EXP2	EXP2_CTRL_2	2	Pool1	11	C57BL/6N	WT	CTRL	F	P7.5	1.2959
Thymus	CYTO-P02A	IE CD8 Tc	Abs. Count	(x1E6)		IE CD8 Tc_CYTO-P02A_Thymus	EXP2	EXP2_CTRL_3	3	Pool1	12	C57BL/6N	WT	CTRL	F	P7.5	1.03184
Thymus	CYTO-P02A	IE CD8 Tc	Abs. Count	(x1E6)		IE CD8 Tc_CYTO-P02A_Thymus	EXP2	EXP2_CTRL_7	7	NA	13	C57BL/6N	WT	CTRL	F	P7.5	0.812541
Thymus	CYTO-P02A	IE CD8 Tc	Abs. Count	(x1E6)		IE CD8 Tc_CYTO-P02A_Thymus	EXP3	EXP3_CTRL_1	1	Pool5	22	C57BL/6N	WT	CTRL	F	P7.5	0.921124
Thymus	CYTO-P02A	IE CD8 Tc	Abs. Count	(x1E6)		IE CD8 Tc_CYTO-P02A_Thymus	EXP3	EXP3_CTRL_2	2	Pool5	23	C57BL/6N	WT	CTRL	F	P7.5	0.97784
Thymus	CYTO-P02A	IE CD8 Tc	Abs. Count	(x1E6)		IE CD8 Tc_CYTO-P02A_Thymus	EXP3	EXP3_CTRL_3	3	Pool5	24	C57BL/6N	WT	CTRL	F	P7.5	1.43336
Thymus	CYTO-P02A	IE CD8 Tc	Abs. Count	(x1E6)		IE CD8 Tc_CYTO-P02A_Thymus	EXP3	EXP3_CTRL_4	4	Pool5	25	C57BL/6N	WT	CTRL	F	P7.5	0.945901
Thymus	CYTO-P02A	IE CD8 Tc	Abs. Count	(x1E6)		IE CD8 Tc_CYTO-P02A_Thymus	EXP3	EXP3_CTRL_5	5	Pool5	26	C57BL/6N	WT	CTRL	F	P7.5	1.23489
Thymus	CYTO-P02A	IE CD4 Tc	Abs. Count	(x1E6)		IE CD4 Tc_CYTO-P02A_Thymus	EXP1	EXP1_CTRL_1	1	Pool7	1	C57BL/6N	WT	CTRL	F	P7.5	3.94851
Thymus	CYTO-P02A	IE CD4 Tc	Abs. Count	(x1E6)		IE CD4 Tc_CYTO-P02A_Thymus	EXP1	EXP1_CTRL_2	2	Pool7	2	C57BL/6N	WT	CTRL	F	P7.5	2.78402
Thymus	CYTO-P02A	IE CD4 Tc	Abs. Count	(x1E6)		IE CD4 Tc_CYTO-P02A_Thymus	EXP1	EXP1_CTRL_3	3	Pool7	3	C57BL/6N	WT	CTRL	F	P7.5	2.612
Thymus	CYTO-P02A	IE CD4 Tc	Abs. Count	(x1E6)		IE CD4 Tc_CYTO-P02A_Thymus	EXP1	EXP1_CTRL_4	4		4	C57BL/6N	WT	CTRL	F	P7.5	2.69434
Thymus	CYTO-P02A	IE CD4 Tc	Abs. Count	(x1E6)		IE CD4 Tc_CYTO-P02A_Thymus	EXP1	EXP1_CTRL_5	5		5	C57BL/6N	WT	CTRL	F	P7.5	2.5279
Thymus	CYTO-P02A	IE CD4 Tc	Abs. Count	(x1E6)		IE CD4 Tc_CYTO-P02A_Thymus	EXP2	EXP2_CTRL_1	1	Pool1	10	C57BL/6N	WT	CTRL	F	P7.5	2.72107
Thymus	CYTO-P02A	IE CD4 Tc	Abs. Count	(x1E6)		IE CD4 Tc_CYTO-P02A_Thymus	EXP2	EXP2_CTRL_2	2	Pool1	11	C57BL/6N	WT	CTRL	F	P7.5	3.11654
Thymus	CYTO-P02A	IE CD4 Tc	Abs. Count	(x1E6)		IE CD4 Tc_CYTO-P02A_Thymus	EXP2	EXP2_CTRL_3	3	Pool1	12	C57BL/6N	WT	CTRL	F	P7.5	2.1821
Thymus	CYTO-P02A	IE CD4 Tc	Abs. Count	(x1E6)		IE CD4 Tc_CYTO-P02A_Thymus	EXP2	EXP2_CTRL_7	7	NA	13	C57BL/6N	WT	CTRL	F	P7.5	1.51451
Thymus	CYTO-P02A	IE CD4 Tc	Abs. Count	(x1E6)		IE CD4 Tc_CYTO-P02A_Thymus	EXP3	EXP3_CTRL_1	1	Pool5	22	C57BL/6N	WT	CTRL	F	P7.5	2.18991
Thymus	CYTO-P02A	IE CD4 Tc	Abs. Count	(x1E6)		IE CD4 Tc_CYTO-P02A_Thymus	EXP3	EXP3_CTRL_2	2	Pool5	23	C57BL/6N	WT	CTRL	F	P7.5	2.62894
Thymus	CYTO-P02A	IE CD4 Tc	Abs. Count	(x1E6)		IE CD4 Tc_CYTO-P02A_Thymus	EXP3	EXP3_CTRL_3	3	Pool5	24	C57BL/6N	WT	CTRL	F	P7.5	3.59696
Thymus	CYTO-P02A	IE CD4 Tc	Abs. Count	(x1E6)		IE CD4 Tc_CYTO-P02A_Thymus	EXP3	EXP3_CTRL_4	4	Pool5	25	C57BL/6N	WT	CTRL	F	P7.5	2.64673
Thymus	CYTO-P02A	IE CD4 Tc	Abs. Count	(x1E6)		IE CD4 Tc_CYTO-P02A_Thymus	EXP3	EXP3_CTRL_5	5	Pool5	26	C57BL/6N	WT	CTRL	F	P7.5	3.1913
Thymus	CYTO-P02A	CD3-	Abs. Count	(x1E6)		CD3- _CYTO-P02A_Thymus	EXP1	EXP1_CTRL_1	1	Pool7	1	C57BL/6N	WT	CTRL	F	P7.5	62.1729
Thymus	CYTO-P02A	CD3-	Abs. Count	(x1E6)		CD3- _CYTO-P02A_Thymus	EXP1	EXP1_CTRL_2	2	Pool7	2	C57BL/6N	WT	CTRL	F	P7.5	46.0603
Thymus	CYTO-P02A	CD3-	Abs. Count	(x1E6)		CD3- _CYTO-P02A_Thymus	EXP1	EXP1_CTRL_3	3	Pool7	3	C57BL/6N	WT	CTRL	F	P7.5	42.381
Thymus	CYTO-P02A	CD3-	Abs. Count	(x1E6)		CD3- _CYTO-P02A_Thymus	EXP1	EXP1_CTRL_4	4		4	C57BL/6N	WT	CTRL	F	P7.5	42.7932
Thymus	CYTO-P02A	CD3-	Abs. Count	(x1E6)		CD3- _CYTO-P02A_Thymus	EXP1	EXP1_CTRL_5	5		5	C57BL/6N	WT	CTRL	F	P7.5	46.4578
Thymus	CYTO-P02A	CD3-	Abs. Count	(x1E6)		CD3- _CYTO-P02A_Thymus	EXP2	EXP2_CTRL_1	1	Pool1	10	C57BL/6N	WT	CTRL	F	P7.5	38.147
Thymus	CYTO-P02A	CD3-	Abs. Count	(x1E6)		CD3- _CYTO-P02A_Thymus	EXP2	EXP2_CTRL_2	2	Pool1	11	C57BL/6N	WT	CTRL	F	P7.5	55.0811
Thymus	CYTO-P02A	CD3-	Abs. Count	(x1E6)		CD3- _CYTO-P02A_Thymus	EXP2	EXP2_CTRL_3	3	Pool1	12	C57BL/6N	WT	CTRL	F	P7.5	35.7337
Thymus	CYTO-P02A	CD3-	Abs. Count	(x1E6)		CD3- _CYTO-P02A_Thymus	EXP2	EXP2_CTRL_7	7	NA	13	C57BL/6N	WT	CTRL	F	P7.5	27.1581
Thymus	CYTO-P02A	CD3-	Abs. Count	(x1E6)		CD3- _CYTO-P02A_Thymus	EXP3	EXP3_CTRL_1	1	Pool5	22	C57BL/6N	WT	CTRL	F	P7.5	41.7491
Thymus	CYTO-P02A	CD3-	Abs. Count	(x1E6)		CD3- _CYTO-P02A_Thymus	EXP3	EXP3_CTRL_2	2	Pool5	23	C57BL/6N	WT	CTRL	F	P7.5	51.5176
Thymus	CYTO-P02A	CD3-	Abs. Count	(x1E6)		CD3- _CYTO-P02A_Thymus	EXP3	EXP3_CTRL_3	3	Pool5	24	C57BL/6N	WT	CTRL	F	P7.5	60.4505
Thymus	CYTO-P02A	CD3-	Abs. Count	(x1E6)		CD3- _CYTO-P02A_Thymus	EXP3	EXP3_CTRL_4	4	Pool5	25	C57BL/6N	WT	CTRL	F	P7.5	57.9677
Thymus	CYTO-P02A	CD3-	Abs. Count	(x1E6)		CD3- _CYTO-P02A_Thymus	EXP3	EXP3_CTRL_5	5	Pool5	26	C57BL/6N	WT	CTRL	F	P7.5	60.5725
Thymus	CYTO-P02A	TN	Abs. Count	(x1E6)		TN_CYTO-P02A_Thymus	EXP1	EXP1_CTRL_1	1	Pool7	1	C57BL/6N	WT	CTRL	F	P7.5	1.77617
Thymus	CYTO-P02A	TN	Abs. Count	(x1E6)		TN_CYTO-P02A_Thymus	EXP1	EXP1_CTRL_2	2	Pool7	2	C57BL/6N	WT	CTRL	F	P7.5	1.17146
Thymus	CYTO-P02A	TN	Abs. Count	(x1E6)		TN_CYTO-P02A_Thymus	EXP1	EXP1_CTRL_3	3	Pool7	3	C57BL/6N	WT	CTRL	F	P7.5	1.42112
Thymus	CYTO-P02A	TN	Abs. Count	(x1E6)		TN_CYTO-P02A_Thymus	EXP1	EXP1_CTRL_4	4		4	C57BL/6N	WT	CTRL	F	P7.5	1.16408
Thymus	CYTO-P02A	TN	Abs. Count	(x1E6)		TN_CYTO-P02A_Thymus	EXP1	EXP1_CTRL_5	5		5	C57BL/6N	WT	CTRL	F	P7.5	1.25958
Thymus	CYTO-P02A	TN	Abs. Count	(x1E6)		TN_CYTO-P02A_Thymus	EXP2	EXP2_CTRL_1	1	Pool1	10	C57BL/6N	WT	CTRL	F	P7.5	2.24783
Thymus	CYTO-P02A	TN	Abs. Count	(x1E6)		TN_CYTO-P02A_Thymus	EXP2	EXP2_CTRL_2	2	Pool1	11	C57BL/6N	WT	CTRL	F	P7.5	3.36434
Thymus	CYTO-P02A	TN	Abs. Count	(x1E6)		TN_CYTO-P02A_Thymus	EXP2	EXP2_CTRL_3	3	Pool1	12	C57BL/6N	WT	CTRL	F	P7.5	2.03434
Thymus	CYTO-P02A	TN	Abs. Count	(x1E6)		TN_CYTO-P02A_Thymus	EXP2	EXP2_CTRL_7	7	NA	13	C57BL/6N	WT	CTRL	F	P7.5	1.40006
Thymus	CYTO-P02A	TN	Abs. Count	(x1E6)		TN_CYTO-P02A_Thymus	EXP3	EXP3_CTRL_1	1	Pool5	22	C57BL/6N	WT	CTRL	F	P7.5	3.03023
Thymus	CYTO-P02A	TN	Abs. Count	(x1E6)		TN_CYTO-P02A_Thymus	EXP3	EXP3_CTRL_2	2	Pool5	23	C57BL/6N	WT	CTRL	F	P7.5	3.80363
Thymus	CYTO-P02A	TN	Abs. Count	(x1E6)		TN_CYTO-P02A_Thymus	EXP3	EXP3_CTRL_3	3	Pool5	24	C57BL/6N	WT	CTRL	F	P7.5	4.94609
Thymus	CYTO-P02A	TN	Abs. Count	(x1E6)		TN_CYTO-P02A_Thymus	EXP3	EXP3_CTRL_4	4	Pool5	25	C57BL/6N	WT	CTRL	F	P7.5	3.21314
Thymus	CYTO-P02A	TN	Abs. Count	(x1E6)		TN_CYTO-P02A_Thymus	EXP3	EXP3_CTRL_5	5	Pool5	26	C57BL/6N	WT	CTRL	F	P7.5	4.26033
Thymus	CYTO-P02A	gd-Tc	Abs. Count	(x1E6)		gd-Tc_CYTO-P02A_Thymus	EXP1	EXP1_CTRL_1	1	Pool7	1	C57BL/6N	WT	CTRL	F	P7.5	0.224415
Thymus	CYTO-P02A	gd-Tc	Abs. Count	(x1E6)		gd-Tc_CYTO-P02A_Thymus	EXP1	EXP1_CTRL_2	2	Pool7	2	C57BL/6N	WT	CTRL	F	P7.5	0.1469
Thymus	CYTO-P02A	gd-Tc	Abs. Count	(x1E6)		gd-Tc_CYTO-P02A_Thymus	EXP1	EXP1_CTRL_3	3	Pool7	3	C57BL/6N	WT	CTRL	F	P7.5	0.168069
Thymus	CYTO-P02A	gd-Tc	Abs. Count	(x1E6)		gd-Tc_CYTO-P02A_Thymus	EXP1	EXP1_CTRL_4	4		4	C57BL/6N	WT	CTRL	F	P7.5	0.157429
Thymus	CYTO-P02A	gd-Tc	Abs. Count	(x1E6)		gd-Tc_CYTO-P02A_Thymus	EXP1	EXP1_CTRL_5	5		5	C57BL/6N	WT	CTRL	F	P7.5	0.15982
Thymus	CYTO-P02A	gd-Tc	Abs. Count	(x1E6)		gd-Tc_CYTO-P02A_Thymus	EXP2	EXP2_CTRL_1	1	Pool1	10	C57BL/6N	WT	CTRL	F	P7.5	0.316562
Thymus	CYTO-P02A	gd-Tc	Abs. Count	(x1E6)		gd-Tc_CYTO-P02A_Thymus	EXP2	EXP2_CTRL_2	2	Pool1	11	C57BL/6N	WT	CTRL	F	P7.5	0.437131
Thymus	CYTO-P02A	gd-Tc	Abs. Count	(x1E6)		gd-Tc_CYTO-P02A_Thymus	EXP2	EXP2_CTRL_3	3	Pool1	12	C57BL/6N	WT	CTRL	F	P7.5	0.254582
Thymus	CYTO-P02A	gd-Tc	Abs. Count	(x1E6)		gd-Tc_CYTO-P02A_Thymus	EXP2	EXP2_CTRL_7	7	NA	13	C57BL/6N	WT	CTRL	F	P7.5	0.233661
Thymus	CYTO-P02A	gd-Tc	Abs. Count	(x1E6)		gd-Tc_CYTO-P02A_Thymus	EXP3	EXP3_CTRL_1	1	Pool5	22	C57BL/6N	WT	CTRL	F	P7.5	0.342534
Thymus	CYTO-P02A	gd-Tc	Abs. Count	(x1E6)		gd-Tc_CYTO-P02A_Thymus	EXP3	EXP3_CTRL_2	2	Pool5	23	C57BL/6N	WT	CTRL	F	P7.5	0.363001
Thymus	CYTO-P02A	gd-Tc	Abs. Count	(x1E6)		gd-Tc_CYTO-P02A_Thymus	EXP3	EXP3_CTRL_3	3	Pool5	24	C57BL/6N	WT	CTRL	F	P7.5	0.557024
Thymus	CYTO-P02A	gd-Tc	Abs. Count	(x1E6)		gd-Tc_CYTO-P02A_Thymus	EXP3	EXP3_CTRL_4	4	Pool5	25	C57BL/6N	WT	CTRL	F	P7.5	0.386861
Thymus	CYTO-P02A	gd-Tc	Abs. Count	(x1E6)		gd-Tc_CYTO-P02A_Thymus	EXP3	EXP3_CTRL_5	5	Pool5	26	C57BL/6N	WT	CTRL	F	P7.5	0.365061
Thymus	CYTO-P02A	CD3+DN	Abs. Count	(x1E6)		CD3+DN_CYTO-P02A_Thymus	EXP1	EXP1_CTRL_1	1	Pool7	1	C57BL/6N	WT	CTRL	F	P7.5	0.0803921
Thymus	CYTO-P02A	CD3+DN	Abs. Count	(x1E6)		CD3+DN_CYTO-P02A_Thymus	EXP1	EXP1_CTRL_2	2	Pool7	2	C57BL/6N	WT	CTRL	F	P7.5	0.0537847
Thymus	CYTO-P02A	CD3+DN	Abs. Count	(x1E6)		CD3+DN_CYTO-P02A_Thymus	EXP1	EXP1_CTRL_3	3	Pool7	3	C57BL/6N	WT	CTRL	F	P7.5	0.0590822
Thymus	CYTO-P02A	CD3+DN	Abs. Count	(x1E6)		CD3+DN_CYTO-P02A_Thymus	EXP1	EXP1_CTRL_4	4		4	C57BL/6N	WT	CTRL	F	P7.5	0.0569157
Thymus	CYTO-P02A	CD3+DN	Abs. Count	(x1E6)		CD3+DN_CYTO-P02A_Thymus	EXP1	EXP1_CTRL_5	5		5	C57BL/6N	WT	CTRL	F	P7.5	0.046928
Thymus	CYTO-P02A	CD3+DN	Abs. Count	(x1E6)		CD3+DN_CYTO-P02A_Thymus	EXP2	EXP2_CTRL_1	1	Pool1	10	C57BL/6N	WT	CTRL	F	P7.5	0.139958
Thymus	CYTO-P02A	CD3+DN	Abs. Count	(x1E6)		CD3+DN_CYTO-P02A_Thymus	EXP2	EXP2_CTRL_2	2	Pool1	11	C57BL/6N	WT	CTRL	F	P7.5	0.0519594
Thymus	CYTO-P02A	CD3+DN	Abs. Count	(x1E6)		CD3+DN_CYTO-P02A_Thymus	EXP2	EXP2_CTRL_3	3	Pool1	12	C57BL/6N	WT	CTRL	F	P7.5	0.0478313
Thymus	CYTO-P02A	CD3+DN	Abs. Count	(x1E6)		CD3+DN_CYTO-P02A_Thymus	EXP2	EXP2_CTRL_7	7	NA	13	C57BL/6N	WT	CTRL	F	P7.5	0.0290545
Thymus	CYTO-P02A	CD3+DN	Abs. Count	(x1E6)		CD3+DN_CYTO-P02A_Thymus	EXP3	EXP3_CTRL_1	1	Pool5	22	C57BL/6N	WT	CTRL	F	P7.5	0.0485803
Thymus	CYTO-P02A	CD3+DN	Abs. Count	(x1E6)		CD3+DN_CYTO-P02A_Thymus	EXP3	EXP3_CTRL_2	2	Pool5	23	C57BL/6N	WT	CTRL	F	P7.5	0.0671961
Thymus	CYTO-P02A	CD3+DN	Abs. Count	(x1E6)		CD3+DN_CYTO-P02A_Thymus	EXP3	EXP3_CTRL_3	3	Pool5	24	C57BL/6N	WT	CTRL	F	P7.5	0.0879235
Thymus	CYTO-P02A	CD3+DN	Abs. Count	(x1E6)		CD3+DN_CYTO-P02A_Thymus	EXP3	EXP3_CTRL_4	4	Pool5	25	C57BL/6N	WT	CTRL	F	P7.5	0.0623083
Thymus	CYTO-P02A	CD3+DN	Abs. Count	(x1E6)		CD3+DN_CYTO-P02A_Thymus	EXP3	EXP3_CTRL_5	5	Pool5	26	C57BL/6N	WT	CTRL	F	P7.5	0.070906
Thymus	CYTO-P02A	CD8 ISP	Abs. Count	(x1E6)		CD8 ISP_CYTO-P02A_Thymus	EXP1	EXP1_CTRL_1	1	Pool7	1	C57BL/6N	WT	CTRL	F	P7.5	1.41684
Thymus	CYTO-P02A	CD8 ISP	Abs. Count	(x1E6)		CD8 ISP_CYTO-P02A_Thymus	EXP1	EXP1_CTRL_2	2	Pool7	2	C57BL/6N	WT	CTRL	F	P7.5	0.95939
Thymus	CYTO-P02A	CD8 ISP	Abs. Count	(x1E6)		CD8 ISP_CYTO-P02A_Thymus	EXP1	EXP1_CTRL_3	3	Pool7	3	C57BL/6N	WT	CTRL	F	P7.5	1.13837
Thymus	CYTO-P02A	CD8 ISP	Abs. Count	(x1E6)		CD8 ISP_CYTO-P02A_Thymus	EXP1	EXP1_CTRL_4	4		4	C57BL/6N	WT	CTRL	F	P7.5	0.920814
Thymus	CYTO-P02A	CD8 ISP	Abs. Count	(x1E6)		CD8 ISP_CYTO-P02A_Thymus	EXP1	EXP1_CTRL_5	5		5	C57BL/6N	WT	CTRL	F	P7.5	1.08674
Thymus	CYTO-P02A	CD8 ISP	Abs. Count	(x1E6)		CD8 ISP_CYTO-P02A_Thymus	EXP2	EXP2_CTRL_1	1	Pool1	10	C57BL/6N	WT	CTRL	F	P7.5	0.593331
Thymus	CYTO-P02A	CD8 ISP	Abs. Count	(x1E6)		CD8 ISP_CYTO-P02A_Thymus	EXP2	EXP2_CTRL_2	2	Pool1	11	C57BL/6N	WT	CTRL	F	P7.5	1.56016
Thymus	CYTO-P02A	CD8 ISP	Abs. Count	(x1E6)		CD8 ISP_CYTO-P02A_Thymus	EXP2	EXP2_CTRL_3	3	Pool1	12	C57BL/6N	WT	CTRL	F	P7.5	0.787278
Thymus	CYTO-P02A	CD8 ISP	Abs. Count	(x1E6)		CD8 ISP_CYTO-P02A_Thymus	EXP2	EXP2_CTRL_7	7	NA	13	C57BL/6N	WT	CTRL	F	P7.5	0.745293
Thymus	CYTO-P02A	CD8 ISP	Abs. Count	(x1E6)		CD8 ISP_CYTO-P02A_Thymus	EXP3	EXP3_CTRL_1	1	Pool5	22	C57BL/6N	WT	CTRL	F	P7.5	1.00006
Thymus	CYTO-P02A	CD8 ISP	Abs. Count	(x1E6)		CD8 ISP_CYTO-P02A_Thymus	EXP3	EXP3_CTRL_2	2	Pool5	23	C57BL/6N	WT	CTRL	F	P7.5	1.10939
Thymus	CYTO-P02A	CD8 ISP	Abs. Count	(x1E6)		CD8 ISP_CYTO-P02A_Thymus	EXP3	EXP3_CTRL_3	3	Pool5	24	C57BL/6N	WT	CTRL	F	P7.5	1.46844
Thymus	CYTO-P02A	CD8 ISP	Abs. Count	(x1E6)		CD8 ISP_CYTO-P02A_Thymus	EXP3	EXP3_CTRL_4	4	Pool5	25	C57BL/6N	WT	CTRL	F	P7.5	0.986178
Thymus	CYTO-P02A	CD8 ISP	Abs. Count	(x1E6)		CD8 ISP_CYTO-P02A_Thymus	EXP3	EXP3_CTRL_5	5	Pool5	26	C57BL/6N	WT	CTRL	F	P7.5	1.31947
Thymus	CYTO-P02A	Treg	Abs. Count	(x1E6)		Treg_CYTO-P02A_Thymus	EXP1	EXP1_CTRL_1	1	Pool7	1	C57BL/6N	WT	CTRL	F	P7.5	1.87224
Thymus	CYTO-P02A	Treg	Abs. Count	(x1E6)		Treg_CYTO-P02A_Thymus	EXP1	EXP1_CTRL_2	2	Pool7	2	C57BL/6N	WT	CTRL	F	P7.5	1.50496
Thymus	CYTO-P02A	Treg	Abs. Count	(x1E6)		Treg_CYTO-P02A_Thymus	EXP1	EXP1_CTRL_3	3	Pool7	3	C57BL/6N	WT	CTRL	F	P7.5	1.3066
Thymus	CYTO-P02A	Treg	Abs. Count	(x1E6)		Treg_CYTO-P02A_Thymus	EXP1	EXP1_CTRL_4	4		4	C57BL/6N	WT	CTRL	F	P7.5	1.22153
Thymus	CYTO-P02A	Treg	Abs. Count	(x1E6)		Treg_CYTO-P02A_Thymus	EXP1	EXP1_CTRL_5	5		5	C57BL/6N	WT	CTRL	F	P7.5	1.22925
Thymus	CYTO-P02A	Treg	Abs. Count	(x1E6)		Treg_CYTO-P02A_Thymus	EXP2	EXP2_CTRL_1	1	Pool1	10	C57BL/6N	WT	CTRL	F	P7.5	1.49555
Thymus	CYTO-P02A	Treg	Abs. Count	(x1E6)		Treg_CYTO-P02A_Thymus	EXP2	EXP2_CTRL_2	2	Pool1	11	C57BL/6N	WT	CTRL	F	P7.5	2.07194
Thymus	CYTO-P02A	Treg	Abs. Count	(x1E6)		Treg_CYTO-P02A_Thymus	EXP2	EXP2_CTRL_3	3	Pool1	12	C57BL/6N	WT	CTRL	F	P7.5	1.29641
Thymus	CYTO-P02A	Treg	Abs. Count	(x1E6)		Treg_CYTO-P02A_Thymus	EXP2	EXP2_CTRL_7	7	NA	13	C57BL/6N	WT	CTRL	F	P7.5	0.735342
Thymus	CYTO-P02A	Treg	Abs. Count	(x1E6)		Treg_CYTO-P02A_Thymus	EXP3	EXP3_CTRL_1	1	Pool5	22	C57BL/6N	WT	CTRL	F	P7.5	1.21639
Thymus	CYTO-P02A	Treg	Abs. Count	(x1E6)		Treg_CYTO-P02A_Thymus	EXP3	EXP3_CTRL_2	2	Pool5	23	C57BL/6N	WT	CTRL	F	P7.5	1.6015
Thymus	CYTO-P02A	Treg	Abs. Count	(x1E6)		Treg_CYTO-P02A_Thymus	EXP3	EXP3_CTRL_3	3	Pool5	24	C57BL/6N	WT	CTRL	F	P7.5	1.93366
Thymus	CYTO-P02A	Treg	Abs. Count	(x1E6)		Treg_CYTO-P02A_Thymus	EXP3	EXP3_CTRL_4	4	Pool5	25	C57BL/6N	WT	CTRL	F	P7.5	1.64172
Thymus	CYTO-P02A	Treg	Abs. Count	(x1E6)		Treg_CYTO-P02A_Thymus	EXP3	EXP3_CTRL_5	5	Pool5	26	C57BL/6N	WT	CTRL	F	P7.5	1.41575
Thymus	CYTO-P02A	TN4	Abs. Count	(x1E6)		TN4_CYTO-P02A_Thymus	EXP1	EXP1_CTRL_1	1	Pool7	1	C57BL/6N	WT	CTRL	F	P7.5	0.47274
Thymus	CYTO-P02A	TN4	Abs. Count	(x1E6)		TN4_CYTO-P02A_Thymus	EXP1	EXP1_CTRL_2	2	Pool7	2	C57BL/6N	WT	CTRL	F	P7.5	0.308197
Thymus	CYTO-P02A	TN4	Abs. Count	(x1E6)		TN4_CYTO-P02A_Thymus	EXP1	EXP1_CTRL_3	3	Pool7	3	C57BL/6N	WT	CTRL	F	P7.5	0.397502
Thymus	CYTO-P02A	TN4	Abs. Count	(x1E6)		TN4_CYTO-P02A_Thymus	EXP1	EXP1_CTRL_4	4		4	C57BL/6N	WT	CTRL	F	P7.5	0.273489
Thymus	CYTO-P02A	TN4	Abs. Count	(x1E6)		TN4_CYTO-P02A_Thymus	EXP1	EXP1_CTRL_5	5		5	C57BL/6N	WT	CTRL	F	P7.5	0.371053
Thymus	CYTO-P02A	TN4	Abs. Count	(x1E6)		TN4_CYTO-P02A_Thymus	EXP2	EXP2_CTRL_1	1	Pool1	10	C57BL/6N	WT	CTRL	F	P7.5	0.259991
Thymus	CYTO-P02A	TN4	Abs. Count	(x1E6)		TN4_CYTO-P02A_Thymus	EXP2	EXP2_CTRL_2	2	Pool1	11	C57BL/6N	WT	CTRL	F	P7.5	0.62605
Thymus	CYTO-P02A	TN4	Abs. Count	(x1E6)		TN4_CYTO-P02A_Thymus	EXP2	EXP2_CTRL_3	3	Pool1	12	C57BL/6N	WT	CTRL	F	P7.5	0.482803
Thymus	CYTO-P02A	TN4	Abs. Count	(x1E6)		TN4_CYTO-P02A_Thymus	EXP2	EXP2_CTRL_7	7	NA	13	C57BL/6N	WT	CTRL	F	P7.5	0.287313
Thymus	CYTO-P02A	TN4	Abs. Count	(x1E6)		TN4_CYTO-P02A_Thymus	EXP3	EXP3_CTRL_1	1	Pool5	22	C57BL/6N	WT	CTRL	F	P7.5	1.29246
Thymus	CYTO-P02A	TN4	Abs. Count	(x1E6)		TN4_CYTO-P02A_Thymus	EXP3	EXP3_CTRL_2	2	Pool5	23	C57BL/6N	WT	CTRL	F	P7.5	1.49076
Thymus	CYTO-P02A	TN4	Abs. Count	(x1E6)		TN4_CYTO-P02A_Thymus	EXP3	EXP3_CTRL_3	3	Pool5	24	C57BL/6N	WT	CTRL	F	P7.5	1.56288
Thymus	CYTO-P02A	TN4	Abs. Count	(x1E6)		TN4_CYTO-P02A_Thymus	EXP3	EXP3_CTRL_4	4	Pool5	25	C57BL/6N	WT	CTRL	F	P7.5	0.943155
Thymus	CYTO-P02A	TN4	Abs. Count	(x1E6)		TN4_CYTO-P02A_Thymus	EXP3	EXP3_CTRL_5	5	Pool5	26	C57BL/6N	WT	CTRL	F	P7.5	1.22611
Thymus	CYTO-P02A	TN2	Abs. Count	(x1E6)		TN2_CYTO-P02A_Thymus	EXP1	EXP1_CTRL_1	1	Pool7	1	C57BL/6N	WT	CTRL	F	P7.5	0.0867129
Thymus	CYTO-P02A	TN2	Abs. Count	(x1E6)		TN2_CYTO-P02A_Thymus	EXP1	EXP1_CTRL_2	2	Pool7	2	C57BL/6N	WT	CTRL	F	P7.5	0.0737341
Thymus	CYTO-P02A	TN2	Abs. Count	(x1E6)		TN2_CYTO-P02A_Thymus	EXP1	EXP1_CTRL_3	3	Pool7	3	C57BL/6N	WT	CTRL	F	P7.5	0.0909927
Thymus	CYTO-P02A	TN2	Abs. Count	(x1E6)		TN2_CYTO-P02A_Thymus	EXP1	EXP1_CTRL_4	4		4	C57BL/6N	WT	CTRL	F	P7.5	0.0652037
Thymus	CYTO-P02A	TN2	Abs. Count	(x1E6)		TN2_CYTO-P02A_Thymus	EXP1	EXP1_CTRL_5	5		5	C57BL/6N	WT	CTRL	F	P7.5	0.070185
Thymus	CYTO-P02A	TN2	Abs. Count	(x1E6)		TN2_CYTO-P02A_Thymus	EXP2	EXP2_CTRL_1	1	Pool1	10	C57BL/6N	WT	CTRL	F	P7.5	0.0724028
Thymus	CYTO-P02A	TN2	Abs. Count	(x1E6)		TN2_CYTO-P02A_Thymus	EXP2	EXP2_CTRL_2	2	Pool1	11	C57BL/6N	WT	CTRL	F	P7.5	0.14945
Thymus	CYTO-P02A	TN2	Abs. Count	(x1E6)		TN2_CYTO-P02A_Thymus	EXP2	EXP2_CTRL_3	3	Pool1	12	C57BL/6N	WT	CTRL	F	P7.5	0.0569771
Thymus	CYTO-P02A	TN2	Abs. Count	(x1E6)		TN2_CYTO-P02A_Thymus	EXP2	EXP2_CTRL_7	7	NA	13	C57BL/6N	WT	CTRL	F	P7.5	0.0494603
Thymus	CYTO-P02A	TN2	Abs. Count	(x1E6)		TN2_CYTO-P02A_Thymus	EXP3	EXP3_CTRL_1	1	Pool5	22	C57BL/6N	WT	CTRL	F	P7.5	0.0206093
Thymus	CYTO-P02A	TN2	Abs. Count	(x1E6)		TN2_CYTO-P02A_Thymus	EXP3	EXP3_CTRL_2	2	Pool5	23	C57BL/6N	WT	CTRL	F	P7.5	0.0496118
Thymus	CYTO-P02A	TN2	Abs. Count	(x1E6)		TN2_CYTO-P02A_Thymus	EXP3	EXP3_CTRL_3	3	Pool5	24	C57BL/6N	WT	CTRL	F	P7.5	0.0790548
Thymus	CYTO-P02A	TN2	Abs. Count	(x1E6)		TN2_CYTO-P02A_Thymus	EXP3	EXP3_CTRL_4	4	Pool5	25	C57BL/6N	WT	CTRL	F	P7.5	0.039884
Thymus	CYTO-P02A	TN2	Abs. Count	(x1E6)		TN2_CYTO-P02A_Thymus	EXP3	EXP3_CTRL_5	5	Pool5	26	C57BL/6N	WT	CTRL	F	P7.5	0.0519035
Thymus	CYTO-P02A	TN3a	Abs. Count	(x1E6)		TN3a_CYTO-P02A_Thymus	EXP1	EXP1_CTRL_1	1	Pool7	1	C57BL/6N	WT	CTRL	F	P7.5	0.322566
Thymus	CYTO-P02A	TN3a	Abs. Count	(x1E6)		TN3a_CYTO-P02A_Thymus	EXP1	EXP1_CTRL_2	2	Pool7	2	C57BL/6N	WT	CTRL	F	P7.5	0.223898
Thymus	CYTO-P02A	TN3a	Abs. Count	(x1E6)		TN3a_CYTO-P02A_Thymus	EXP1	EXP1_CTRL_3	3	Pool7	3	C57BL/6N	WT	CTRL	F	P7.5	0.282484
Thymus	CYTO-P02A	TN3a	Abs. Count	(x1E6)		TN3a_CYTO-P02A_Thymus	EXP1	EXP1_CTRL_4	4		4	C57BL/6N	WT	CTRL	F	P7.5	0.191258
Thymus	CYTO-P02A	TN3a	Abs. Count	(x1E6)		TN3a_CYTO-P02A_Thymus	EXP1	EXP1_CTRL_5	5		5	C57BL/6N	WT	CTRL	F	P7.5	0.269592
Thymus	CYTO-P02A	TN3a	Abs. Count	(x1E6)		TN3a_CYTO-P02A_Thymus	EXP2	EXP2_CTRL_1	1	Pool1	10	C57BL/6N	WT	CTRL	F	P7.5	0.780966
Thymus	CYTO-P02A	TN3a	Abs. Count	(x1E6)		TN3a_CYTO-P02A_Thymus	EXP2	EXP2_CTRL_2	2	Pool1	11	C57BL/6N	WT	CTRL	F	P7.5	0.991715
Thymus	CYTO-P02A	TN3a	Abs. Count	(x1E6)		TN3a_CYTO-P02A_Thymus	EXP2	EXP2_CTRL_3	3	Pool1	12	C57BL/6N	WT	CTRL	F	P7.5	0.573095
Thymus	CYTO-P02A	TN3a	Abs. Count	(x1E6)		TN3a_CYTO-P02A_Thymus	EXP2	EXP2_CTRL_7	7	NA	13	C57BL/6N	WT	CTRL	F	P7.5	0.379509
Thymus	CYTO-P02A	TN3a	Abs. Count	(x1E6)		TN3a_CYTO-P02A_Thymus	EXP3	EXP3_CTRL_1	1	Pool5	22	C57BL/6N	WT	CTRL	F	P7.5	0.649489
Thymus	CYTO-P02A	TN3a	Abs. Count	(x1E6)		TN3a_CYTO-P02A_Thymus	EXP3	EXP3_CTRL_2	2	Pool5	23	C57BL/6N	WT	CTRL	F	P7.5	0.55141
Thymus	CYTO-P02A	TN3a	Abs. Count	(x1E6)		TN3a_CYTO-P02A_Thymus	EXP3	EXP3_CTRL_3	3	Pool5	24	C57BL/6N	WT	CTRL	F	P7.5	0.84304
Thymus	CYTO-P02A	TN3a	Abs. Count	(x1E6)		TN3a_CYTO-P02A_Thymus	EXP3	EXP3_CTRL_4	4	Pool5	25	C57BL/6N	WT	CTRL	F	P7.5	0.567277
Thymus	CYTO-P02A	TN3a	Abs. Count	(x1E6)		TN3a_CYTO-P02A_Thymus	EXP3	EXP3_CTRL_5	5	Pool5	26	C57BL/6N	WT	CTRL	F	P7.5	1.00653
Thymus	CYTO-P02A	TN3b	Abs. Count	(x1E6)		TN3b_CYTO-P02A_Thymus	EXP1	EXP1_CTRL_1	1	Pool7	1	C57BL/6N	WT	CTRL	F	P7.5	0.372303
Thymus	CYTO-P02A	TN3b	Abs. Count	(x1E6)		TN3b_CYTO-P02A_Thymus	EXP1	EXP1_CTRL_2	2	Pool7	2	C57BL/6N	WT	CTRL	F	P7.5	0.239224
Thymus	CYTO-P02A	TN3b	Abs. Count	(x1E6)		TN3b_CYTO-P02A_Thymus	EXP1	EXP1_CTRL_3	3	Pool7	3	C57BL/6N	WT	CTRL	F	P7.5	0.20724
Thymus	CYTO-P02A	TN3b	Abs. Count	(x1E6)		TN3b_CYTO-P02A_Thymus	EXP1	EXP1_CTRL_4	4		4	C57BL/6N	WT	CTRL	F	P7.5	0.265353
Thymus	CYTO-P02A	TN3b	Abs. Count	(x1E6)		TN3b_CYTO-P02A_Thymus	EXP1	EXP1_CTRL_5	5		5	C57BL/6N	WT	CTRL	F	P7.5	0.246897
Thymus	CYTO-P02A	TN3b	Abs. Count	(x1E6)		TN3b_CYTO-P02A_Thymus	EXP2	EXP2_CTRL_1	1	Pool1	10	C57BL/6N	WT	CTRL	F	P7.5	0.529885
Thymus	CYTO-P02A	TN3b	Abs. Count	(x1E6)		TN3b_CYTO-P02A_Thymus	EXP2	EXP2_CTRL_2	2	Pool1	11	C57BL/6N	WT	CTRL	F	P7.5	0.716818
Thymus	CYTO-P02A	TN3b	Abs. Count	(x1E6)		TN3b_CYTO-P02A_Thymus	EXP2	EXP2_CTRL_3	3	Pool1	12	C57BL/6N	WT	CTRL	F	P7.5	0.542674
Thymus	CYTO-P02A	TN3b	Abs. Count	(x1E6)		TN3b_CYTO-P02A_Thymus	EXP2	EXP2_CTRL_7	7	NA	13	C57BL/6N	WT	CTRL	F	P7.5	0.310966
Thymus	CYTO-P02A	TN3b	Abs. Count	(x1E6)		TN3b_CYTO-P02A_Thymus	EXP3	EXP3_CTRL_1	1	Pool5	22	C57BL/6N	WT	CTRL	F	P7.5	0.45889
Thymus	CYTO-P02A	TN3b	Abs. Count	(x1E6)		TN3b_CYTO-P02A_Thymus	EXP3	EXP3_CTRL_2	2	Pool5	23	C57BL/6N	WT	CTRL	F	P7.5	0.768982
Thymus	CYTO-P02A	TN3b	Abs. Count	(x1E6)		TN3b_CYTO-P02A_Thymus	EXP3	EXP3_CTRL_3	3	Pool5	24	C57BL/6N	WT	CTRL	F	P7.5	0.977539
Thymus	CYTO-P02A	TN3b	Abs. Count	(x1E6)		TN3b_CYTO-P02A_Thymus	EXP3	EXP3_CTRL_4	4	Pool5	25	C57BL/6N	WT	CTRL	F	P7.5	0.810525
Thymus	CYTO-P02A	TN3b	Abs. Count	(x1E6)		TN3b_CYTO-P02A_Thymus	EXP3	EXP3_CTRL_5	5	Pool5	26	C57BL/6N	WT	CTRL	F	P7.5	0.880804
Thymus	CYTO-P02A	SR DP	Abs. Count	(x1E6)		SR DP_CYTO-P02A_Thymus	EXP1	EXP1_CTRL_1	1	Pool7	1	C57BL/6N	WT	CTRL	F	P7.5	38.264
Thymus	CYTO-P02A	SR DP	Abs. Count	(x1E6)		SR DP_CYTO-P02A_Thymus	EXP1	EXP1_CTRL_2	2	Pool7	2	C57BL/6N	WT	CTRL	F	P7.5	28.7692
Thymus	CYTO-P02A	SR DP	Abs. Count	(x1E6)		SR DP_CYTO-P02A_Thymus	EXP1	EXP1_CTRL_3	3	Pool7	3	C57BL/6N	WT	CTRL	F	P7.5	27.9682
Thymus	CYTO-P02A	SR DP	Abs. Count	(x1E6)		SR DP_CYTO-P02A_Thymus	EXP1	EXP1_CTRL_4	4		4	C57BL/6N	WT	CTRL	F	P7.5	27.7523
Thymus	CYTO-P02A	SR DP	Abs. Count	(x1E6)		SR DP_CYTO-P02A_Thymus	EXP1	EXP1_CTRL_5	5		5	C57BL/6N	WT	CTRL	F	P7.5	32.1831
Thymus	CYTO-P02A	SR DP	Abs. Count	(x1E6)		SR DP_CYTO-P02A_Thymus	EXP2	EXP2_CTRL_1	1	Pool1	10	C57BL/6N	WT	CTRL	F	P7.5	19.8979
Thymus	CYTO-P02A	SR DP	Abs. Count	(x1E6)		SR DP_CYTO-P02A_Thymus	EXP2	EXP2_CTRL_2	2	Pool1	11	C57BL/6N	WT	CTRL	F	P7.5	38.3217
Thymus	CYTO-P02A	SR DP	Abs. Count	(x1E6)		SR DP_CYTO-P02A_Thymus	EXP2	EXP2_CTRL_3	3	Pool1	12	C57BL/6N	WT	CTRL	F	P7.5	24.3409
Thymus	CYTO-P02A	SR DP	Abs. Count	(x1E6)		SR DP_CYTO-P02A_Thymus	EXP2	EXP2_CTRL_7	7	NA	13	C57BL/6N	WT	CTRL	F	P7.5	19.6074
Thymus	CYTO-P02A	SR DP	Abs. Count	(x1E6)		SR DP_CYTO-P02A_Thymus	EXP3	EXP3_CTRL_1	1	Pool5	22	C57BL/6N	WT	CTRL	F	P7.5	29.1101
Thymus	CYTO-P02A	SR DP	Abs. Count	(x1E6)		SR DP_CYTO-P02A_Thymus	EXP3	EXP3_CTRL_2	2	Pool5	23	C57BL/6N	WT	CTRL	F	P7.5	33.2735
Thymus	CYTO-P02A	SR DP	Abs. Count	(x1E6)		SR DP_CYTO-P02A_Thymus	EXP3	EXP3_CTRL_3	3	Pool5	24	C57BL/6N	WT	CTRL	F	P7.5	42.1692
Thymus	CYTO-P02A	SR DP	Abs. Count	(x1E6)		SR DP_CYTO-P02A_Thymus	EXP3	EXP3_CTRL_4	4	Pool5	25	C57BL/6N	WT	CTRL	F	P7.5	37.4448
Thymus	CYTO-P02A	SR DP	Abs. Count	(x1E6)		SR DP_CYTO-P02A_Thymus	EXP3	EXP3_CTRL_5	5	Pool5	26	C57BL/6N	WT	CTRL	F	P7.5	38.6839
Thymus	CYTO-P02A	im DP	Abs. Count	(x1E6)		im DP_CYTO-P02A_Thymus	EXP1	EXP1_CTRL_1	1	Pool7	1	C57BL/6N	WT	CTRL	F	P7.5	17.9807
Thymus	CYTO-P02A	im DP	Abs. Count	(x1E6)		im DP_CYTO-P02A_Thymus	EXP1	EXP1_CTRL_2	2	Pool7	2	C57BL/6N	WT	CTRL	F	P7.5	12.9935
Thymus	CYTO-P02A	im DP	Abs. Count	(x1E6)		im DP_CYTO-P02A_Thymus	EXP1	EXP1_CTRL_3	3	Pool7	3	C57BL/6N	WT	CTRL	F	P7.5	10.0377
Thymus	CYTO-P02A	im DP	Abs. Count	(x1E6)		im DP_CYTO-P02A_Thymus	EXP1	EXP1_CTRL_4	4		4	C57BL/6N	WT	CTRL	F	P7.5	10.9331
Thymus	CYTO-P02A	im DP	Abs. Count	(x1E6)		im DP_CYTO-P02A_Thymus	EXP1	EXP1_CTRL_5	5		5	C57BL/6N	WT	CTRL	F	P7.5	10.2181
Thymus	CYTO-P02A	im DP	Abs. Count	(x1E6)		im DP_CYTO-P02A_Thymus	EXP2	EXP2_CTRL_1	1	Pool1	10	C57BL/6N	WT	CTRL	F	P7.5	7.72145
Thymus	CYTO-P02A	im DP	Abs. Count	(x1E6)		im DP_CYTO-P02A_Thymus	EXP2	EXP2_CTRL_2	2	Pool1	11	C57BL/6N	WT	CTRL	F	P7.5	15.4271
Thymus	CYTO-P02A	im DP	Abs. Count	(x1E6)		im DP_CYTO-P02A_Thymus	EXP2	EXP2_CTRL_3	3	Pool1	12	C57BL/6N	WT	CTRL	F	P7.5	8.19179
Thymus	CYTO-P02A	im DP	Abs. Count	(x1E6)		im DP_CYTO-P02A_Thymus	EXP2	EXP2_CTRL_7	7	NA	13	C57BL/6N	WT	CTRL	F	P7.5	7.10582
Thymus	CYTO-P02A	im DP	Abs. Count	(x1E6)		im DP_CYTO-P02A_Thymus	EXP3	EXP3_CTRL_1	1	Pool5	22	C57BL/6N	WT	CTRL	F	P7.5	17.0618
Thymus	CYTO-P02A	im DP	Abs. Count	(x1E6)		im DP_CYTO-P02A_Thymus	EXP3	EXP3_CTRL_2	2	Pool5	23	C57BL/6N	WT	CTRL	F	P7.5	21.8677
Thymus	CYTO-P02A	im DP	Abs. Count	(x1E6)		im DP_CYTO-P02A_Thymus	EXP3	EXP3_CTRL_3	3	Pool5	24	C57BL/6N	WT	CTRL	F	P7.5	21.3232
Thymus	CYTO-P02A	im DP	Abs. Count	(x1E6)		im DP_CYTO-P02A_Thymus	EXP3	EXP3_CTRL_4	4	Pool5	25	C57BL/6N	WT	CTRL	F	P7.5	24.1451
Thymus	CYTO-P02A	im DP	Abs. Count	(x1E6)		im DP_CYTO-P02A_Thymus	EXP3	EXP3_CTRL_5	5	Pool5	26	C57BL/6N	WT	CTRL	F	P7.5	30.2775
Thymus	CYTO-P02A	CD3-CD69+ DP	Abs. Count	(x1E6)		CD3-CD69+ DP_CYTO-P02A_Thymus	EXP1	EXP1_CTRL_1	1	Pool7	1	C57BL/6N	WT	CTRL	F	P7.5	0.906322
Thymus	CYTO-P02A	CD3-CD69+ DP	Abs. Count	(x1E6)		CD3-CD69+ DP_CYTO-P02A_Thymus	EXP1	EXP1_CTRL_2	2	Pool7	2	C57BL/6N	WT	CTRL	F	P7.5	0.625839
Thymus	CYTO-P02A	CD3-CD69+ DP	Abs. Count	(x1E6)		CD3-CD69+ DP_CYTO-P02A_Thymus	EXP1	EXP1_CTRL_3	3	Pool7	3	C57BL/6N	WT	CTRL	F	P7.5	0.600527
Thymus	CYTO-P02A	CD3-CD69+ DP	Abs. Count	(x1E6)		CD3-CD69+ DP_CYTO-P02A_Thymus	EXP1	EXP1_CTRL_4	4		4	C57BL/6N	WT	CTRL	F	P7.5	0.586769
Thymus	CYTO-P02A	CD3-CD69+ DP	Abs. Count	(x1E6)		CD3-CD69+ DP_CYTO-P02A_Thymus	EXP1	EXP1_CTRL_5	5		5	C57BL/6N	WT	CTRL	F	P7.5	0.589197
Thymus	CYTO-P02A	CD3-CD69+ DP	Abs. Count	(x1E6)		CD3-CD69+ DP_CYTO-P02A_Thymus	EXP2	EXP2_CTRL_1	1	Pool1	10	C57BL/6N	WT	CTRL	F	P7.5	2.13404
Thymus	CYTO-P02A	CD3-CD69+ DP	Abs. Count	(x1E6)		CD3-CD69+ DP_CYTO-P02A_Thymus	EXP2	EXP2_CTRL_2	2	Pool1	11	C57BL/6N	WT	CTRL	F	P7.5	0.771802
Thymus	CYTO-P02A	CD3-CD69+ DP	Abs. Count	(x1E6)		CD3-CD69+ DP_CYTO-P02A_Thymus	EXP2	EXP2_CTRL_3	3	Pool1	12	C57BL/6N	WT	CTRL	F	P7.5	0.766787
Thymus	CYTO-P02A	CD3-CD69+ DP	Abs. Count	(x1E6)		CD3-CD69+ DP_CYTO-P02A_Thymus	EXP2	EXP2_CTRL_7	7	NA	13	C57BL/6N	WT	CTRL	F	P7.5	0.344591
Thymus	CYTO-P02A	CD3-CD69+ DP	Abs. Count	(x1E6)		CD3-CD69+ DP_CYTO-P02A_Thymus	EXP3	EXP3_CTRL_1	1	Pool5	22	C57BL/6N	WT	CTRL	F	P7.5	0.541016
Thymus	CYTO-P02A	CD3-CD69+ DP	Abs. Count	(x1E6)		CD3-CD69+ DP_CYTO-P02A_Thymus	EXP3	EXP3_CTRL_2	2	Pool5	23	C57BL/6N	WT	CTRL	F	P7.5	1.22891
Thymus	CYTO-P02A	CD3-CD69+ DP	Abs. Count	(x1E6)		CD3-CD69+ DP_CYTO-P02A_Thymus	EXP3	EXP3_CTRL_3	3	Pool5	24	C57BL/6N	WT	CTRL	F	P7.5	1.77781
Thymus	CYTO-P02A	CD3-CD69+ DP	Abs. Count	(x1E6)		CD3-CD69+ DP_CYTO-P02A_Thymus	EXP3	EXP3_CTRL_4	4	Pool5	25	C57BL/6N	WT	CTRL	F	P7.5	1.19571
Thymus	CYTO-P02A	CD3-CD69+ DP	Abs. Count	(x1E6)		CD3-CD69+ DP_CYTO-P02A_Thymus	EXP3	EXP3_CTRL_5	5	Pool5	26	C57BL/6N	WT	CTRL	F	P7.5	1.41587
Thymus	CYTO-P02A	CD3+CD69+ DP	Abs. Count	(x1E6)		CD3+CD69+ DP_CYTO-P02A_Thymus	EXP1	EXP1_CTRL_1	1	Pool7	1	C57BL/6N	WT	CTRL	F	P7.5	0.000562354
Thymus	CYTO-P02A	CD3+CD69+ DP	Abs. Count	(x1E6)		CD3+CD69+ DP_CYTO-P02A_Thymus	EXP1	EXP1_CTRL_2	2	Pool7	2	C57BL/6N	WT	CTRL	F	P7.5	0.00036008
Thymus	CYTO-P02A	CD3+CD69+ DP	Abs. Count	(x1E6)		CD3+CD69+ DP_CYTO-P02A_Thymus	EXP1	EXP1_CTRL_3	3	Pool7	3	C57BL/6N	WT	CTRL	F	P7.5	0.000530054
Thymus	CYTO-P02A	CD3+CD69+ DP	Abs. Count	(x1E6)		CD3+CD69+ DP_CYTO-P02A_Thymus	EXP1	EXP1_CTRL_4	4		4	C57BL/6N	WT	CTRL	F	P7.5	0.000413442
Thymus	CYTO-P02A	CD3+CD69+ DP	Abs. Count	(x1E6)		CD3+CD69+ DP_CYTO-P02A_Thymus	EXP1	EXP1_CTRL_5	5		5	C57BL/6N	WT	CTRL	F	P7.5	0.000293332
Thymus	CYTO-P02A	CD3+CD69+ DP	Abs. Count	(x1E6)		CD3+CD69+ DP_CYTO-P02A_Thymus	EXP2	EXP2_CTRL_1	1	Pool1	10	C57BL/6N	WT	CTRL	F	P7.5	0.00308883
Thymus	CYTO-P02A	CD3+CD69+ DP	Abs. Count	(x1E6)		CD3+CD69+ DP_CYTO-P02A_Thymus	EXP2	EXP2_CTRL_2	2	Pool1	11	C57BL/6N	WT	CTRL	F	P7.5	0.000140859
Thymus	CYTO-P02A	CD3+CD69+ DP	Abs. Count	(x1E6)		CD3+CD69+ DP_CYTO-P02A_Thymus	EXP2	EXP2_CTRL_3	3	Pool1	12	C57BL/6N	WT	CTRL	F	P7.5	0.000125549
Thymus	CYTO-P02A	CD3+CD69+ DP	Abs. Count	(x1E6)		CD3+CD69+ DP_CYTO-P02A_Thymus	EXP2	EXP2_CTRL_7	7	NA	13	C57BL/6N	WT	CTRL	F	P7.5	3.87636e-05
Thymus	CYTO-P02A	CD3+CD69+ DP	Abs. Count	(x1E6)		CD3+CD69+ DP_CYTO-P02A_Thymus	EXP3	EXP3_CTRL_1	1	Pool5	22	C57BL/6N	WT	CTRL	F	P7.5	2.04661e-05
Thymus	CYTO-P02A	CD3+CD69+ DP	Abs. Count	(x1E6)		CD3+CD69+ DP_CYTO-P02A_Thymus	EXP3	EXP3_CTRL_2	2	Pool5	23	C57BL/6N	WT	CTRL	F	P7.5	1.20277e-05
Thymus	CYTO-P02A	CD3+CD69+ DP	Abs. Count	(x1E6)		CD3+CD69+ DP_CYTO-P02A_Thymus	EXP3	EXP3_CTRL_3	3	Pool5	24	C57BL/6N	WT	CTRL	F	P7.5	2.22525e-05
Thymus	CYTO-P02A	CD3+CD69+ DP	Abs. Count	(x1E6)		CD3+CD69+ DP_CYTO-P02A_Thymus	EXP3	EXP3_CTRL_4	4	Pool5	25	C57BL/6N	WT	CTRL	F	P7.5	1.11017e-05
Thymus	CYTO-P02A	CD3+CD69+ DP	Abs. Count	(x1E6)		CD3+CD69+ DP_CYTO-P02A_Thymus	EXP3	EXP3_CTRL_5	5	Pool5	26	C57BL/6N	WT	CTRL	F	P7.5	1.3043e-05
Stroma	CYTO-P31	MHCII+	Frequencies	(% CD45-)		MHCII+_CYTO-P31_Stroma	EXP1	EXP1_CTRL_1	1	Pool7	1	C57BL/6N	WT	CTRL	F	P7.5	52.9221
Stroma	CYTO-P31	MHCII+	Frequencies	(% CD45-)		MHCII+_CYTO-P31_Stroma	EXP1	EXP1_CTRL_2	2	Pool7	2	C57BL/6N	WT	CTRL	F	P7.5	52.9221
Stroma	CYTO-P31	MHCII+	Frequencies	(% CD45-)		MHCII+_CYTO-P31_Stroma	EXP1	EXP1_CTRL_3	3	Pool7	3	C57BL/6N	WT	CTRL	F	P7.5	52.9221
Stroma	CYTO-P31	MHCII+	Frequencies	(% CD45-)		MHCII+_CYTO-P31_Stroma	EXP2	EXP2_CTRL_1	1	Pool1	10	C57BL/6N	WT	CTRL	F	P7.5	42.414
Stroma	CYTO-P31	MHCII+	Frequencies	(% CD45-)		MHCII+_CYTO-P31_Stroma	EXP2	EXP2_CTRL_2	2	Pool1	11	C57BL/6N	WT	CTRL	F	P7.5	42.414
Stroma	CYTO-P31	MHCII+	Frequencies	(% CD45-)		MHCII+_CYTO-P31_Stroma	EXP2	EXP2_CTRL_3	3	Pool1	12	C57BL/6N	WT	CTRL	F	P7.5	42.414
Stroma	CYTO-P31	MHCII+	Frequencies	(% CD45-)		MHCII+_CYTO-P31_Stroma	EXP2	EXP2_CTRL_7	7	NA	13	C57BL/6N	WT	CTRL	F	P7.5	42.7152
Stroma	CYTO-P31	MHCII+	Frequencies	(% CD45-)		MHCII+_CYTO-P31_Stroma	EXP3	EXP3_CTRL_1	1	Pool5	22	C57BL/6N	WT	CTRL	F	P7.5	56.4023
Stroma	CYTO-P31	MHCII+	Frequencies	(% CD45-)		MHCII+_CYTO-P31_Stroma	EXP3	EXP3_CTRL_2	2	Pool5	23	C57BL/6N	WT	CTRL	F	P7.5	56.4023
Stroma	CYTO-P31	MHCII+	Frequencies	(% CD45-)		MHCII+_CYTO-P31_Stroma	EXP3	EXP3_CTRL_3	3	Pool5	24	C57BL/6N	WT	CTRL	F	P7.5	56.4023
Stroma	CYTO-P31	MHCII+	Frequencies	(% CD45-)		MHCII+_CYTO-P31_Stroma	EXP3	EXP3_CTRL_4	4	Pool5	25	C57BL/6N	WT	CTRL	F	P7.5	56.4023
Stroma	CYTO-P31	MHCII+	Frequencies	(% CD45-)		MHCII+_CYTO-P31_Stroma	EXP3	EXP3_CTRL_5	5	Pool5	26	C57BL/6N	WT	CTRL	F	P7.5	56.4023
Stroma	CYTO-P31	cTEC	Frequencies	(% CD45-)	Y	cTEC_CYTO-P31_Stroma	EXP1	EXP1_CTRL_1	1	Pool7	1	C57BL/6N	WT	CTRL	F	P7.5	16.0733
Stroma	CYTO-P31	cTEC	Frequencies	(% CD45-)	Y	cTEC_CYTO-P31_Stroma	EXP1	EXP1_CTRL_2	2	Pool7	2	C57BL/6N	WT	CTRL	F	P7.5	16.0733
Stroma	CYTO-P31	cTEC	Frequencies	(% CD45-)	Y	cTEC_CYTO-P31_Stroma	EXP1	EXP1_CTRL_3	3	Pool7	3	C57BL/6N	WT	CTRL	F	P7.5	16.0733
Stroma	CYTO-P31	cTEC	Frequencies	(% CD45-)	Y	cTEC_CYTO-P31_Stroma	EXP2	EXP2_CTRL_1	1	Pool1	10	C57BL/6N	WT	CTRL	F	P7.5	14.8998
Stroma	CYTO-P31	cTEC	Frequencies	(% CD45-)	Y	cTEC_CYTO-P31_Stroma	EXP2	EXP2_CTRL_2	2	Pool1	11	C57BL/6N	WT	CTRL	F	P7.5	14.8998
Stroma	CYTO-P31	cTEC	Frequencies	(% CD45-)	Y	cTEC_CYTO-P31_Stroma	EXP2	EXP2_CTRL_3	3	Pool1	12	C57BL/6N	WT	CTRL	F	P7.5	14.8998
Stroma	CYTO-P31	cTEC	Frequencies	(% CD45-)	Y	cTEC_CYTO-P31_Stroma	EXP2	EXP2_CTRL_7	7	NA	13	C57BL/6N	WT	CTRL	F	P7.5	18.4456
Stroma	CYTO-P31	cTEC	Frequencies	(% CD45-)	Y	cTEC_CYTO-P31_Stroma	EXP3	EXP3_CTRL_1	1	Pool5	22	C57BL/6N	WT	CTRL	F	P7.5	10.171
Stroma	CYTO-P31	cTEC	Frequencies	(% CD45-)	Y	cTEC_CYTO-P31_Stroma	EXP3	EXP3_CTRL_2	2	Pool5	23	C57BL/6N	WT	CTRL	F	P7.5	10.171
Stroma	CYTO-P31	cTEC	Frequencies	(% CD45-)	Y	cTEC_CYTO-P31_Stroma	EXP3	EXP3_CTRL_3	3	Pool5	24	C57BL/6N	WT	CTRL	F	P7.5	10.171
Stroma	CYTO-P31	cTEC	Frequencies	(% CD45-)	Y	cTEC_CYTO-P31_Stroma	EXP3	EXP3_CTRL_4	4	Pool5	25	C57BL/6N	WT	CTRL	F	P7.5	10.171
Stroma	CYTO-P31	cTEC	Frequencies	(% CD45-)	Y	cTEC_CYTO-P31_Stroma	EXP3	EXP3_CTRL_5	5	Pool5	26	C57BL/6N	WT	CTRL	F	P7.5	10.171
Stroma	CYTO-P31	mTEC	Frequencies	(% CD45-)		mTEC_CYTO-P31_Stroma	EXP1	EXP1_CTRL_1	1	Pool7	1	C57BL/6N	WT	CTRL	F	P7.5	35.8518
Stroma	CYTO-P31	mTEC	Frequencies	(% CD45-)		mTEC_CYTO-P31_Stroma	EXP1	EXP1_CTRL_2	2	Pool7	2	C57BL/6N	WT	CTRL	F	P7.5	35.8518
Stroma	CYTO-P31	mTEC	Frequencies	(% CD45-)		mTEC_CYTO-P31_Stroma	EXP1	EXP1_CTRL_3	3	Pool7	3	C57BL/6N	WT	CTRL	F	P7.5	35.8518
Stroma	CYTO-P31	mTEC	Frequencies	(% CD45-)		mTEC_CYTO-P31_Stroma	EXP2	EXP2_CTRL_1	1	Pool1	10	C57BL/6N	WT	CTRL	F	P7.5	24.1317
Stroma	CYTO-P31	mTEC	Frequencies	(% CD45-)		mTEC_CYTO-P31_Stroma	EXP2	EXP2_CTRL_2	2	Pool1	11	C57BL/6N	WT	CTRL	F	P7.5	24.1317
Stroma	CYTO-P31	mTEC	Frequencies	(% CD45-)		mTEC_CYTO-P31_Stroma	EXP2	EXP2_CTRL_3	3	Pool1	12	C57BL/6N	WT	CTRL	F	P7.5	24.1317
Stroma	CYTO-P31	mTEC	Frequencies	(% CD45-)		mTEC_CYTO-P31_Stroma	EXP2	EXP2_CTRL_7	7	NA	13	C57BL/6N	WT	CTRL	F	P7.5	21.4241
Stroma	CYTO-P31	mTEC	Frequencies	(% CD45-)		mTEC_CYTO-P31_Stroma	EXP3	EXP3_CTRL_1	1	Pool5	22	C57BL/6N	WT	CTRL	F	P7.5	43.8091
Stroma	CYTO-P31	mTEC	Frequencies	(% CD45-)		mTEC_CYTO-P31_Stroma	EXP3	EXP3_CTRL_2	2	Pool5	23	C57BL/6N	WT	CTRL	F	P7.5	43.8091
Stroma	CYTO-P31	mTEC	Frequencies	(% CD45-)		mTEC_CYTO-P31_Stroma	EXP3	EXP3_CTRL_3	3	Pool5	24	C57BL/6N	WT	CTRL	F	P7.5	43.8091
Stroma	CYTO-P31	mTEC	Frequencies	(% CD45-)		mTEC_CYTO-P31_Stroma	EXP3	EXP3_CTRL_4	4	Pool5	25	C57BL/6N	WT	CTRL	F	P7.5	43.8091
Stroma	CYTO-P31	mTEC	Frequencies	(% CD45-)		mTEC_CYTO-P31_Stroma	EXP3	EXP3_CTRL_5	5	Pool5	26	C57BL/6N	WT	CTRL	F	P7.5	43.8091
Stroma	CYTO-P31	im mTEC	Frequencies	(% mTEC)		im mTEC_CYTO-P31_Stroma	EXP1	EXP1_CTRL_1	1	Pool7	1	C57BL/6N	WT	CTRL	F	P7.5	27.4731
Stroma	CYTO-P31	im mTEC	Frequencies	(% mTEC)		im mTEC_CYTO-P31_Stroma	EXP1	EXP1_CTRL_2	2	Pool7	2	C57BL/6N	WT	CTRL	F	P7.5	27.4731
Stroma	CYTO-P31	im mTEC	Frequencies	(% mTEC)		im mTEC_CYTO-P31_Stroma	EXP1	EXP1_CTRL_3	3	Pool7	3	C57BL/6N	WT	CTRL	F	P7.5	27.4731
Stroma	CYTO-P31	im mTEC	Frequencies	(% mTEC)		im mTEC_CYTO-P31_Stroma	EXP2	EXP2_CTRL_1	1	Pool1	10	C57BL/6N	WT	CTRL	F	P7.5	29.9499
Stroma	CYTO-P31	im mTEC	Frequencies	(% mTEC)		im mTEC_CYTO-P31_Stroma	EXP2	EXP2_CTRL_2	2	Pool1	11	C57BL/6N	WT	CTRL	F	P7.5	29.9499
Stroma	CYTO-P31	im mTEC	Frequencies	(% mTEC)		im mTEC_CYTO-P31_Stroma	EXP2	EXP2_CTRL_3	3	Pool1	12	C57BL/6N	WT	CTRL	F	P7.5	29.9499
Stroma	CYTO-P31	im mTEC	Frequencies	(% mTEC)		im mTEC_CYTO-P31_Stroma	EXP2	EXP2_CTRL_7	7	NA	13	C57BL/6N	WT	CTRL	F	P7.5	32.1334
Stroma	CYTO-P31	im mTEC	Frequencies	(% mTEC)		im mTEC_CYTO-P31_Stroma	EXP3	EXP3_CTRL_1	1	Pool5	22	C57BL/6N	WT	CTRL	F	P7.5	15.4814
Stroma	CYTO-P31	im mTEC	Frequencies	(% mTEC)		im mTEC_CYTO-P31_Stroma	EXP3	EXP3_CTRL_2	2	Pool5	23	C57BL/6N	WT	CTRL	F	P7.5	15.4814
Stroma	CYTO-P31	im mTEC	Frequencies	(% mTEC)		im mTEC_CYTO-P31_Stroma	EXP3	EXP3_CTRL_3	3	Pool5	24	C57BL/6N	WT	CTRL	F	P7.5	15.4814
Stroma	CYTO-P31	im mTEC	Frequencies	(% mTEC)		im mTEC_CYTO-P31_Stroma	EXP3	EXP3_CTRL_4	4	Pool5	25	C57BL/6N	WT	CTRL	F	P7.5	15.4814
Stroma	CYTO-P31	im mTEC	Frequencies	(% mTEC)		im mTEC_CYTO-P31_Stroma	EXP3	EXP3_CTRL_5	5	Pool5	26	C57BL/6N	WT	CTRL	F	P7.5	15.4814
Stroma	CYTO-P31	Mat mTEC	Frequencies	(% mTEC)		Mat mTEC_CYTO-P31_Stroma	EXP1	EXP1_CTRL_1	1	Pool7	1	C57BL/6N	WT	CTRL	F	P7.5	68.649
Stroma	CYTO-P31	Mat mTEC	Frequencies	(% mTEC)		Mat mTEC_CYTO-P31_Stroma	EXP1	EXP1_CTRL_2	2	Pool7	2	C57BL/6N	WT	CTRL	F	P7.5	68.649
Stroma	CYTO-P31	Mat mTEC	Frequencies	(% mTEC)		Mat mTEC_CYTO-P31_Stroma	EXP1	EXP1_CTRL_3	3	Pool7	3	C57BL/6N	WT	CTRL	F	P7.5	68.649
Stroma	CYTO-P31	Mat mTEC	Frequencies	(% mTEC)		Mat mTEC_CYTO-P31_Stroma	EXP2	EXP2_CTRL_1	1	Pool1	10	C57BL/6N	WT	CTRL	F	P7.5	62.6924
Stroma	CYTO-P31	Mat mTEC	Frequencies	(% mTEC)		Mat mTEC_CYTO-P31_Stroma	EXP2	EXP2_CTRL_2	2	Pool1	11	C57BL/6N	WT	CTRL	F	P7.5	62.6924
Stroma	CYTO-P31	Mat mTEC	Frequencies	(% mTEC)		Mat mTEC_CYTO-P31_Stroma	EXP2	EXP2_CTRL_3	3	Pool1	12	C57BL/6N	WT	CTRL	F	P7.5	62.6924
Stroma	CYTO-P31	Mat mTEC	Frequencies	(% mTEC)		Mat mTEC_CYTO-P31_Stroma	EXP2	EXP2_CTRL_7	7	NA	13	C57BL/6N	WT	CTRL	F	P7.5	60.993
Stroma	CYTO-P31	Mat mTEC	Frequencies	(% mTEC)		Mat mTEC_CYTO-P31_Stroma	EXP3	EXP3_CTRL_1	1	Pool5	22	C57BL/6N	WT	CTRL	F	P7.5	8.49415
Stroma	CYTO-P31	Mat mTEC	Frequencies	(% mTEC)		Mat mTEC_CYTO-P31_Stroma	EXP3	EXP3_CTRL_2	2	Pool5	23	C57BL/6N	WT	CTRL	F	P7.5	8.49415
Stroma	CYTO-P31	Mat mTEC	Frequencies	(% mTEC)		Mat mTEC_CYTO-P31_Stroma	EXP3	EXP3_CTRL_3	3	Pool5	24	C57BL/6N	WT	CTRL	F	P7.5	8.49415
Stroma	CYTO-P31	Mat mTEC	Frequencies	(% mTEC)		Mat mTEC_CYTO-P31_Stroma	EXP3	EXP3_CTRL_4	4	Pool5	25	C57BL/6N	WT	CTRL	F	P7.5	8.49415
Stroma	CYTO-P31	Mat mTEC	Frequencies	(% mTEC)		Mat mTEC_CYTO-P31_Stroma	EXP3	EXP3_CTRL_5	5	Pool5	26	C57BL/6N	WT	CTRL	F	P7.5	8.49415
Stroma	CYTO-P31	MHCII-	Frequencies	(% CD45-)		MHCII-_CYTO-P31_Stroma	EXP1	EXP1_CTRL_1	1	Pool7	1	C57BL/6N	WT	CTRL	F	P7.5	45.9912
Stroma	CYTO-P31	MHCII-	Frequencies	(% CD45-)		MHCII-_CYTO-P31_Stroma	EXP1	EXP1_CTRL_2	2	Pool7	2	C57BL/6N	WT	CTRL	F	P7.5	45.9912
Stroma	CYTO-P31	MHCII-	Frequencies	(% CD45-)		MHCII-_CYTO-P31_Stroma	EXP1	EXP1_CTRL_3	3	Pool7	3	C57BL/6N	WT	CTRL	F	P7.5	45.9912
Stroma	CYTO-P31	MHCII-	Frequencies	(% CD45-)		MHCII-_CYTO-P31_Stroma	EXP2	EXP2_CTRL_1	1	Pool1	10	C57BL/6N	WT	CTRL	F	P7.5	44.7036
Stroma	CYTO-P31	MHCII-	Frequencies	(% CD45-)		MHCII-_CYTO-P31_Stroma	EXP2	EXP2_CTRL_2	2	Pool1	11	C57BL/6N	WT	CTRL	F	P7.5	44.7036
Stroma	CYTO-P31	MHCII-	Frequencies	(% CD45-)		MHCII-_CYTO-P31_Stroma	EXP2	EXP2_CTRL_3	3	Pool1	12	C57BL/6N	WT	CTRL	F	P7.5	44.7036
Stroma	CYTO-P31	MHCII-	Frequencies	(% CD45-)		MHCII-_CYTO-P31_Stroma	EXP2	EXP2_CTRL_7	7	NA	13	C57BL/6N	WT	CTRL	F	P7.5	47.7678
Stroma	CYTO-P31	MHCII-	Frequencies	(% CD45-)		MHCII-_CYTO-P31_Stroma	EXP3	EXP3_CTRL_1	1	Pool5	22	C57BL/6N	WT	CTRL	F	P7.5	42.9019
Stroma	CYTO-P31	MHCII-	Frequencies	(% CD45-)		MHCII-_CYTO-P31_Stroma	EXP3	EXP3_CTRL_2	2	Pool5	23	C57BL/6N	WT	CTRL	F	P7.5	42.9019
Stroma	CYTO-P31	MHCII-	Frequencies	(% CD45-)		MHCII-_CYTO-P31_Stroma	EXP3	EXP3_CTRL_3	3	Pool5	24	C57BL/6N	WT	CTRL	F	P7.5	42.9019
Stroma	CYTO-P31	MHCII-	Frequencies	(% CD45-)		MHCII-_CYTO-P31_Stroma	EXP3	EXP3_CTRL_4	4	Pool5	25	C57BL/6N	WT	CTRL	F	P7.5	42.9019
Stroma	CYTO-P31	MHCII-	Frequencies	(% CD45-)		MHCII-_CYTO-P31_Stroma	EXP3	EXP3_CTRL_5	5	Pool5	26	C57BL/6N	WT	CTRL	F	P7.5	42.9019
Stroma	CYTO-P31	Vascular EC	Frequencies	(% CD45-)		Vascular EC_CYTO-P31_Stroma	EXP1	EXP1_CTRL_1	1	Pool7	1	C57BL/6N	WT	CTRL	F	P7.5	1.73187
Stroma	CYTO-P31	Vascular EC	Frequencies	(% CD45-)		Vascular EC_CYTO-P31_Stroma	EXP1	EXP1_CTRL_2	2	Pool7	2	C57BL/6N	WT	CTRL	F	P7.5	1.73187
Stroma	CYTO-P31	Vascular EC	Frequencies	(% CD45-)		Vascular EC_CYTO-P31_Stroma	EXP1	EXP1_CTRL_3	3	Pool7	3	C57BL/6N	WT	CTRL	F	P7.5	1.73187
Stroma	CYTO-P31	Vascular EC	Frequencies	(% CD45-)		Vascular EC_CYTO-P31_Stroma	EXP2	EXP2_CTRL_1	1	Pool1	10	C57BL/6N	WT	CTRL	F	P7.5	7.90565
Stroma	CYTO-P31	Vascular EC	Frequencies	(% CD45-)		Vascular EC_CYTO-P31_Stroma	EXP2	EXP2_CTRL_2	2	Pool1	11	C57BL/6N	WT	CTRL	F	P7.5	7.90565
Stroma	CYTO-P31	Vascular EC	Frequencies	(% CD45-)		Vascular EC_CYTO-P31_Stroma	EXP2	EXP2_CTRL_3	3	Pool1	12	C57BL/6N	WT	CTRL	F	P7.5	7.90565
Stroma	CYTO-P31	Vascular EC	Frequencies	(% CD45-)		Vascular EC_CYTO-P31_Stroma	EXP2	EXP2_CTRL_7	7	NA	13	C57BL/6N	WT	CTRL	F	P7.5	7.6854
Stroma	CYTO-P31	Vascular EC	Frequencies	(% CD45-)		Vascular EC_CYTO-P31_Stroma	EXP3	EXP3_CTRL_1	1	Pool5	22	C57BL/6N	WT	CTRL	F	P7.5	2.4436
Stroma	CYTO-P31	Vascular EC	Frequencies	(% CD45-)		Vascular EC_CYTO-P31_Stroma	EXP3	EXP3_CTRL_2	2	Pool5	23	C57BL/6N	WT	CTRL	F	P7.5	2.4436
Stroma	CYTO-P31	Vascular EC	Frequencies	(% CD45-)		Vascular EC_CYTO-P31_Stroma	EXP3	EXP3_CTRL_3	3	Pool5	24	C57BL/6N	WT	CTRL	F	P7.5	2.4436
Stroma	CYTO-P31	Vascular EC	Frequencies	(% CD45-)		Vascular EC_CYTO-P31_Stroma	EXP3	EXP3_CTRL_4	4	Pool5	25	C57BL/6N	WT	CTRL	F	P7.5	2.4436
Stroma	CYTO-P31	Vascular EC	Frequencies	(% CD45-)		Vascular EC_CYTO-P31_Stroma	EXP3	EXP3_CTRL_5	5	Pool5	26	C57BL/6N	WT	CTRL	F	P7.5	2.4436
Stroma	CYTO-P31	Im EC	Frequencies	(% EC)	Y	Im EC_CYTO-P31_Stroma	EXP1	EXP1_CTRL_1	1	Pool7	1	C57BL/6N	WT	CTRL	F	P7.5	5.57769
Stroma	CYTO-P31	Im EC	Frequencies	(% EC)	Y	Im EC_CYTO-P31_Stroma	EXP1	EXP1_CTRL_2	2	Pool7	2	C57BL/6N	WT	CTRL	F	P7.5	5.57769
Stroma	CYTO-P31	Im EC	Frequencies	(% EC)	Y	Im EC_CYTO-P31_Stroma	EXP1	EXP1_CTRL_3	3	Pool7	3	C57BL/6N	WT	CTRL	F	P7.5	5.57769
Stroma	CYTO-P31	Im EC	Frequencies	(% EC)	Y	Im EC_CYTO-P31_Stroma	EXP2	EXP2_CTRL_1	1	Pool1	10	C57BL/6N	WT	CTRL	F	P7.5	3.60656
Stroma	CYTO-P31	Im EC	Frequencies	(% EC)	Y	Im EC_CYTO-P31_Stroma	EXP2	EXP2_CTRL_2	2	Pool1	11	C57BL/6N	WT	CTRL	F	P7.5	3.60656
Stroma	CYTO-P31	Im EC	Frequencies	(% EC)	Y	Im EC_CYTO-P31_Stroma	EXP2	EXP2_CTRL_3	3	Pool1	12	C57BL/6N	WT	CTRL	F	P7.5	3.60656
Stroma	CYTO-P31	Im EC	Frequencies	(% EC)	Y	Im EC_CYTO-P31_Stroma	EXP2	EXP2_CTRL_7	7	NA	13	C57BL/6N	WT	CTRL	F	P7.5	18.7716
Stroma	CYTO-P31	Im EC	Frequencies	(% EC)	Y	Im EC_CYTO-P31_Stroma	EXP3	EXP3_CTRL_1	1	Pool5	22	C57BL/6N	WT	CTRL	F	P7.5	30.4179
Stroma	CYTO-P31	Im EC	Frequencies	(% EC)	Y	Im EC_CYTO-P31_Stroma	EXP3	EXP3_CTRL_2	2	Pool5	23	C57BL/6N	WT	CTRL	F	P7.5	30.4179
Stroma	CYTO-P31	Im EC	Frequencies	(% EC)	Y	Im EC_CYTO-P31_Stroma	EXP3	EXP3_CTRL_3	3	Pool5	24	C57BL/6N	WT	CTRL	F	P7.5	30.4179
Stroma	CYTO-P31	Im EC	Frequencies	(% EC)	Y	Im EC_CYTO-P31_Stroma	EXP3	EXP3_CTRL_4	4	Pool5	25	C57BL/6N	WT	CTRL	F	P7.5	30.4179
Stroma	CYTO-P31	Im EC	Frequencies	(% EC)	Y	Im EC_CYTO-P31_Stroma	EXP3	EXP3_CTRL_5	5	Pool5	26	C57BL/6N	WT	CTRL	F	P7.5	30.4179
Stroma	CYTO-P31	Mat EC	Frequencies	(% EC)	Y	Mat EC_CYTO-P31_Stroma	EXP1	EXP1_CTRL_1	1	Pool7	1	C57BL/6N	WT	CTRL	F	P7.5	94.2231
Stroma	CYTO-P31	Mat EC	Frequencies	(% EC)	Y	Mat EC_CYTO-P31_Stroma	EXP1	EXP1_CTRL_2	2	Pool7	2	C57BL/6N	WT	CTRL	F	P7.5	94.2231
Stroma	CYTO-P31	Mat EC	Frequencies	(% EC)	Y	Mat EC_CYTO-P31_Stroma	EXP1	EXP1_CTRL_3	3	Pool7	3	C57BL/6N	WT	CTRL	F	P7.5	94.2231
Stroma	CYTO-P31	Mat EC	Frequencies	(% EC)	Y	Mat EC_CYTO-P31_Stroma	EXP2	EXP2_CTRL_1	1	Pool1	10	C57BL/6N	WT	CTRL	F	P7.5	86.7213
Stroma	CYTO-P31	Mat EC	Frequencies	(% EC)	Y	Mat EC_CYTO-P31_Stroma	EXP2	EXP2_CTRL_2	2	Pool1	11	C57BL/6N	WT	CTRL	F	P7.5	86.7213
Stroma	CYTO-P31	Mat EC	Frequencies	(% EC)	Y	Mat EC_CYTO-P31_Stroma	EXP2	EXP2_CTRL_3	3	Pool1	12	C57BL/6N	WT	CTRL	F	P7.5	86.7213
Stroma	CYTO-P31	Mat EC	Frequencies	(% EC)	Y	Mat EC_CYTO-P31_Stroma	EXP2	EXP2_CTRL_7	7	NA	13	C57BL/6N	WT	CTRL	F	P7.5	72.0588
Stroma	CYTO-P31	Mat EC	Frequencies	(% EC)	Y	Mat EC_CYTO-P31_Stroma	EXP3	EXP3_CTRL_1	1	Pool5	22	C57BL/6N	WT	CTRL	F	P7.5	69.3878
Stroma	CYTO-P31	Mat EC	Frequencies	(% EC)	Y	Mat EC_CYTO-P31_Stroma	EXP3	EXP3_CTRL_2	2	Pool5	23	C57BL/6N	WT	CTRL	F	P7.5	69.3878
Stroma	CYTO-P31	Mat EC	Frequencies	(% EC)	Y	Mat EC_CYTO-P31_Stroma	EXP3	EXP3_CTRL_3	3	Pool5	24	C57BL/6N	WT	CTRL	F	P7.5	69.3878
Stroma	CYTO-P31	Mat EC	Frequencies	(% EC)	Y	Mat EC_CYTO-P31_Stroma	EXP3	EXP3_CTRL_4	4	Pool5	25	C57BL/6N	WT	CTRL	F	P7.5	69.3878
Stroma	CYTO-P31	Mat EC	Frequencies	(% EC)	Y	Mat EC_CYTO-P31_Stroma	EXP3	EXP3_CTRL_5	5	Pool5	26	C57BL/6N	WT	CTRL	F	P7.5	69.3878
Stroma	CYTO-P31	FRC	Frequencies	(% CD45-)		FRC_CYTO-P31_Stroma	EXP1	EXP1_CTRL_1	1	Pool7	1	C57BL/6N	WT	CTRL	F	P7.5	2.99455
Stroma	CYTO-P31	FRC	Frequencies	(% CD45-)		FRC_CYTO-P31_Stroma	EXP1	EXP1_CTRL_2	2	Pool7	2	C57BL/6N	WT	CTRL	F	P7.5	2.99455
Stroma	CYTO-P31	FRC	Frequencies	(% CD45-)		FRC_CYTO-P31_Stroma	EXP1	EXP1_CTRL_3	3	Pool7	3	C57BL/6N	WT	CTRL	F	P7.5	2.99455
Stroma	CYTO-P31	FRC	Frequencies	(% CD45-)		FRC_CYTO-P31_Stroma	EXP2	EXP2_CTRL_1	1	Pool1	10	C57BL/6N	WT	CTRL	F	P7.5	1.33921
Stroma	CYTO-P31	FRC	Frequencies	(% CD45-)		FRC_CYTO-P31_Stroma	EXP2	EXP2_CTRL_2	2	Pool1	11	C57BL/6N	WT	CTRL	F	P7.5	1.33921
Stroma	CYTO-P31	FRC	Frequencies	(% CD45-)		FRC_CYTO-P31_Stroma	EXP2	EXP2_CTRL_3	3	Pool1	12	C57BL/6N	WT	CTRL	F	P7.5	1.33921
Stroma	CYTO-P31	FRC	Frequencies	(% CD45-)		FRC_CYTO-P31_Stroma	EXP2	EXP2_CTRL_7	7	NA	13	C57BL/6N	WT	CTRL	F	P7.5	1.53575
Stroma	CYTO-P31	FRC	Frequencies	(% CD45-)		FRC_CYTO-P31_Stroma	EXP3	EXP3_CTRL_1	1	Pool5	22	C57BL/6N	WT	CTRL	F	P7.5	1.23961
Stroma	CYTO-P31	FRC	Frequencies	(% CD45-)		FRC_CYTO-P31_Stroma	EXP3	EXP3_CTRL_2	2	Pool5	23	C57BL/6N	WT	CTRL	F	P7.5	1.23961
Stroma	CYTO-P31	FRC	Frequencies	(% CD45-)		FRC_CYTO-P31_Stroma	EXP3	EXP3_CTRL_3	3	Pool5	24	C57BL/6N	WT	CTRL	F	P7.5	1.23961
Stroma	CYTO-P31	FRC	Frequencies	(% CD45-)		FRC_CYTO-P31_Stroma	EXP3	EXP3_CTRL_4	4	Pool5	25	C57BL/6N	WT	CTRL	F	P7.5	1.23961
Stroma	CYTO-P31	FRC	Frequencies	(% CD45-)		FRC_CYTO-P31_Stroma	EXP3	EXP3_CTRL_5	5	Pool5	26	C57BL/6N	WT	CTRL	F	P7.5	1.23961
Stroma	CYTO-P31	CD31-	Frequencies	(% CD45-)		CD31-_CYTO-P31_Stroma	EXP1	EXP1_CTRL_1	1	Pool7	1	C57BL/6N	WT	CTRL	F	P7.5	40.9439
Stroma	CYTO-P31	CD31-	Frequencies	(% CD45-)		CD31-_CYTO-P31_Stroma	EXP1	EXP1_CTRL_2	2	Pool7	2	C57BL/6N	WT	CTRL	F	P7.5	40.9439
Stroma	CYTO-P31	CD31-	Frequencies	(% CD45-)		CD31-_CYTO-P31_Stroma	EXP1	EXP1_CTRL_3	3	Pool7	3	C57BL/6N	WT	CTRL	F	P7.5	40.9439
Stroma	CYTO-P31	CD31-	Frequencies	(% CD45-)		CD31-_CYTO-P31_Stroma	EXP2	EXP2_CTRL_1	1	Pool1	10	C57BL/6N	WT	CTRL	F	P7.5	33.0957
Stroma	CYTO-P31	CD31-	Frequencies	(% CD45-)		CD31-_CYTO-P31_Stroma	EXP2	EXP2_CTRL_2	2	Pool1	11	C57BL/6N	WT	CTRL	F	P7.5	33.0957
Stroma	CYTO-P31	CD31-	Frequencies	(% CD45-)		CD31-_CYTO-P31_Stroma	EXP2	EXP2_CTRL_3	3	Pool1	12	C57BL/6N	WT	CTRL	F	P7.5	33.0957
Stroma	CYTO-P31	CD31-	Frequencies	(% CD45-)		CD31-_CYTO-P31_Stroma	EXP2	EXP2_CTRL_7	7	NA	13	C57BL/6N	WT	CTRL	F	P7.5	36.4226
Stroma	CYTO-P31	CD31-	Frequencies	(% CD45-)		CD31-_CYTO-P31_Stroma	EXP3	EXP3_CTRL_1	1	Pool5	22	C57BL/6N	WT	CTRL	F	P7.5	38.3638
Stroma	CYTO-P31	CD31-	Frequencies	(% CD45-)		CD31-_CYTO-P31_Stroma	EXP3	EXP3_CTRL_2	2	Pool5	23	C57BL/6N	WT	CTRL	F	P7.5	38.3638
Stroma	CYTO-P31	CD31-	Frequencies	(% CD45-)		CD31-_CYTO-P31_Stroma	EXP3	EXP3_CTRL_3	3	Pool5	24	C57BL/6N	WT	CTRL	F	P7.5	38.3638
Stroma	CYTO-P31	CD31-	Frequencies	(% CD45-)		CD31-_CYTO-P31_Stroma	EXP3	EXP3_CTRL_4	4	Pool5	25	C57BL/6N	WT	CTRL	F	P7.5	38.3638
Stroma	CYTO-P31	CD31-	Frequencies	(% CD45-)		CD31-_CYTO-P31_Stroma	EXP3	EXP3_CTRL_5	5	Pool5	26	C57BL/6N	WT	CTRL	F	P7.5	38.3638
Stroma	CYTO-P31	MSC	Frequencies	(% CD45-)		MSC_CYTO-P31_Stroma	EXP1	EXP1_CTRL_1	1	Pool7	1	C57BL/6N	WT	CTRL	F	P7.5	31.843
Stroma	CYTO-P31	MSC	Frequencies	(% CD45-)		MSC_CYTO-P31_Stroma	EXP1	EXP1_CTRL_2	2	Pool7	2	C57BL/6N	WT	CTRL	F	P7.5	31.843
Stroma	CYTO-P31	MSC	Frequencies	(% CD45-)		MSC_CYTO-P31_Stroma	EXP1	EXP1_CTRL_3	3	Pool7	3	C57BL/6N	WT	CTRL	F	P7.5	31.843
Stroma	CYTO-P31	MSC	Frequencies	(% CD45-)		MSC_CYTO-P31_Stroma	EXP2	EXP2_CTRL_1	1	Pool1	10	C57BL/6N	WT	CTRL	F	P7.5	22.7709
Stroma	CYTO-P31	MSC	Frequencies	(% CD45-)		MSC_CYTO-P31_Stroma	EXP2	EXP2_CTRL_2	2	Pool1	11	C57BL/6N	WT	CTRL	F	P7.5	22.7709
Stroma	CYTO-P31	MSC	Frequencies	(% CD45-)		MSC_CYTO-P31_Stroma	EXP2	EXP2_CTRL_3	3	Pool1	12	C57BL/6N	WT	CTRL	F	P7.5	22.7709
Stroma	CYTO-P31	MSC	Frequencies	(% CD45-)		MSC_CYTO-P31_Stroma	EXP2	EXP2_CTRL_7	7	NA	13	C57BL/6N	WT	CTRL	F	P7.5	20.7925
Stroma	CYTO-P31	MSC	Frequencies	(% CD45-)		MSC_CYTO-P31_Stroma	EXP3	EXP3_CTRL_1	1	Pool5	22	C57BL/6N	WT	CTRL	F	P7.5	19.7127
Stroma	CYTO-P31	MSC	Frequencies	(% CD45-)		MSC_CYTO-P31_Stroma	EXP3	EXP3_CTRL_2	2	Pool5	23	C57BL/6N	WT	CTRL	F	P7.5	19.7127
Stroma	CYTO-P31	MSC	Frequencies	(% CD45-)		MSC_CYTO-P31_Stroma	EXP3	EXP3_CTRL_3	3	Pool5	24	C57BL/6N	WT	CTRL	F	P7.5	19.7127
Stroma	CYTO-P31	MSC	Frequencies	(% CD45-)		MSC_CYTO-P31_Stroma	EXP3	EXP3_CTRL_4	4	Pool5	25	C57BL/6N	WT	CTRL	F	P7.5	19.7127
Stroma	CYTO-P31	MSC	Frequencies	(% CD45-)		MSC_CYTO-P31_Stroma	EXP3	EXP3_CTRL_5	5	Pool5	26	C57BL/6N	WT	CTRL	F	P7.5	19.7127
Stroma	CYTO-P31	Pericytes	Frequencies	(% MSC)	Y	Pericytes_CYTO-P31_Stroma	EXP1	EXP1_CTRL_1	1	Pool7	1	C57BL/6N	WT	CTRL	F	P7.5	57.7356
Stroma	CYTO-P31	Pericytes	Frequencies	(% MSC)	Y	Pericytes_CYTO-P31_Stroma	EXP1	EXP1_CTRL_2	2	Pool7	2	C57BL/6N	WT	CTRL	F	P7.5	57.7356
Stroma	CYTO-P31	Pericytes	Frequencies	(% MSC)	Y	Pericytes_CYTO-P31_Stroma	EXP1	EXP1_CTRL_3	3	Pool7	3	C57BL/6N	WT	CTRL	F	P7.5	57.7356
Stroma	CYTO-P31	Pericytes	Frequencies	(% MSC)	Y	Pericytes_CYTO-P31_Stroma	EXP2	EXP2_CTRL_1	1	Pool1	10	C57BL/6N	WT	CTRL	F	P7.5	28.5714
Stroma	CYTO-P31	Pericytes	Frequencies	(% MSC)	Y	Pericytes_CYTO-P31_Stroma	EXP2	EXP2_CTRL_2	2	Pool1	11	C57BL/6N	WT	CTRL	F	P7.5	28.5714
Stroma	CYTO-P31	Pericytes	Frequencies	(% MSC)	Y	Pericytes_CYTO-P31_Stroma	EXP2	EXP2_CTRL_3	3	Pool1	12	C57BL/6N	WT	CTRL	F	P7.5	28.5714
Stroma	CYTO-P31	Pericytes	Frequencies	(% MSC)	Y	Pericytes_CYTO-P31_Stroma	EXP2	EXP2_CTRL_7	7	NA	13	C57BL/6N	WT	CTRL	F	P7.5	16.6906
Stroma	CYTO-P31	Pericytes	Frequencies	(% MSC)	Y	Pericytes_CYTO-P31_Stroma	EXP3	EXP3_CTRL_1	1	Pool5	22	C57BL/6N	WT	CTRL	F	P7.5	6.90278
Stroma	CYTO-P31	Pericytes	Frequencies	(% MSC)	Y	Pericytes_CYTO-P31_Stroma	EXP3	EXP3_CTRL_2	2	Pool5	23	C57BL/6N	WT	CTRL	F	P7.5	6.90278
Stroma	CYTO-P31	Pericytes	Frequencies	(% MSC)	Y	Pericytes_CYTO-P31_Stroma	EXP3	EXP3_CTRL_3	3	Pool5	24	C57BL/6N	WT	CTRL	F	P7.5	6.90278
Stroma	CYTO-P31	Pericytes	Frequencies	(% MSC)	Y	Pericytes_CYTO-P31_Stroma	EXP3	EXP3_CTRL_4	4	Pool5	25	C57BL/6N	WT	CTRL	F	P7.5	6.90278
Stroma	CYTO-P31	Pericytes	Frequencies	(% MSC)	Y	Pericytes_CYTO-P31_Stroma	EXP3	EXP3_CTRL_5	5	Pool5	26	C57BL/6N	WT	CTRL	F	P7.5	6.90278
Stroma	CYTO-P31	scFib	Frequencies	(% MSC)		scFib_CYTO-P31_Stroma	EXP1	EXP1_CTRL_1	1	Pool7	1	C57BL/6N	WT	CTRL	F	P7.5	0.400867
Stroma	CYTO-P31	scFib	Frequencies	(% MSC)		scFib_CYTO-P31_Stroma	EXP1	EXP1_CTRL_2	2	Pool7	2	C57BL/6N	WT	CTRL	F	P7.5	0.400867
Stroma	CYTO-P31	scFib	Frequencies	(% MSC)		scFib_CYTO-P31_Stroma	EXP1	EXP1_CTRL_3	3	Pool7	3	C57BL/6N	WT	CTRL	F	P7.5	0.400867
Stroma	CYTO-P31	scFib	Frequencies	(% MSC)		scFib_CYTO-P31_Stroma	EXP2	EXP2_CTRL_1	1	Pool1	10	C57BL/6N	WT	CTRL	F	P7.5	15.5568
Stroma	CYTO-P31	scFib	Frequencies	(% MSC)		scFib_CYTO-P31_Stroma	EXP2	EXP2_CTRL_2	2	Pool1	11	C57BL/6N	WT	CTRL	F	P7.5	15.5568
Stroma	CYTO-P31	scFib	Frequencies	(% MSC)		scFib_CYTO-P31_Stroma	EXP2	EXP2_CTRL_3	3	Pool1	12	C57BL/6N	WT	CTRL	F	P7.5	15.5568
Stroma	CYTO-P31	scFib	Frequencies	(% MSC)		scFib_CYTO-P31_Stroma	EXP2	EXP2_CTRL_7	7	NA	13	C57BL/6N	WT	CTRL	F	P7.5	12.8377
Stroma	CYTO-P31	scFib	Frequencies	(% MSC)		scFib_CYTO-P31_Stroma	EXP3	EXP3_CTRL_1	1	Pool5	22	C57BL/6N	WT	CTRL	F	P7.5	2.20455
Stroma	CYTO-P31	scFib	Frequencies	(% MSC)		scFib_CYTO-P31_Stroma	EXP3	EXP3_CTRL_2	2	Pool5	23	C57BL/6N	WT	CTRL	F	P7.5	2.20455
Stroma	CYTO-P31	scFib	Frequencies	(% MSC)		scFib_CYTO-P31_Stroma	EXP3	EXP3_CTRL_3	3	Pool5	24	C57BL/6N	WT	CTRL	F	P7.5	2.20455
Stroma	CYTO-P31	scFib	Frequencies	(% MSC)		scFib_CYTO-P31_Stroma	EXP3	EXP3_CTRL_4	4	Pool5	25	C57BL/6N	WT	CTRL	F	P7.5	2.20455
Stroma	CYTO-P31	scFib	Frequencies	(% MSC)		scFib_CYTO-P31_Stroma	EXP3	EXP3_CTRL_5	5	Pool5	26	C57BL/6N	WT	CTRL	F	P7.5	2.20455
Stroma	CYTO-P31	Fib	Frequencies	(% MSC)	Y	Fib_CYTO-P31_Stroma	EXP1	EXP1_CTRL_1	1	Pool7	1	C57BL/6N	WT	CTRL	F	P7.5	33.3153
Stroma	CYTO-P31	Fib	Frequencies	(% MSC)	Y	Fib_CYTO-P31_Stroma	EXP1	EXP1_CTRL_2	2	Pool7	2	C57BL/6N	WT	CTRL	F	P7.5	33.3153
Stroma	CYTO-P31	Fib	Frequencies	(% MSC)	Y	Fib_CYTO-P31_Stroma	EXP1	EXP1_CTRL_3	3	Pool7	3	C57BL/6N	WT	CTRL	F	P7.5	33.3153
Stroma	CYTO-P31	Fib	Frequencies	(% MSC)	Y	Fib_CYTO-P31_Stroma	EXP2	EXP2_CTRL_1	1	Pool1	10	C57BL/6N	WT	CTRL	F	P7.5	48.4917
Stroma	CYTO-P31	Fib	Frequencies	(% MSC)	Y	Fib_CYTO-P31_Stroma	EXP2	EXP2_CTRL_2	2	Pool1	11	C57BL/6N	WT	CTRL	F	P7.5	48.4917
Stroma	CYTO-P31	Fib	Frequencies	(% MSC)	Y	Fib_CYTO-P31_Stroma	EXP2	EXP2_CTRL_3	3	Pool1	12	C57BL/6N	WT	CTRL	F	P7.5	48.4917
Stroma	CYTO-P31	Fib	Frequencies	(% MSC)	Y	Fib_CYTO-P31_Stroma	EXP2	EXP2_CTRL_7	7	NA	13	C57BL/6N	WT	CTRL	F	P7.5	62.7018
Stroma	CYTO-P31	Fib	Frequencies	(% MSC)	Y	Fib_CYTO-P31_Stroma	EXP3	EXP3_CTRL_1	1	Pool5	22	C57BL/6N	WT	CTRL	F	P7.5	82.978
Stroma	CYTO-P31	Fib	Frequencies	(% MSC)	Y	Fib_CYTO-P31_Stroma	EXP3	EXP3_CTRL_2	2	Pool5	23	C57BL/6N	WT	CTRL	F	P7.5	82.978
Stroma	CYTO-P31	Fib	Frequencies	(% MSC)	Y	Fib_CYTO-P31_Stroma	EXP3	EXP3_CTRL_3	3	Pool5	24	C57BL/6N	WT	CTRL	F	P7.5	82.978
Stroma	CYTO-P31	Fib	Frequencies	(% MSC)	Y	Fib_CYTO-P31_Stroma	EXP3	EXP3_CTRL_4	4	Pool5	25	C57BL/6N	WT	CTRL	F	P7.5	82.978
Stroma	CYTO-P31	Fib	Frequencies	(% MSC)	Y	Fib_CYTO-P31_Stroma	EXP3	EXP3_CTRL_5	5	Pool5	26	C57BL/6N	WT	CTRL	F	P7.5	82.978
Stroma	CYTO-P31	Fib Pdn+Ly6C+	Frequencies	(% Fib)		Fib Pdn+Ly6C+_CYTO-P31_Stroma	EXP1	EXP1_CTRL_1	1	Pool7	1	C57BL/6N	WT	CTRL	F	P7.5	43.7724
Stroma	CYTO-P31	Fib Pdn+Ly6C+	Frequencies	(% Fib)		Fib Pdn+Ly6C+_CYTO-P31_Stroma	EXP1	EXP1_CTRL_2	2	Pool7	2	C57BL/6N	WT	CTRL	F	P7.5	43.7724
Stroma	CYTO-P31	Fib Pdn+Ly6C+	Frequencies	(% Fib)		Fib Pdn+Ly6C+_CYTO-P31_Stroma	EXP1	EXP1_CTRL_3	3	Pool7	3	C57BL/6N	WT	CTRL	F	P7.5	43.7724
Stroma	CYTO-P31	Fib Pdn+Ly6C+	Frequencies	(% Fib)		Fib Pdn+Ly6C+_CYTO-P31_Stroma	EXP2	EXP2_CTRL_1	1	Pool1	10	C57BL/6N	WT	CTRL	F	P7.5	35.4851
Stroma	CYTO-P31	Fib Pdn+Ly6C+	Frequencies	(% Fib)		Fib Pdn+Ly6C+_CYTO-P31_Stroma	EXP2	EXP2_CTRL_2	2	Pool1	11	C57BL/6N	WT	CTRL	F	P7.5	35.4851
Stroma	CYTO-P31	Fib Pdn+Ly6C+	Frequencies	(% Fib)		Fib Pdn+Ly6C+_CYTO-P31_Stroma	EXP2	EXP2_CTRL_3	3	Pool1	12	C57BL/6N	WT	CTRL	F	P7.5	35.4851
Stroma	CYTO-P31	Fib Pdn+Ly6C+	Frequencies	(% Fib)		Fib Pdn+Ly6C+_CYTO-P31_Stroma	EXP2	EXP2_CTRL_7	7	NA	13	C57BL/6N	WT	CTRL	F	P7.5	17.899
Stroma	CYTO-P31	Fib Pdn+Ly6C+	Frequencies	(% Fib)		Fib Pdn+Ly6C+_CYTO-P31_Stroma	EXP3	EXP3_CTRL_1	1	Pool5	22	C57BL/6N	WT	CTRL	F	P7.5	13.9954
Stroma	CYTO-P31	Fib Pdn+Ly6C+	Frequencies	(% Fib)		Fib Pdn+Ly6C+_CYTO-P31_Stroma	EXP3	EXP3_CTRL_2	2	Pool5	23	C57BL/6N	WT	CTRL	F	P7.5	13.9954
Stroma	CYTO-P31	Fib Pdn+Ly6C+	Frequencies	(% Fib)		Fib Pdn+Ly6C+_CYTO-P31_Stroma	EXP3	EXP3_CTRL_3	3	Pool5	24	C57BL/6N	WT	CTRL	F	P7.5	13.9954
Stroma	CYTO-P31	Fib Pdn+Ly6C+	Frequencies	(% Fib)		Fib Pdn+Ly6C+_CYTO-P31_Stroma	EXP3	EXP3_CTRL_4	4	Pool5	25	C57BL/6N	WT	CTRL	F	P7.5	13.9954
Stroma	CYTO-P31	Fib Pdn+Ly6C+	Frequencies	(% Fib)		Fib Pdn+Ly6C+_CYTO-P31_Stroma	EXP3	EXP3_CTRL_5	5	Pool5	26	C57BL/6N	WT	CTRL	F	P7.5	13.9954
Stroma	CYTO-P31	Fib Pdn+Ly6C-	Frequencies	(% Fib)		Fib Pdn+Ly6C-_CYTO-P31_Stroma	EXP1	EXP1_CTRL_1	1	Pool7	1	C57BL/6N	WT	CTRL	F	P7.5	0.227642
Stroma	CYTO-P31	Fib Pdn+Ly6C-	Frequencies	(% Fib)		Fib Pdn+Ly6C-_CYTO-P31_Stroma	EXP1	EXP1_CTRL_2	2	Pool7	2	C57BL/6N	WT	CTRL	F	P7.5	0.227642
Stroma	CYTO-P31	Fib Pdn+Ly6C-	Frequencies	(% Fib)		Fib Pdn+Ly6C-_CYTO-P31_Stroma	EXP1	EXP1_CTRL_3	3	Pool7	3	C57BL/6N	WT	CTRL	F	P7.5	0.227642
Stroma	CYTO-P31	Fib Pdn+Ly6C-	Frequencies	(% Fib)		Fib Pdn+Ly6C-_CYTO-P31_Stroma	EXP2	EXP2_CTRL_1	1	Pool1	10	C57BL/6N	WT	CTRL	F	P7.5	45.9703
Stroma	CYTO-P31	Fib Pdn+Ly6C-	Frequencies	(% Fib)		Fib Pdn+Ly6C-_CYTO-P31_Stroma	EXP2	EXP2_CTRL_2	2	Pool1	11	C57BL/6N	WT	CTRL	F	P7.5	45.9703
Stroma	CYTO-P31	Fib Pdn+Ly6C-	Frequencies	(% Fib)		Fib Pdn+Ly6C-_CYTO-P31_Stroma	EXP2	EXP2_CTRL_3	3	Pool1	12	C57BL/6N	WT	CTRL	F	P7.5	45.9703
Stroma	CYTO-P31	Fib Pdn+Ly6C-	Frequencies	(% Fib)		Fib Pdn+Ly6C-_CYTO-P31_Stroma	EXP2	EXP2_CTRL_7	7	NA	13	C57BL/6N	WT	CTRL	F	P7.5	61.9837
Stroma	CYTO-P31	Fib Pdn+Ly6C-	Frequencies	(% Fib)		Fib Pdn+Ly6C-_CYTO-P31_Stroma	EXP3	EXP3_CTRL_1	1	Pool5	22	C57BL/6N	WT	CTRL	F	P7.5	28.8473
Stroma	CYTO-P31	Fib Pdn+Ly6C-	Frequencies	(% Fib)		Fib Pdn+Ly6C-_CYTO-P31_Stroma	EXP3	EXP3_CTRL_2	2	Pool5	23	C57BL/6N	WT	CTRL	F	P7.5	28.8473
Stroma	CYTO-P31	Fib Pdn+Ly6C-	Frequencies	(% Fib)		Fib Pdn+Ly6C-_CYTO-P31_Stroma	EXP3	EXP3_CTRL_3	3	Pool5	24	C57BL/6N	WT	CTRL	F	P7.5	28.8473
Stroma	CYTO-P31	Fib Pdn+Ly6C-	Frequencies	(% Fib)		Fib Pdn+Ly6C-_CYTO-P31_Stroma	EXP3	EXP3_CTRL_4	4	Pool5	25	C57BL/6N	WT	CTRL	F	P7.5	28.8473
Stroma	CYTO-P31	Fib Pdn+Ly6C-	Frequencies	(% Fib)		Fib Pdn+Ly6C-_CYTO-P31_Stroma	EXP3	EXP3_CTRL_5	5	Pool5	26	C57BL/6N	WT	CTRL	F	P7.5	28.8473
Stroma	CYTO-P31	Fib Pdnhi	Frequencies	(% Fib)		Fib Pdnhi_CYTO-P31_Stroma	EXP1	EXP1_CTRL_1	1	Pool7	1	C57BL/6N	WT	CTRL	F	P7.5	0
Stroma	CYTO-P31	Fib Pdnhi	Frequencies	(% Fib)		Fib Pdnhi_CYTO-P31_Stroma	EXP1	EXP1_CTRL_2	2	Pool7	2	C57BL/6N	WT	CTRL	F	P7.5	0
Stroma	CYTO-P31	Fib Pdnhi	Frequencies	(% Fib)		Fib Pdnhi_CYTO-P31_Stroma	EXP1	EXP1_CTRL_3	3	Pool7	3	C57BL/6N	WT	CTRL	F	P7.5	0
Stroma	CYTO-P31	Fib Pdnhi	Frequencies	(% Fib)		Fib Pdnhi_CYTO-P31_Stroma	EXP2	EXP2_CTRL_1	1	Pool1	10	C57BL/6N	WT	CTRL	F	P7.5	3.52113
Stroma	CYTO-P31	Fib Pdnhi	Frequencies	(% Fib)		Fib Pdnhi_CYTO-P31_Stroma	EXP2	EXP2_CTRL_2	2	Pool1	11	C57BL/6N	WT	CTRL	F	P7.5	3.52113
Stroma	CYTO-P31	Fib Pdnhi	Frequencies	(% Fib)		Fib Pdnhi_CYTO-P31_Stroma	EXP2	EXP2_CTRL_3	3	Pool1	12	C57BL/6N	WT	CTRL	F	P7.5	3.52113
Stroma	CYTO-P31	Fib Pdnhi	Frequencies	(% Fib)		Fib Pdnhi_CYTO-P31_Stroma	EXP2	EXP2_CTRL_7	7	NA	13	C57BL/6N	WT	CTRL	F	P7.5	4.46201
Stroma	CYTO-P31	Fib Pdnhi	Frequencies	(% Fib)		Fib Pdnhi_CYTO-P31_Stroma	EXP3	EXP3_CTRL_1	1	Pool5	22	C57BL/6N	WT	CTRL	F	P7.5	1.56794
Stroma	CYTO-P31	Fib Pdnhi	Frequencies	(% Fib)		Fib Pdnhi_CYTO-P31_Stroma	EXP3	EXP3_CTRL_2	2	Pool5	23	C57BL/6N	WT	CTRL	F	P7.5	1.56794
Stroma	CYTO-P31	Fib Pdnhi	Frequencies	(% Fib)		Fib Pdnhi_CYTO-P31_Stroma	EXP3	EXP3_CTRL_3	3	Pool5	24	C57BL/6N	WT	CTRL	F	P7.5	1.56794
Stroma	CYTO-P31	Fib Pdnhi	Frequencies	(% Fib)		Fib Pdnhi_CYTO-P31_Stroma	EXP3	EXP3_CTRL_4	4	Pool5	25	C57BL/6N	WT	CTRL	F	P7.5	1.56794
Stroma	CYTO-P31	Fib Pdnhi	Frequencies	(% Fib)		Fib Pdnhi_CYTO-P31_Stroma	EXP3	EXP3_CTRL_5	5	Pool5	26	C57BL/6N	WT	CTRL	F	P7.5	1.56794
Thymus	Sample	Cell Number	Abs. Count	(x1E6)		Cell Number_Sample_Thymus	EXP1	EXP1_MUT1_6	6	Pool8	6	C57BL/6N	NEMO KO/+	MUT	F	P7.5	36.114
Thymus	Sample	Cell Number	Abs. Count	(x1E6)		Cell Number_Sample_Thymus	EXP1	EXP1_MUT1_7	7	Pool8	7	C57BL/6N	NEMO KO/+	MUT	F	P7.5	38.484
Thymus	Sample	Cell Number	Abs. Count	(x1E6)		Cell Number_Sample_Thymus	EXP1	EXP1_MUT2_8	8	Pool9	8	C57BL/6N	NEMO KO/+	MUT	F	P7.5	27.33
Thymus	Sample	Cell Number	Abs. Count	(x1E6)		Cell Number_Sample_Thymus	EXP1	EXP1_MUT2_9	9	Pool9	9	C57BL/6N	NEMO KO/+	MUT	F	P7.5	9.924
Thymus	Sample	Cell Number	Abs. Count	(x1E6)		Cell Number_Sample_Thymus	EXP2	EXP2_MUT2_4	4	Pool3	16	C57BL/6N	NEMO KO/+	MUT	F	P7.5	17.093
Thymus	Sample	Cell Number	Abs. Count	(x1E6)		Cell Number_Sample_Thymus	EXP2	EXP2_MUT2_5	5	Pool3	17	C57BL/6N	NEMO KO/+	MUT	F	P7.5	3.411
Thymus	Sample	Cell Number	Abs. Count	(x1E6)		Cell Number_Sample_Thymus	EXP2	EXP2_MUT2_6	6	Pool3	18	C57BL/6N	NEMO KO/+	MUT	F	P7.5	6.672
Thymus	Sample	Cell Number	Abs. Count	(x1E6)		Cell Number_Sample_Thymus	EXP2	EXP2_MUT1_9	9	NA	19	C57BL/6N	NEMO KO/+	MUT	F	P7.5	48.905
Thymus	Sample	Cell Number	Abs. Count	(x1E6)		Cell Number_Sample_Thymus	EXP3	EXP3_MUT2_8	8	Pool6	27	C57BL/6N	NEMO KO/+	MUT	F	P7.5	28.699
Thymus	Sample	Cell Number	Abs. Count	(x1E6)		Cell Number_Sample_Thymus	EXP3	EXP3_MUT2_11	11	Pool6	28	C57BL/6N	NEMO KO/+	MUT	F	P7.5	18.338
Thymus	Sample	Cell Number	Abs. Count	(x1E6)		Cell Number_Sample_Thymus	EXP3	EXP3_MUT2_12	12	Pool6	29	C57BL/6N	NEMO KO/+	MUT	F	P7.5	26.133
Thymus	Sample	Cell Number	Abs. Count	(x1E6)		Cell Number_Sample_Thymus	EXP3	EXP3_MUT2_14	14	Pool6	30	C57BL/6N	NEMO KO/+	MUT	F	P7.5	28.673
Thymus	Sample	Cell Number	Abs. Count	(x1E6)		Cell Number_Sample_Thymus	EXP3	EXP3_MUT2_15	15	Pool6	31	C57BL/6N	NEMO KO/+	MUT	F	P7.5	20.473
Thymus	Sample	Viability	Frequencies	(% Cells)		Viability_Sample_Thymus	EXP1	EXP1_MUT1_6	6	Pool8	6	C57BL/6N	NEMO KO/+	MUT	F	P7.5	89.8
Thymus	Sample	Viability	Frequencies	(% Cells)		Viability_Sample_Thymus	EXP1	EXP1_MUT1_7	7	Pool8	7	C57BL/6N	NEMO KO/+	MUT	F	P7.5	90.7
Thymus	Sample	Viability	Frequencies	(% Cells)		Viability_Sample_Thymus	EXP1	EXP1_MUT2_8	8	Pool9	8	C57BL/6N	NEMO KO/+	MUT	F	P7.5	85.5
Thymus	Sample	Viability	Frequencies	(% Cells)		Viability_Sample_Thymus	EXP1	EXP1_MUT2_9	9	Pool9	9	C57BL/6N	NEMO KO/+	MUT	F	P7.5	84.8
Thymus	Sample	Viability	Frequencies	(% Cells)		Viability_Sample_Thymus	EXP2	EXP2_MUT2_4	4	Pool3	16	C57BL/6N	NEMO KO/+	MUT	F	P7.5	98.964
Thymus	Sample	Viability	Frequencies	(% Cells)		Viability_Sample_Thymus	EXP2	EXP2_MUT2_5	5	Pool3	17	C57BL/6N	NEMO KO/+	MUT	F	P7.5	95.306
Thymus	Sample	Viability	Frequencies	(% Cells)		Viability_Sample_Thymus	EXP2	EXP2_MUT2_6	6	Pool3	18	C57BL/6N	NEMO KO/+	MUT	F	P7.5	97.387
Thymus	Sample	Viability	Frequencies	(% Cells)		Viability_Sample_Thymus	EXP2	EXP2_MUT1_9	9	NA	19	C57BL/6N	NEMO KO/+	MUT	F	P7.5	99.213
Thymus	Sample	Viability	Frequencies	(% Cells)		Viability_Sample_Thymus	EXP3	EXP3_MUT2_8	8	Pool6	27	C57BL/6N	NEMO KO/+	MUT	F	P7.5	99.423
Thymus	Sample	Viability	Frequencies	(% Cells)		Viability_Sample_Thymus	EXP3	EXP3_MUT2_11	11	Pool6	28	C57BL/6N	NEMO KO/+	MUT	F	P7.5	99.702
Thymus	Sample	Viability	Frequencies	(% Cells)		Viability_Sample_Thymus	EXP3	EXP3_MUT2_12	12	Pool6	29	C57BL/6N	NEMO KO/+	MUT	F	P7.5	99.073
Thymus	Sample	Viability	Frequencies	(% Cells)		Viability_Sample_Thymus	EXP3	EXP3_MUT2_14	14	Pool6	30	C57BL/6N	NEMO KO/+	MUT	F	P7.5	99.108
Thymus	Sample	Viability	Frequencies	(% Cells)		Viability_Sample_Thymus	EXP3	EXP3_MUT2_15	15	Pool6	31	C57BL/6N	NEMO KO/+	MUT	F	P7.5	98
Thymus	Sample	Organ Weight	Weight	(mg)		Organ Weight_Sample_Thymus	EXP2	EXP2_MUT2_4	4	Pool3	16	C57BL/6N	NEMO KO/+	MUT	F	P7.5	9
Thymus	Sample	Organ Weight	Weight	(mg)		Organ Weight_Sample_Thymus	EXP2	EXP2_MUT2_5	5	Pool3	17	C57BL/6N	NEMO KO/+	MUT	F	P7.5	10
Thymus	Sample	Organ Weight	Weight	(mg)		Organ Weight_Sample_Thymus	EXP2	EXP2_MUT2_6	6	Pool3	18	C57BL/6N	NEMO KO/+	MUT	F	P7.5	11
Thymus	Sample	Organ Weight	Weight	(mg)		Organ Weight_Sample_Thymus	EXP2	EXP2_MUT1_9	9	NA	19	C57BL/6N	NEMO KO/+	MUT	F	P7.5	27
Thymus	Sample	Organ Weight	Weight	(mg)		Organ Weight_Sample_Thymus	EXP3	EXP3_MUT2_8	8	Pool6	27	C57BL/6N	NEMO KO/+	MUT	F	P7.5	6
Thymus	Sample	Organ Weight	Weight	(mg)		Organ Weight_Sample_Thymus	EXP3	EXP3_MUT2_11	11	Pool6	28	C57BL/6N	NEMO KO/+	MUT	F	P7.5	7
Thymus	Sample	Organ Weight	Weight	(mg)		Organ Weight_Sample_Thymus	EXP3	EXP3_MUT2_12	12	Pool6	29	C57BL/6N	NEMO KO/+	MUT	F	P7.5	9
Thymus	Sample	Organ Weight	Weight	(mg)		Organ Weight_Sample_Thymus	EXP3	EXP3_MUT2_14	14	Pool6	30	C57BL/6N	NEMO KO/+	MUT	F	P7.5	9
Thymus	Sample	Organ Weight	Weight	(mg)		Organ Weight_Sample_Thymus	EXP3	EXP3_MUT2_15	15	Pool6	31	C57BL/6N	NEMO KO/+	MUT	F	P7.5	6
Thymus	Sample	Cell/mg Tissue	Ratio	(Cells/g Tissue)		Cell/mg Tissue_Sample_Thymus	EXP2	EXP2_MUT2_4	4	Pool3	16	C57BL/6N	NEMO KO/+	MUT	F	P7.5	1899.22
Thymus	Sample	Cell/mg Tissue	Ratio	(Cells/g Tissue)		Cell/mg Tissue_Sample_Thymus	EXP2	EXP2_MUT2_5	5	Pool3	17	C57BL/6N	NEMO KO/+	MUT	F	P7.5	341.1
Thymus	Sample	Cell/mg Tissue	Ratio	(Cells/g Tissue)		Cell/mg Tissue_Sample_Thymus	EXP2	EXP2_MUT2_6	6	Pool3	18	C57BL/6N	NEMO KO/+	MUT	F	P7.5	606.545
Thymus	Sample	Cell/mg Tissue	Ratio	(Cells/g Tissue)		Cell/mg Tissue_Sample_Thymus	EXP2	EXP2_MUT1_9	9	NA	19	C57BL/6N	NEMO KO/+	MUT	F	P7.5	1811.3
Thymus	Sample	Cell/mg Tissue	Ratio	(Cells/g Tissue)		Cell/mg Tissue_Sample_Thymus	EXP3	EXP3_MUT2_8	8	Pool6	27	C57BL/6N	NEMO KO/+	MUT	F	P7.5	4783.17
Thymus	Sample	Cell/mg Tissue	Ratio	(Cells/g Tissue)		Cell/mg Tissue_Sample_Thymus	EXP3	EXP3_MUT2_11	11	Pool6	28	C57BL/6N	NEMO KO/+	MUT	F	P7.5	2619.71
Thymus	Sample	Cell/mg Tissue	Ratio	(Cells/g Tissue)		Cell/mg Tissue_Sample_Thymus	EXP3	EXP3_MUT2_12	12	Pool6	29	C57BL/6N	NEMO KO/+	MUT	F	P7.5	2903.67
Thymus	Sample	Cell/mg Tissue	Ratio	(Cells/g Tissue)		Cell/mg Tissue_Sample_Thymus	EXP3	EXP3_MUT2_14	14	Pool6	30	C57BL/6N	NEMO KO/+	MUT	F	P7.5	3185.89
Thymus	Sample	Cell/mg Tissue	Ratio	(Cells/g Tissue)		Cell/mg Tissue_Sample_Thymus	EXP3	EXP3_MUT2_15	15	Pool6	31	C57BL/6N	NEMO KO/+	MUT	F	P7.5	3412.17
Thymus	CYTO-P02A	ab Tc	Frequencies	(% Cells)		ab Tc_CYTO-P02A_Thymus	EXP1	EXP1_MUT1_6	6	Pool8	6	C57BL/6N	NEMO KO/+	MUT	F	P7.5	9.14433
Thymus	CYTO-P02A	ab Tc	Frequencies	(% Cells)		ab Tc_CYTO-P02A_Thymus	EXP1	EXP1_MUT1_7	7	Pool8	7	C57BL/6N	NEMO KO/+	MUT	F	P7.5	7.23637
Thymus	CYTO-P02A	ab Tc	Frequencies	(% Cells)		ab Tc_CYTO-P02A_Thymus	EXP1	EXP1_MUT2_8	8	Pool9	8	C57BL/6N	NEMO KO/+	MUT	F	P7.5	8.40462
Thymus	CYTO-P02A	ab Tc	Frequencies	(% Cells)		ab Tc_CYTO-P02A_Thymus	EXP1	EXP1_MUT2_9	9	Pool9	9	C57BL/6N	NEMO KO/+	MUT	F	P7.5	9.83794
Thymus	CYTO-P02A	ab Tc	Frequencies	(% Cells)		ab Tc_CYTO-P02A_Thymus	EXP2	EXP2_MUT2_4	4	Pool3	16	C57BL/6N	NEMO KO/+	MUT	F	P7.5	9.6129
Thymus	CYTO-P02A	ab Tc	Frequencies	(% Cells)		ab Tc_CYTO-P02A_Thymus	EXP2	EXP2_MUT2_5	5	Pool3	17	C57BL/6N	NEMO KO/+	MUT	F	P7.5	22.4857
Thymus	CYTO-P02A	ab Tc	Frequencies	(% Cells)		ab Tc_CYTO-P02A_Thymus	EXP2	EXP2_MUT2_6	6	Pool3	18	C57BL/6N	NEMO KO/+	MUT	F	P7.5	4.58858
Thymus	CYTO-P02A	ab Tc	Frequencies	(% Cells)		ab Tc_CYTO-P02A_Thymus	EXP2	EXP2_MUT1_9	9	NA	19	C57BL/6N	NEMO KO/+	MUT	F	P7.5	6.82572
Thymus	CYTO-P02A	ab Tc	Frequencies	(% Cells)		ab Tc_CYTO-P02A_Thymus	EXP3	EXP3_MUT2_8	8	Pool6	27	C57BL/6N	NEMO KO/+	MUT	F	P7.5	11.2398
Thymus	CYTO-P02A	ab Tc	Frequencies	(% Cells)		ab Tc_CYTO-P02A_Thymus	EXP3	EXP3_MUT2_11	11	Pool6	28	C57BL/6N	NEMO KO/+	MUT	F	P7.5	11.5464
Thymus	CYTO-P02A	ab Tc	Frequencies	(% Cells)		ab Tc_CYTO-P02A_Thymus	EXP3	EXP3_MUT2_12	12	Pool6	29	C57BL/6N	NEMO KO/+	MUT	F	P7.5	8.46378
Thymus	CYTO-P02A	ab Tc	Frequencies	(% Cells)		ab Tc_CYTO-P02A_Thymus	EXP3	EXP3_MUT2_14	14	Pool6	30	C57BL/6N	NEMO KO/+	MUT	F	P7.5	8.00023
Thymus	CYTO-P02A	ab Tc	Frequencies	(% Cells)		ab Tc_CYTO-P02A_Thymus	EXP3	EXP3_MUT2_15	15	Pool6	31	C57BL/6N	NEMO KO/+	MUT	F	P7.5	6.03747
Thymus	CYTO-P02A	IE CD8 Tc	Frequencies	(% Cells)		IE CD8 Tc_CYTO-P02A_Thymus	EXP1	EXP1_MUT1_6	6	Pool8	6	C57BL/6N	NEMO KO/+	MUT	F	P7.5	1.58184
Thymus	CYTO-P02A	IE CD8 Tc	Frequencies	(% Cells)		IE CD8 Tc_CYTO-P02A_Thymus	EXP1	EXP1_MUT1_7	7	Pool8	7	C57BL/6N	NEMO KO/+	MUT	F	P7.5	1.74296
Thymus	CYTO-P02A	IE CD8 Tc	Frequencies	(% Cells)		IE CD8 Tc_CYTO-P02A_Thymus	EXP1	EXP1_MUT2_8	8	Pool9	8	C57BL/6N	NEMO KO/+	MUT	F	P7.5	1.8001
Thymus	CYTO-P02A	IE CD8 Tc	Frequencies	(% Cells)		IE CD8 Tc_CYTO-P02A_Thymus	EXP1	EXP1_MUT2_9	9	Pool9	9	C57BL/6N	NEMO KO/+	MUT	F	P7.5	1.47506
Thymus	CYTO-P02A	IE CD8 Tc	Frequencies	(% Cells)		IE CD8 Tc_CYTO-P02A_Thymus	EXP2	EXP2_MUT2_4	4	Pool3	16	C57BL/6N	NEMO KO/+	MUT	F	P7.5	2.73089
Thymus	CYTO-P02A	IE CD8 Tc	Frequencies	(% Cells)		IE CD8 Tc_CYTO-P02A_Thymus	EXP2	EXP2_MUT2_5	5	Pool3	17	C57BL/6N	NEMO KO/+	MUT	F	P7.5	4.8007
Thymus	CYTO-P02A	IE CD8 Tc	Frequencies	(% Cells)		IE CD8 Tc_CYTO-P02A_Thymus	EXP2	EXP2_MUT2_6	6	Pool3	18	C57BL/6N	NEMO KO/+	MUT	F	P7.5	3.20083
Thymus	CYTO-P02A	IE CD8 Tc	Frequencies	(% Cells)		IE CD8 Tc_CYTO-P02A_Thymus	EXP2	EXP2_MUT1_9	9	NA	19	C57BL/6N	NEMO KO/+	MUT	F	P7.5	2.85455
Thymus	CYTO-P02A	IE CD8 Tc	Frequencies	(% Cells)		IE CD8 Tc_CYTO-P02A_Thymus	EXP3	EXP3_MUT2_8	8	Pool6	27	C57BL/6N	NEMO KO/+	MUT	F	P7.5	2.46418
Thymus	CYTO-P02A	IE CD8 Tc	Frequencies	(% Cells)		IE CD8 Tc_CYTO-P02A_Thymus	EXP3	EXP3_MUT2_11	11	Pool6	28	C57BL/6N	NEMO KO/+	MUT	F	P7.5	2.82571
Thymus	CYTO-P02A	IE CD8 Tc	Frequencies	(% Cells)		IE CD8 Tc_CYTO-P02A_Thymus	EXP3	EXP3_MUT2_12	12	Pool6	29	C57BL/6N	NEMO KO/+	MUT	F	P7.5	2.268
Thymus	CYTO-P02A	IE CD8 Tc	Frequencies	(% Cells)		IE CD8 Tc_CYTO-P02A_Thymus	EXP3	EXP3_MUT2_14	14	Pool6	30	C57BL/6N	NEMO KO/+	MUT	F	P7.5	2.18089
Thymus	CYTO-P02A	IE CD8 Tc	Frequencies	(% Cells)		IE CD8 Tc_CYTO-P02A_Thymus	EXP3	EXP3_MUT2_15	15	Pool6	31	C57BL/6N	NEMO KO/+	MUT	F	P7.5	1.815
Thymus	CYTO-P02A	Early CD8 Tc	Frequencies	(% CD8Tc)		Early CD8 Tc_CYTO-P02A_Thymus	EXP1	EXP1_MUT1_6	6	Pool8	6	C57BL/6N	NEMO KO/+	MUT	F	P7.5	29.3561
Thymus	CYTO-P02A	Early CD8 Tc	Frequencies	(% CD8Tc)		Early CD8 Tc_CYTO-P02A_Thymus	EXP1	EXP1_MUT1_7	7	Pool8	7	C57BL/6N	NEMO KO/+	MUT	F	P7.5	26.9172
Thymus	CYTO-P02A	Early CD8 Tc	Frequencies	(% CD8Tc)		Early CD8 Tc_CYTO-P02A_Thymus	EXP1	EXP1_MUT2_8	8	Pool9	8	C57BL/6N	NEMO KO/+	MUT	F	P7.5	27.7215
Thymus	CYTO-P02A	Early CD8 Tc	Frequencies	(% CD8Tc)		Early CD8 Tc_CYTO-P02A_Thymus	EXP1	EXP1_MUT2_9	9	Pool9	9	C57BL/6N	NEMO KO/+	MUT	F	P7.5	29.7553
Thymus	CYTO-P02A	Early CD8 Tc	Frequencies	(% CD8Tc)		Early CD8 Tc_CYTO-P02A_Thymus	EXP2	EXP2_MUT2_4	4	Pool3	16	C57BL/6N	NEMO KO/+	MUT	F	P7.5	34.0453
Thymus	CYTO-P02A	Early CD8 Tc	Frequencies	(% CD8Tc)		Early CD8 Tc_CYTO-P02A_Thymus	EXP2	EXP2_MUT2_5	5	Pool3	17	C57BL/6N	NEMO KO/+	MUT	F	P7.5	30.2233
Thymus	CYTO-P02A	Early CD8 Tc	Frequencies	(% CD8Tc)		Early CD8 Tc_CYTO-P02A_Thymus	EXP2	EXP2_MUT2_6	6	Pool3	18	C57BL/6N	NEMO KO/+	MUT	F	P7.5	20.2032
Thymus	CYTO-P02A	Early CD8 Tc	Frequencies	(% CD8Tc)		Early CD8 Tc_CYTO-P02A_Thymus	EXP2	EXP2_MUT1_9	9	NA	19	C57BL/6N	NEMO KO/+	MUT	F	P7.5	32.7838
Thymus	CYTO-P02A	Early CD8 Tc	Frequencies	(% CD8Tc)		Early CD8 Tc_CYTO-P02A_Thymus	EXP3	EXP3_MUT2_8	8	Pool6	27	C57BL/6N	NEMO KO/+	MUT	F	P7.5	22.2619
Thymus	CYTO-P02A	Early CD8 Tc	Frequencies	(% CD8Tc)		Early CD8 Tc_CYTO-P02A_Thymus	EXP3	EXP3_MUT2_11	11	Pool6	28	C57BL/6N	NEMO KO/+	MUT	F	P7.5	22.9063
Thymus	CYTO-P02A	Early CD8 Tc	Frequencies	(% CD8Tc)		Early CD8 Tc_CYTO-P02A_Thymus	EXP3	EXP3_MUT2_12	12	Pool6	29	C57BL/6N	NEMO KO/+	MUT	F	P7.5	33.7211
Thymus	CYTO-P02A	Early CD8 Tc	Frequencies	(% CD8Tc)		Early CD8 Tc_CYTO-P02A_Thymus	EXP3	EXP3_MUT2_14	14	Pool6	30	C57BL/6N	NEMO KO/+	MUT	F	P7.5	40.5633
Thymus	CYTO-P02A	Early CD8 Tc	Frequencies	(% CD8Tc)		Early CD8 Tc_CYTO-P02A_Thymus	EXP3	EXP3_MUT2_15	15	Pool6	31	C57BL/6N	NEMO KO/+	MUT	F	P7.5	1.35041
Thymus	CYTO-P02A	Late CD8 Tc	Frequencies	(% CD8Tc)		Late CD8 Tc_CYTO-P02A_Thymus	EXP1	EXP1_MUT1_6	6	Pool8	6	C57BL/6N	NEMO KO/+	MUT	F	P7.5	14.5339
Thymus	CYTO-P02A	Late CD8 Tc	Frequencies	(% CD8Tc)		Late CD8 Tc_CYTO-P02A_Thymus	EXP1	EXP1_MUT1_7	7	Pool8	7	C57BL/6N	NEMO KO/+	MUT	F	P7.5	7.13668
Thymus	CYTO-P02A	Late CD8 Tc	Frequencies	(% CD8Tc)		Late CD8 Tc_CYTO-P02A_Thymus	EXP1	EXP1_MUT2_8	8	Pool9	8	C57BL/6N	NEMO KO/+	MUT	F	P7.5	9.9822
Thymus	CYTO-P02A	Late CD8 Tc	Frequencies	(% CD8Tc)		Late CD8 Tc_CYTO-P02A_Thymus	EXP1	EXP1_MUT2_9	9	Pool9	9	C57BL/6N	NEMO KO/+	MUT	F	P7.5	23.5274
Thymus	CYTO-P02A	Late CD8 Tc	Frequencies	(% CD8Tc)		Late CD8 Tc_CYTO-P02A_Thymus	EXP2	EXP2_MUT2_4	4	Pool3	16	C57BL/6N	NEMO KO/+	MUT	F	P7.5	1.18039
Thymus	CYTO-P02A	Late CD8 Tc	Frequencies	(% CD8Tc)		Late CD8 Tc_CYTO-P02A_Thymus	EXP2	EXP2_MUT2_5	5	Pool3	17	C57BL/6N	NEMO KO/+	MUT	F	P7.5	1.20333
Thymus	CYTO-P02A	Late CD8 Tc	Frequencies	(% CD8Tc)		Late CD8 Tc_CYTO-P02A_Thymus	EXP2	EXP2_MUT2_6	6	Pool3	18	C57BL/6N	NEMO KO/+	MUT	F	P7.5	1.26882
Thymus	CYTO-P02A	Late CD8 Tc	Frequencies	(% CD8Tc)		Late CD8 Tc_CYTO-P02A_Thymus	EXP2	EXP2_MUT1_9	9	NA	19	C57BL/6N	NEMO KO/+	MUT	F	P7.5	1.97075
Thymus	CYTO-P02A	Late CD8 Tc	Frequencies	(% CD8Tc)		Late CD8 Tc_CYTO-P02A_Thymus	EXP3	EXP3_MUT2_8	8	Pool6	27	C57BL/6N	NEMO KO/+	MUT	F	P7.5	0.324992
Thymus	CYTO-P02A	Late CD8 Tc	Frequencies	(% CD8Tc)		Late CD8 Tc_CYTO-P02A_Thymus	EXP3	EXP3_MUT2_11	11	Pool6	28	C57BL/6N	NEMO KO/+	MUT	F	P7.5	0.48479
Thymus	CYTO-P02A	Late CD8 Tc	Frequencies	(% CD8Tc)		Late CD8 Tc_CYTO-P02A_Thymus	EXP3	EXP3_MUT2_12	12	Pool6	29	C57BL/6N	NEMO KO/+	MUT	F	P7.5	0.469534
Thymus	CYTO-P02A	Late CD8 Tc	Frequencies	(% CD8Tc)		Late CD8 Tc_CYTO-P02A_Thymus	EXP3	EXP3_MUT2_14	14	Pool6	30	C57BL/6N	NEMO KO/+	MUT	F	P7.5	0.342195
Thymus	CYTO-P02A	Late CD8 Tc	Frequencies	(% CD8Tc)		Late CD8 Tc_CYTO-P02A_Thymus	EXP3	EXP3_MUT2_15	15	Pool6	31	C57BL/6N	NEMO KO/+	MUT	F	P7.5	0.0232829
Thymus	CYTO-P02A	IE CD4 Tc	Frequencies	(% Cells)		IE CD4 Tc_CYTO-P02A_Thymus	EXP1	EXP1_MUT1_6	6	Pool8	6	C57BL/6N	NEMO KO/+	MUT	F	P7.5	6.23873
Thymus	CYTO-P02A	IE CD4 Tc	Frequencies	(% Cells)		IE CD4 Tc_CYTO-P02A_Thymus	EXP1	EXP1_MUT1_7	7	Pool8	7	C57BL/6N	NEMO KO/+	MUT	F	P7.5	5.05556
Thymus	CYTO-P02A	IE CD4 Tc	Frequencies	(% Cells)		IE CD4 Tc_CYTO-P02A_Thymus	EXP1	EXP1_MUT2_8	8	Pool9	8	C57BL/6N	NEMO KO/+	MUT	F	P7.5	5.95872
Thymus	CYTO-P02A	IE CD4 Tc	Frequencies	(% Cells)		IE CD4 Tc_CYTO-P02A_Thymus	EXP1	EXP1_MUT2_9	9	Pool9	9	C57BL/6N	NEMO KO/+	MUT	F	P7.5	7.29537
Thymus	CYTO-P02A	IE CD4 Tc	Frequencies	(% Cells)		IE CD4 Tc_CYTO-P02A_Thymus	EXP2	EXP2_MUT2_4	4	Pool3	16	C57BL/6N	NEMO KO/+	MUT	F	P7.5	7.35479
Thymus	CYTO-P02A	IE CD4 Tc	Frequencies	(% Cells)		IE CD4 Tc_CYTO-P02A_Thymus	EXP2	EXP2_MUT2_5	5	Pool3	17	C57BL/6N	NEMO KO/+	MUT	F	P7.5	18.6139
Thymus	CYTO-P02A	IE CD4 Tc	Frequencies	(% Cells)		IE CD4 Tc_CYTO-P02A_Thymus	EXP2	EXP2_MUT2_6	6	Pool3	18	C57BL/6N	NEMO KO/+	MUT	F	P7.5	3.15003
Thymus	CYTO-P02A	IE CD4 Tc	Frequencies	(% Cells)		IE CD4 Tc_CYTO-P02A_Thymus	EXP2	EXP2_MUT1_9	9	NA	19	C57BL/6N	NEMO KO/+	MUT	F	P7.5	4.75829
Thymus	CYTO-P02A	IE CD4 Tc	Frequencies	(% Cells)		IE CD4 Tc_CYTO-P02A_Thymus	EXP3	EXP3_MUT2_8	8	Pool6	27	C57BL/6N	NEMO KO/+	MUT	F	P7.5	9.8235
Thymus	CYTO-P02A	IE CD4 Tc	Frequencies	(% Cells)		IE CD4 Tc_CYTO-P02A_Thymus	EXP3	EXP3_MUT2_11	11	Pool6	28	C57BL/6N	NEMO KO/+	MUT	F	P7.5	9.91757
Thymus	CYTO-P02A	IE CD4 Tc	Frequencies	(% Cells)		IE CD4 Tc_CYTO-P02A_Thymus	EXP3	EXP3_MUT2_12	12	Pool6	29	C57BL/6N	NEMO KO/+	MUT	F	P7.5	6.66338
Thymus	CYTO-P02A	IE CD4 Tc	Frequencies	(% Cells)		IE CD4 Tc_CYTO-P02A_Thymus	EXP3	EXP3_MUT2_14	14	Pool6	30	C57BL/6N	NEMO KO/+	MUT	F	P7.5	6.31562
Thymus	CYTO-P02A	IE CD4 Tc	Frequencies	(% Cells)		IE CD4 Tc_CYTO-P02A_Thymus	EXP3	EXP3_MUT2_15	15	Pool6	31	C57BL/6N	NEMO KO/+	MUT	F	P7.5	5.09003
Thymus	CYTO-P02A	Conv. CD4 Tc	Frequencies	(% CD4 Tc)		Conv. CD4 Tc_CYTO-P02A_Thymus	EXP1	EXP1_MUT1_6	6	Pool8	6	C57BL/6N	NEMO KO/+	MUT	F	P7.5	97.7076
Thymus	CYTO-P02A	Conv. CD4 Tc	Frequencies	(% CD4 Tc)		Conv. CD4 Tc_CYTO-P02A_Thymus	EXP1	EXP1_MUT1_7	7	Pool8	7	C57BL/6N	NEMO KO/+	MUT	F	P7.5	97.6726
Thymus	CYTO-P02A	Conv. CD4 Tc	Frequencies	(% CD4 Tc)		Conv. CD4 Tc_CYTO-P02A_Thymus	EXP1	EXP1_MUT2_8	8	Pool9	8	C57BL/6N	NEMO KO/+	MUT	F	P7.5	97.8324
Thymus	CYTO-P02A	Conv. CD4 Tc	Frequencies	(% CD4 Tc)		Conv. CD4 Tc_CYTO-P02A_Thymus	EXP1	EXP1_MUT2_9	9	Pool9	9	C57BL/6N	NEMO KO/+	MUT	F	P7.5	97.4167
Thymus	CYTO-P02A	Conv. CD4 Tc	Frequencies	(% CD4 Tc)		Conv. CD4 Tc_CYTO-P02A_Thymus	EXP2	EXP2_MUT2_4	4	Pool3	16	C57BL/6N	NEMO KO/+	MUT	F	P7.5	96.5387
Thymus	CYTO-P02A	Conv. CD4 Tc	Frequencies	(% CD4 Tc)		Conv. CD4 Tc_CYTO-P02A_Thymus	EXP2	EXP2_MUT2_5	5	Pool3	17	C57BL/6N	NEMO KO/+	MUT	F	P7.5	94.8607
Thymus	CYTO-P02A	Conv. CD4 Tc	Frequencies	(% CD4 Tc)		Conv. CD4 Tc_CYTO-P02A_Thymus	EXP2	EXP2_MUT2_6	6	Pool3	18	C57BL/6N	NEMO KO/+	MUT	F	P7.5	95.444
Thymus	CYTO-P02A	Conv. CD4 Tc	Frequencies	(% CD4 Tc)		Conv. CD4 Tc_CYTO-P02A_Thymus	EXP2	EXP2_MUT1_9	9	NA	19	C57BL/6N	NEMO KO/+	MUT	F	P7.5	96.7283
Thymus	CYTO-P02A	Conv. CD4 Tc	Frequencies	(% CD4 Tc)		Conv. CD4 Tc_CYTO-P02A_Thymus	EXP3	EXP3_MUT2_8	8	Pool6	27	C57BL/6N	NEMO KO/+	MUT	F	P7.5	97.1019
Thymus	CYTO-P02A	Conv. CD4 Tc	Frequencies	(% CD4 Tc)		Conv. CD4 Tc_CYTO-P02A_Thymus	EXP3	EXP3_MUT2_11	11	Pool6	28	C57BL/6N	NEMO KO/+	MUT	F	P7.5	97.1684
Thymus	CYTO-P02A	Conv. CD4 Tc	Frequencies	(% CD4 Tc)		Conv. CD4 Tc_CYTO-P02A_Thymus	EXP3	EXP3_MUT2_12	12	Pool6	29	C57BL/6N	NEMO KO/+	MUT	F	P7.5	95.7468
Thymus	CYTO-P02A	Conv. CD4 Tc	Frequencies	(% CD4 Tc)		Conv. CD4 Tc_CYTO-P02A_Thymus	EXP3	EXP3_MUT2_14	14	Pool6	30	C57BL/6N	NEMO KO/+	MUT	F	P7.5	96.4778
Thymus	CYTO-P02A	Conv. CD4 Tc	Frequencies	(% CD4 Tc)		Conv. CD4 Tc_CYTO-P02A_Thymus	EXP3	EXP3_MUT2_15	15	Pool6	31	C57BL/6N	NEMO KO/+	MUT	F	P7.5	96.2225
Thymus	CYTO-P02A	Treg	Frequencies	(% CD4 Tc)		Treg_CYTO-P02A_Thymus	EXP1	EXP1_MUT1_6	6	Pool8	6	C57BL/6N	NEMO KO/+	MUT	F	P7.5	2.29241
Thymus	CYTO-P02A	Treg	Frequencies	(% CD4 Tc)		Treg_CYTO-P02A_Thymus	EXP1	EXP1_MUT1_7	7	Pool8	7	C57BL/6N	NEMO KO/+	MUT	F	P7.5	2.32745
Thymus	CYTO-P02A	Treg	Frequencies	(% CD4 Tc)		Treg_CYTO-P02A_Thymus	EXP1	EXP1_MUT2_8	8	Pool9	8	C57BL/6N	NEMO KO/+	MUT	F	P7.5	2.16757
Thymus	CYTO-P02A	Treg	Frequencies	(% CD4 Tc)		Treg_CYTO-P02A_Thymus	EXP1	EXP1_MUT2_9	9	Pool9	9	C57BL/6N	NEMO KO/+	MUT	F	P7.5	2.58327
Thymus	CYTO-P02A	Treg	Frequencies	(% CD4 Tc)		Treg_CYTO-P02A_Thymus	EXP2	EXP2_MUT2_4	4	Pool3	16	C57BL/6N	NEMO KO/+	MUT	F	P7.5	3.16433
Thymus	CYTO-P02A	Treg	Frequencies	(% CD4 Tc)		Treg_CYTO-P02A_Thymus	EXP2	EXP2_MUT2_5	5	Pool3	17	C57BL/6N	NEMO KO/+	MUT	F	P7.5	4.76272
Thymus	CYTO-P02A	Treg	Frequencies	(% CD4 Tc)		Treg_CYTO-P02A_Thymus	EXP2	EXP2_MUT2_6	6	Pool3	18	C57BL/6N	NEMO KO/+	MUT	F	P7.5	4.31971
Thymus	CYTO-P02A	Treg	Frequencies	(% CD4 Tc)		Treg_CYTO-P02A_Thymus	EXP2	EXP2_MUT1_9	9	NA	19	C57BL/6N	NEMO KO/+	MUT	F	P7.5	3.08581
Thymus	CYTO-P02A	Treg	Frequencies	(% CD4 Tc)		Treg_CYTO-P02A_Thymus	EXP3	EXP3_MUT2_8	8	Pool6	27	C57BL/6N	NEMO KO/+	MUT	F	P7.5	2.72286
Thymus	CYTO-P02A	Treg	Frequencies	(% CD4 Tc)		Treg_CYTO-P02A_Thymus	EXP3	EXP3_MUT2_11	11	Pool6	28	C57BL/6N	NEMO KO/+	MUT	F	P7.5	2.65893
Thymus	CYTO-P02A	Treg	Frequencies	(% CD4 Tc)		Treg_CYTO-P02A_Thymus	EXP3	EXP3_MUT2_12	12	Pool6	29	C57BL/6N	NEMO KO/+	MUT	F	P7.5	3.95177
Thymus	CYTO-P02A	Treg	Frequencies	(% CD4 Tc)		Treg_CYTO-P02A_Thymus	EXP3	EXP3_MUT2_14	14	Pool6	30	C57BL/6N	NEMO KO/+	MUT	F	P7.5	3.30864
Thymus	CYTO-P02A	Treg	Frequencies	(% CD4 Tc)		Treg_CYTO-P02A_Thymus	EXP3	EXP3_MUT2_15	15	Pool6	31	C57BL/6N	NEMO KO/+	MUT	F	P7.5	3.49523
Thymus	CYTO-P02A	Late CD4 Tc	Frequencies	(% CD4 Tc)		Late CD4 Tc_CYTO-P02A_Thymus	EXP1	EXP1_MUT1_6	6	Pool8	6	C57BL/6N	NEMO KO/+	MUT	F	P7.5	4.4911
Thymus	CYTO-P02A	Late CD4 Tc	Frequencies	(% CD4 Tc)		Late CD4 Tc_CYTO-P02A_Thymus	EXP1	EXP1_MUT1_7	7	Pool8	7	C57BL/6N	NEMO KO/+	MUT	F	P7.5	3.18046
Thymus	CYTO-P02A	Late CD4 Tc	Frequencies	(% CD4 Tc)		Late CD4 Tc_CYTO-P02A_Thymus	EXP1	EXP1_MUT2_8	8	Pool9	8	C57BL/6N	NEMO KO/+	MUT	F	P7.5	3.26791
Thymus	CYTO-P02A	Late CD4 Tc	Frequencies	(% CD4 Tc)		Late CD4 Tc_CYTO-P02A_Thymus	EXP1	EXP1_MUT2_9	9	Pool9	9	C57BL/6N	NEMO KO/+	MUT	F	P7.5	8.1337
Thymus	CYTO-P02A	Late CD4 Tc	Frequencies	(% CD4 Tc)		Late CD4 Tc_CYTO-P02A_Thymus	EXP2	EXP2_MUT2_4	4	Pool3	16	C57BL/6N	NEMO KO/+	MUT	F	P7.5	0.656627
Thymus	CYTO-P02A	Late CD4 Tc	Frequencies	(% CD4 Tc)		Late CD4 Tc_CYTO-P02A_Thymus	EXP2	EXP2_MUT2_5	5	Pool3	17	C57BL/6N	NEMO KO/+	MUT	F	P7.5	0.906981
Thymus	CYTO-P02A	Late CD4 Tc	Frequencies	(% CD4 Tc)		Late CD4 Tc_CYTO-P02A_Thymus	EXP2	EXP2_MUT2_6	6	Pool3	18	C57BL/6N	NEMO KO/+	MUT	F	P7.5	1.20637
Thymus	CYTO-P02A	Late CD4 Tc	Frequencies	(% CD4 Tc)		Late CD4 Tc_CYTO-P02A_Thymus	EXP2	EXP2_MUT1_9	9	NA	19	C57BL/6N	NEMO KO/+	MUT	F	P7.5	1.10296
Thymus	CYTO-P02A	Late CD4 Tc	Frequencies	(% CD4 Tc)		Late CD4 Tc_CYTO-P02A_Thymus	EXP3	EXP3_MUT2_8	8	Pool6	27	C57BL/6N	NEMO KO/+	MUT	F	P7.5	0.85599
Thymus	CYTO-P02A	Late CD4 Tc	Frequencies	(% CD4 Tc)		Late CD4 Tc_CYTO-P02A_Thymus	EXP3	EXP3_MUT2_11	11	Pool6	28	C57BL/6N	NEMO KO/+	MUT	F	P7.5	1.17062
Thymus	CYTO-P02A	Late CD4 Tc	Frequencies	(% CD4 Tc)		Late CD4 Tc_CYTO-P02A_Thymus	EXP3	EXP3_MUT2_12	12	Pool6	29	C57BL/6N	NEMO KO/+	MUT	F	P7.5	1.13323
Thymus	CYTO-P02A	Late CD4 Tc	Frequencies	(% CD4 Tc)		Late CD4 Tc_CYTO-P02A_Thymus	EXP3	EXP3_MUT2_14	14	Pool6	30	C57BL/6N	NEMO KO/+	MUT	F	P7.5	0.990774
Thymus	CYTO-P02A	Late CD4 Tc	Frequencies	(% CD4 Tc)		Late CD4 Tc_CYTO-P02A_Thymus	EXP3	EXP3_MUT2_15	15	Pool6	31	C57BL/6N	NEMO KO/+	MUT	F	P7.5	1.62723
Thymus	CYTO-P02A	Early CD4 Tc	Frequencies	(% CD4 Tc)		Early CD4 Tc_CYTO-P02A_Thymus	EXP1	EXP1_MUT1_6	6	Pool8	6	C57BL/6N	NEMO KO/+	MUT	F	P7.5	93.4114
Thymus	CYTO-P02A	Early CD4 Tc	Frequencies	(% CD4 Tc)		Early CD4 Tc_CYTO-P02A_Thymus	EXP1	EXP1_MUT1_7	7	Pool8	7	C57BL/6N	NEMO KO/+	MUT	F	P7.5	94.6709
Thymus	CYTO-P02A	Early CD4 Tc	Frequencies	(% CD4 Tc)		Early CD4 Tc_CYTO-P02A_Thymus	EXP1	EXP1_MUT2_8	8	Pool9	8	C57BL/6N	NEMO KO/+	MUT	F	P7.5	94.7465
Thymus	CYTO-P02A	Early CD4 Tc	Frequencies	(% CD4 Tc)		Early CD4 Tc_CYTO-P02A_Thymus	EXP1	EXP1_MUT2_9	9	Pool9	9	C57BL/6N	NEMO KO/+	MUT	F	P7.5	89.5441
Thymus	CYTO-P02A	Early CD4 Tc	Frequencies	(% CD4 Tc)		Early CD4 Tc_CYTO-P02A_Thymus	EXP2	EXP2_MUT2_4	4	Pool3	16	C57BL/6N	NEMO KO/+	MUT	F	P7.5	95.6525
Thymus	CYTO-P02A	Early CD4 Tc	Frequencies	(% CD4 Tc)		Early CD4 Tc_CYTO-P02A_Thymus	EXP2	EXP2_MUT2_5	5	Pool3	17	C57BL/6N	NEMO KO/+	MUT	F	P7.5	93.7371
Thymus	CYTO-P02A	Early CD4 Tc	Frequencies	(% CD4 Tc)		Early CD4 Tc_CYTO-P02A_Thymus	EXP2	EXP2_MUT2_6	6	Pool3	18	C57BL/6N	NEMO KO/+	MUT	F	P7.5	94.0055
Thymus	CYTO-P02A	Early CD4 Tc	Frequencies	(% CD4 Tc)		Early CD4 Tc_CYTO-P02A_Thymus	EXP2	EXP2_MUT1_9	9	NA	19	C57BL/6N	NEMO KO/+	MUT	F	P7.5	95.4518
Thymus	CYTO-P02A	Early CD4 Tc	Frequencies	(% CD4 Tc)		Early CD4 Tc_CYTO-P02A_Thymus	EXP3	EXP3_MUT2_8	8	Pool6	27	C57BL/6N	NEMO KO/+	MUT	F	P7.5	96.1114
Thymus	CYTO-P02A	Early CD4 Tc	Frequencies	(% CD4 Tc)		Early CD4 Tc_CYTO-P02A_Thymus	EXP3	EXP3_MUT2_11	11	Pool6	28	C57BL/6N	NEMO KO/+	MUT	F	P7.5	95.8804
Thymus	CYTO-P02A	Early CD4 Tc	Frequencies	(% CD4 Tc)		Early CD4 Tc_CYTO-P02A_Thymus	EXP3	EXP3_MUT2_12	12	Pool6	29	C57BL/6N	NEMO KO/+	MUT	F	P7.5	94.5082
Thymus	CYTO-P02A	Early CD4 Tc	Frequencies	(% CD4 Tc)		Early CD4 Tc_CYTO-P02A_Thymus	EXP3	EXP3_MUT2_14	14	Pool6	30	C57BL/6N	NEMO KO/+	MUT	F	P7.5	95.3688
Thymus	CYTO-P02A	Early CD4 Tc	Frequencies	(% CD4 Tc)		Early CD4 Tc_CYTO-P02A_Thymus	EXP3	EXP3_MUT2_15	15	Pool6	31	C57BL/6N	NEMO KO/+	MUT	F	P7.5	94.479
Thymus	CYTO-P02A	DP CD3+	Frequencies	(% Cells)		DP CD3+_CYTO-P02A_Thymus	EXP1	EXP1_MUT1_6	6	Pool8	6	C57BL/6N	NEMO KO/+	MUT	F	P7.5	1.92102
Thymus	CYTO-P02A	DP CD3+	Frequencies	(% Cells)		DP CD3+_CYTO-P02A_Thymus	EXP1	EXP1_MUT1_7	7	Pool8	7	C57BL/6N	NEMO KO/+	MUT	F	P7.5	1.34274
Thymus	CYTO-P02A	DP CD3+	Frequencies	(% Cells)		DP CD3+_CYTO-P02A_Thymus	EXP1	EXP1_MUT2_8	8	Pool9	8	C57BL/6N	NEMO KO/+	MUT	F	P7.5	1.48227
Thymus	CYTO-P02A	DP CD3+	Frequencies	(% Cells)		DP CD3+_CYTO-P02A_Thymus	EXP1	EXP1_MUT2_9	9	Pool9	9	C57BL/6N	NEMO KO/+	MUT	F	P7.5	1.34814
Thymus	CYTO-P02A	DP CD3+	Frequencies	(% Cells)		DP CD3+_CYTO-P02A_Thymus	EXP2	EXP2_MUT2_4	4	Pool3	16	C57BL/6N	NEMO KO/+	MUT	F	P7.5	0.95459
Thymus	CYTO-P02A	DP CD3+	Frequencies	(% Cells)		DP CD3+_CYTO-P02A_Thymus	EXP2	EXP2_MUT2_5	5	Pool3	17	C57BL/6N	NEMO KO/+	MUT	F	P7.5	2.28621
Thymus	CYTO-P02A	DP CD3+	Frequencies	(% Cells)		DP CD3+_CYTO-P02A_Thymus	EXP2	EXP2_MUT2_6	6	Pool3	18	C57BL/6N	NEMO KO/+	MUT	F	P7.5	0.497143
Thymus	CYTO-P02A	DP CD3+	Frequencies	(% Cells)		DP CD3+_CYTO-P02A_Thymus	EXP2	EXP2_MUT1_9	9	NA	19	C57BL/6N	NEMO KO/+	MUT	F	P7.5	0.803533
Thymus	CYTO-P02A	DP CD3+	Frequencies	(% Cells)		DP CD3+_CYTO-P02A_Thymus	EXP3	EXP3_MUT2_8	8	Pool6	27	C57BL/6N	NEMO KO/+	MUT	F	P7.5	0.533468
Thymus	CYTO-P02A	DP CD3+	Frequencies	(% Cells)		DP CD3+_CYTO-P02A_Thymus	EXP3	EXP3_MUT2_11	11	Pool6	28	C57BL/6N	NEMO KO/+	MUT	F	P7.5	0.633404
Thymus	CYTO-P02A	DP CD3+	Frequencies	(% Cells)		DP CD3+_CYTO-P02A_Thymus	EXP3	EXP3_MUT2_12	12	Pool6	29	C57BL/6N	NEMO KO/+	MUT	F	P7.5	0.405255
Thymus	CYTO-P02A	DP CD3+	Frequencies	(% Cells)		DP CD3+_CYTO-P02A_Thymus	EXP3	EXP3_MUT2_14	14	Pool6	30	C57BL/6N	NEMO KO/+	MUT	F	P7.5	0.282383
Thymus	CYTO-P02A	DP CD3+	Frequencies	(% Cells)		DP CD3+_CYTO-P02A_Thymus	EXP3	EXP3_MUT2_15	15	Pool6	31	C57BL/6N	NEMO KO/+	MUT	F	P7.5	0.00195163
Thymus	CYTO-P02A	DP CD3+CD69+	Frequencies	(% DP)		DP CD3+CD69+ _CYTO-P02A_Thymus	EXP1	EXP1_MUT1_6	6	Pool8	6	C57BL/6N	NEMO KO/+	MUT	F	P7.5	0.499125
Thymus	CYTO-P02A	DP CD3+CD69+	Frequencies	(% DP)		DP CD3+CD69+ _CYTO-P02A_Thymus	EXP1	EXP1_MUT1_7	7	Pool8	7	C57BL/6N	NEMO KO/+	MUT	F	P7.5	0.341582
Thymus	CYTO-P02A	DP CD3+CD69+	Frequencies	(% DP)		DP CD3+CD69+ _CYTO-P02A_Thymus	EXP1	EXP1_MUT2_8	8	Pool9	8	C57BL/6N	NEMO KO/+	MUT	F	P7.5	0.417369
Thymus	CYTO-P02A	DP CD3+CD69+	Frequencies	(% DP)		DP CD3+CD69+ _CYTO-P02A_Thymus	EXP1	EXP1_MUT2_9	9	Pool9	9	C57BL/6N	NEMO KO/+	MUT	F	P7.5	0.409302
Thymus	CYTO-P02A	DP CD3+CD69+	Frequencies	(% DP)		DP CD3+CD69+ _CYTO-P02A_Thymus	EXP2	EXP2_MUT2_4	4	Pool3	16	C57BL/6N	NEMO KO/+	MUT	F	P7.5	0.518076
Thymus	CYTO-P02A	DP CD3+CD69+	Frequencies	(% DP)		DP CD3+CD69+ _CYTO-P02A_Thymus	EXP2	EXP2_MUT2_5	5	Pool3	17	C57BL/6N	NEMO KO/+	MUT	F	P7.5	1.07299
Thymus	CYTO-P02A	DP CD3+CD69+	Frequencies	(% DP)		DP CD3+CD69+ _CYTO-P02A_Thymus	EXP2	EXP2_MUT2_6	6	Pool3	18	C57BL/6N	NEMO KO/+	MUT	F	P7.5	0.207514
Thymus	CYTO-P02A	DP CD3+CD69+	Frequencies	(% DP)		DP CD3+CD69+ _CYTO-P02A_Thymus	EXP2	EXP2_MUT1_9	9	NA	19	C57BL/6N	NEMO KO/+	MUT	F	P7.5	0.385817
Thymus	CYTO-P02A	DP CD3+CD69+	Frequencies	(% DP)		DP CD3+CD69+ _CYTO-P02A_Thymus	EXP3	EXP3_MUT2_8	8	Pool6	27	C57BL/6N	NEMO KO/+	MUT	F	P7.5	0.217777
Thymus	CYTO-P02A	DP CD3+CD69+	Frequencies	(% DP)		DP CD3+CD69+ _CYTO-P02A_Thymus	EXP3	EXP3_MUT2_11	11	Pool6	28	C57BL/6N	NEMO KO/+	MUT	F	P7.5	0.262749
Thymus	CYTO-P02A	DP CD3+CD69+	Frequencies	(% DP)		DP CD3+CD69+ _CYTO-P02A_Thymus	EXP3	EXP3_MUT2_12	12	Pool6	29	C57BL/6N	NEMO KO/+	MUT	F	P7.5	0.150118
Thymus	CYTO-P02A	DP CD3+CD69+	Frequencies	(% DP)		DP CD3+CD69+ _CYTO-P02A_Thymus	EXP3	EXP3_MUT2_14	14	Pool6	30	C57BL/6N	NEMO KO/+	MUT	F	P7.5	0.0912022
Thymus	CYTO-P02A	DP CD3+CD69+	Frequencies	(% DP)		DP CD3+CD69+ _CYTO-P02A_Thymus	EXP3	EXP3_MUT2_15	15	Pool6	31	C57BL/6N	NEMO KO/+	MUT	F	P7.5	0.00146372
Thymus	CYTO-P02A	CD3-	Frequencies	(% Cells)		CD3- _CYTO-P02A_Thymus	EXP1	EXP1_MUT1_6	6	Pool8	6	C57BL/6N	NEMO KO/+	MUT	F	P7.5	90.0079
Thymus	CYTO-P02A	CD3-	Frequencies	(% Cells)		CD3- _CYTO-P02A_Thymus	EXP1	EXP1_MUT1_7	7	Pool8	7	C57BL/6N	NEMO KO/+	MUT	F	P7.5	92.0209
Thymus	CYTO-P02A	CD3-	Frequencies	(% Cells)		CD3- _CYTO-P02A_Thymus	EXP1	EXP1_MUT2_8	8	Pool9	8	C57BL/6N	NEMO KO/+	MUT	F	P7.5	90.7788
Thymus	CYTO-P02A	CD3-	Frequencies	(% Cells)		CD3- _CYTO-P02A_Thymus	EXP1	EXP1_MUT2_9	9	Pool9	9	C57BL/6N	NEMO KO/+	MUT	F	P7.5	89.4247
Thymus	CYTO-P02A	CD3-	Frequencies	(% Cells)		CD3- _CYTO-P02A_Thymus	EXP2	EXP2_MUT2_4	4	Pool3	16	C57BL/6N	NEMO KO/+	MUT	F	P7.5	88.0743
Thymus	CYTO-P02A	CD3-	Frequencies	(% Cells)		CD3- _CYTO-P02A_Thymus	EXP2	EXP2_MUT2_5	5	Pool3	17	C57BL/6N	NEMO KO/+	MUT	F	P7.5	70.5893
Thymus	CYTO-P02A	CD3-	Frequencies	(% Cells)		CD3- _CYTO-P02A_Thymus	EXP2	EXP2_MUT2_6	6	Pool3	18	C57BL/6N	NEMO KO/+	MUT	F	P7.5	93.2925
Thymus	CYTO-P02A	CD3-	Frequencies	(% Cells)		CD3- _CYTO-P02A_Thymus	EXP2	EXP2_MUT1_9	9	NA	19	C57BL/6N	NEMO KO/+	MUT	F	P7.5	91.6172
Thymus	CYTO-P02A	CD3-	Frequencies	(% Cells)		CD3- _CYTO-P02A_Thymus	EXP3	EXP3_MUT2_8	8	Pool6	27	C57BL/6N	NEMO KO/+	MUT	F	P7.5	83.8367
Thymus	CYTO-P02A	CD3-	Frequencies	(% Cells)		CD3- _CYTO-P02A_Thymus	EXP3	EXP3_MUT2_11	11	Pool6	28	C57BL/6N	NEMO KO/+	MUT	F	P7.5	83.4399
Thymus	CYTO-P02A	CD3-	Frequencies	(% Cells)		CD3- _CYTO-P02A_Thymus	EXP3	EXP3_MUT2_12	12	Pool6	29	C57BL/6N	NEMO KO/+	MUT	F	P7.5	89.9924
Thymus	CYTO-P02A	CD3-	Frequencies	(% Cells)		CD3- _CYTO-P02A_Thymus	EXP3	EXP3_MUT2_14	14	Pool6	30	C57BL/6N	NEMO KO/+	MUT	F	P7.5	90.5436
Thymus	CYTO-P02A	CD3-	Frequencies	(% Cells)		CD3- _CYTO-P02A_Thymus	EXP3	EXP3_MUT2_15	15	Pool6	31	C57BL/6N	NEMO KO/+	MUT	F	P7.5	92.268
Thymus	CYTO-P02A	CD3- DP	Frequencies	(% DP)		CD3- DP_CYTO-P02A_Thymus	EXP1	EXP1_MUT1_6	6	Pool8	6	C57BL/6N	NEMO KO/+	MUT	F	P7.5	96.5857
Thymus	CYTO-P02A	CD3- DP	Frequencies	(% DP)		CD3- DP_CYTO-P02A_Thymus	EXP1	EXP1_MUT1_7	7	Pool8	7	C57BL/6N	NEMO KO/+	MUT	F	P7.5	97.3369
Thymus	CYTO-P02A	CD3- DP	Frequencies	(% DP)		CD3- DP_CYTO-P02A_Thymus	EXP1	EXP1_MUT2_8	8	Pool9	8	C57BL/6N	NEMO KO/+	MUT	F	P7.5	97.0604
Thymus	CYTO-P02A	CD3- DP	Frequencies	(% DP)		CD3- DP_CYTO-P02A_Thymus	EXP1	EXP1_MUT2_9	9	Pool9	9	C57BL/6N	NEMO KO/+	MUT	F	P7.5	97.2885
Thymus	CYTO-P02A	CD3- DP	Frequencies	(% DP)		CD3- DP_CYTO-P02A_Thymus	EXP2	EXP2_MUT2_4	4	Pool3	16	C57BL/6N	NEMO KO/+	MUT	F	P7.5	97.624
Thymus	CYTO-P02A	CD3- DP	Frequencies	(% DP)		CD3- DP_CYTO-P02A_Thymus	EXP2	EXP2_MUT2_5	5	Pool3	17	C57BL/6N	NEMO KO/+	MUT	F	P7.5	94.2552
Thymus	CYTO-P02A	CD3- DP	Frequencies	(% DP)		CD3- DP_CYTO-P02A_Thymus	EXP2	EXP2_MUT2_6	6	Pool3	18	C57BL/6N	NEMO KO/+	MUT	F	P7.5	99.0974
Thymus	CYTO-P02A	CD3- DP	Frequencies	(% DP)		CD3- DP_CYTO-P02A_Thymus	EXP2	EXP2_MUT1_9	9	NA	19	C57BL/6N	NEMO KO/+	MUT	F	P7.5	98.5638
Thymus	CYTO-P02A	CD3- DP	Frequencies	(% DP)		CD3- DP_CYTO-P02A_Thymus	EXP3	EXP3_MUT2_8	8	Pool6	27	C57BL/6N	NEMO KO/+	MUT	F	P7.5	99.5808
Thymus	CYTO-P02A	CD3- DP	Frequencies	(% DP)		CD3- DP_CYTO-P02A_Thymus	EXP3	EXP3_MUT2_11	11	Pool6	28	C57BL/6N	NEMO KO/+	MUT	F	P7.5	99.8239
Thymus	CYTO-P02A	CD3- DP	Frequencies	(% DP)		CD3- DP_CYTO-P02A_Thymus	EXP3	EXP3_MUT2_12	12	Pool6	29	C57BL/6N	NEMO KO/+	MUT	F	P7.5	99.1531
Thymus	CYTO-P02A	CD3- DP	Frequencies	(% DP)		CD3- DP_CYTO-P02A_Thymus	EXP3	EXP3_MUT2_14	14	Pool6	30	C57BL/6N	NEMO KO/+	MUT	F	P7.5	99.8653
Thymus	CYTO-P02A	CD3- DP	Frequencies	(% DP)		CD3- DP_CYTO-P02A_Thymus	EXP3	EXP3_MUT2_15	15	Pool6	31	C57BL/6N	NEMO KO/+	MUT	F	P7.5	95.5879
Thymus	CYTO-P02A	SR DP	Frequencies	(% DP)		SR DP_CYTO-P02A_Thymus	EXP1	EXP1_MUT1_6	6	Pool8	6	C57BL/6N	NEMO KO/+	MUT	F	P7.5	66.0267
Thymus	CYTO-P02A	SR DP	Frequencies	(% DP)		SR DP_CYTO-P02A_Thymus	EXP1	EXP1_MUT1_7	7	Pool8	7	C57BL/6N	NEMO KO/+	MUT	F	P7.5	71.3916
Thymus	CYTO-P02A	SR DP	Frequencies	(% DP)		SR DP_CYTO-P02A_Thymus	EXP1	EXP1_MUT2_8	8	Pool9	8	C57BL/6N	NEMO KO/+	MUT	F	P7.5	68.4658
Thymus	CYTO-P02A	SR DP	Frequencies	(% DP)		SR DP_CYTO-P02A_Thymus	EXP1	EXP1_MUT2_9	9	Pool9	9	C57BL/6N	NEMO KO/+	MUT	F	P7.5	80.5733
Thymus	CYTO-P02A	SR DP	Frequencies	(% DP)		SR DP_CYTO-P02A_Thymus	EXP2	EXP2_MUT2_4	4	Pool3	16	C57BL/6N	NEMO KO/+	MUT	F	P7.5	81.613
Thymus	CYTO-P02A	SR DP	Frequencies	(% DP)		SR DP_CYTO-P02A_Thymus	EXP2	EXP2_MUT2_5	5	Pool3	17	C57BL/6N	NEMO KO/+	MUT	F	P7.5	85.7279
Thymus	CYTO-P02A	SR DP	Frequencies	(% DP)		SR DP_CYTO-P02A_Thymus	EXP2	EXP2_MUT2_6	6	Pool3	18	C57BL/6N	NEMO KO/+	MUT	F	P7.5	80.2995
Thymus	CYTO-P02A	SR DP	Frequencies	(% DP)		SR DP_CYTO-P02A_Thymus	EXP2	EXP2_MUT1_9	9	NA	19	C57BL/6N	NEMO KO/+	MUT	F	P7.5	62.8338
Thymus	CYTO-P02A	SR DP	Frequencies	(% DP)		SR DP_CYTO-P02A_Thymus	EXP3	EXP3_MUT2_8	8	Pool6	27	C57BL/6N	NEMO KO/+	MUT	F	P7.5	75.4605
Thymus	CYTO-P02A	SR DP	Frequencies	(% DP)		SR DP_CYTO-P02A_Thymus	EXP3	EXP3_MUT2_11	11	Pool6	28	C57BL/6N	NEMO KO/+	MUT	F	P7.5	69.2375
Thymus	CYTO-P02A	SR DP	Frequencies	(% DP)		SR DP_CYTO-P02A_Thymus	EXP3	EXP3_MUT2_12	12	Pool6	29	C57BL/6N	NEMO KO/+	MUT	F	P7.5	80.2443
Thymus	CYTO-P02A	SR DP	Frequencies	(% DP)		SR DP_CYTO-P02A_Thymus	EXP3	EXP3_MUT2_14	14	Pool6	30	C57BL/6N	NEMO KO/+	MUT	F	P7.5	75.6555
Thymus	CYTO-P02A	SR DP	Frequencies	(% DP)		SR DP_CYTO-P02A_Thymus	EXP3	EXP3_MUT2_15	15	Pool6	31	C57BL/6N	NEMO KO/+	MUT	F	P7.5	59.1666
Thymus	CYTO-P02A	im DP	Frequencies	(% DP)		im DP_CYTO-P02A_Thymus	EXP1	EXP1_MUT1_6	6	Pool8	6	C57BL/6N	NEMO KO/+	MUT	F	P7.5	27.5786
Thymus	CYTO-P02A	im DP	Frequencies	(% DP)		im DP_CYTO-P02A_Thymus	EXP1	EXP1_MUT1_7	7	Pool8	7	C57BL/6N	NEMO KO/+	MUT	F	P7.5	23.3002
Thymus	CYTO-P02A	im DP	Frequencies	(% DP)		im DP_CYTO-P02A_Thymus	EXP1	EXP1_MUT2_8	8	Pool9	8	C57BL/6N	NEMO KO/+	MUT	F	P7.5	25.6364
Thymus	CYTO-P02A	im DP	Frequencies	(% DP)		im DP_CYTO-P02A_Thymus	EXP1	EXP1_MUT2_9	9	Pool9	9	C57BL/6N	NEMO KO/+	MUT	F	P7.5	13.5119
Thymus	CYTO-P02A	im DP	Frequencies	(% DP)		im DP_CYTO-P02A_Thymus	EXP2	EXP2_MUT2_4	4	Pool3	16	C57BL/6N	NEMO KO/+	MUT	F	P7.5	11.1892
Thymus	CYTO-P02A	im DP	Frequencies	(% DP)		im DP_CYTO-P02A_Thymus	EXP2	EXP2_MUT2_5	5	Pool3	17	C57BL/6N	NEMO KO/+	MUT	F	P7.5	2.48141
Thymus	CYTO-P02A	im DP	Frequencies	(% DP)		im DP_CYTO-P02A_Thymus	EXP2	EXP2_MUT2_6	6	Pool3	18	C57BL/6N	NEMO KO/+	MUT	F	P7.5	13.652
Thymus	CYTO-P02A	im DP	Frequencies	(% DP)		im DP_CYTO-P02A_Thymus	EXP2	EXP2_MUT1_9	9	NA	19	C57BL/6N	NEMO KO/+	MUT	F	P7.5	30.8414
Thymus	CYTO-P02A	im DP	Frequencies	(% DP)		im DP_CYTO-P02A_Thymus	EXP3	EXP3_MUT2_8	8	Pool6	27	C57BL/6N	NEMO KO/+	MUT	F	P7.5	17.9156
Thymus	CYTO-P02A	im DP	Frequencies	(% DP)		im DP_CYTO-P02A_Thymus	EXP3	EXP3_MUT2_11	11	Pool6	28	C57BL/6N	NEMO KO/+	MUT	F	P7.5	24.47
Thymus	CYTO-P02A	im DP	Frequencies	(% DP)		im DP_CYTO-P02A_Thymus	EXP3	EXP3_MUT2_12	12	Pool6	29	C57BL/6N	NEMO KO/+	MUT	F	P7.5	14.2348
Thymus	CYTO-P02A	im DP	Frequencies	(% DP)		im DP_CYTO-P02A_Thymus	EXP3	EXP3_MUT2_14	14	Pool6	30	C57BL/6N	NEMO KO/+	MUT	F	P7.5	20.4965
Thymus	CYTO-P02A	im DP	Frequencies	(% DP)		im DP_CYTO-P02A_Thymus	EXP3	EXP3_MUT2_15	15	Pool6	31	C57BL/6N	NEMO KO/+	MUT	F	P7.5	32.0101
Thymus	CYTO-P02A	CD3-CD69+ DP	Frequencies	(% DP)		CD3-CD69+ DP_CYTO-P02A_Thymus	EXP1	EXP1_MUT1_6	6	Pool8	6	C57BL/6N	NEMO KO/+	MUT	F	P7.5	1.38172
Thymus	CYTO-P02A	CD3-CD69+ DP	Frequencies	(% DP)		CD3-CD69+ DP_CYTO-P02A_Thymus	EXP1	EXP1_MUT1_7	7	Pool8	7	C57BL/6N	NEMO KO/+	MUT	F	P7.5	1.12039
Thymus	CYTO-P02A	CD3-CD69+ DP	Frequencies	(% DP)		CD3-CD69+ DP_CYTO-P02A_Thymus	EXP1	EXP1_MUT2_8	8	Pool9	8	C57BL/6N	NEMO KO/+	MUT	F	P7.5	1.33536
Thymus	CYTO-P02A	CD3-CD69+ DP	Frequencies	(% DP)		CD3-CD69+ DP_CYTO-P02A_Thymus	EXP1	EXP1_MUT2_9	9	Pool9	9	C57BL/6N	NEMO KO/+	MUT	F	P7.5	1.56401
Thymus	CYTO-P02A	CD3-CD69+ DP	Frequencies	(% DP)		CD3-CD69+ DP_CYTO-P02A_Thymus	EXP2	EXP2_MUT2_4	4	Pool3	16	C57BL/6N	NEMO KO/+	MUT	F	P7.5	0.870093
Thymus	CYTO-P02A	CD3-CD69+ DP	Frequencies	(% DP)		CD3-CD69+ DP_CYTO-P02A_Thymus	EXP2	EXP2_MUT2_5	5	Pool3	17	C57BL/6N	NEMO KO/+	MUT	F	P7.5	3.16238
Thymus	CYTO-P02A	CD3-CD69+ DP	Frequencies	(% DP)		CD3-CD69+ DP_CYTO-P02A_Thymus	EXP2	EXP2_MUT2_6	6	Pool3	18	C57BL/6N	NEMO KO/+	MUT	F	P7.5	2.104
Thymus	CYTO-P02A	CD3-CD69+ DP	Frequencies	(% DP)		CD3-CD69+ DP_CYTO-P02A_Thymus	EXP2	EXP2_MUT1_9	9	NA	19	C57BL/6N	NEMO KO/+	MUT	F	P7.5	1.66179
Thymus	CYTO-P02A	CD3-CD69+ DP	Frequencies	(% DP)		CD3-CD69+ DP_CYTO-P02A_Thymus	EXP3	EXP3_MUT2_8	8	Pool6	27	C57BL/6N	NEMO KO/+	MUT	F	P7.5	4.93627
Thymus	CYTO-P02A	CD3-CD69+ DP	Frequencies	(% DP)		CD3-CD69+ DP_CYTO-P02A_Thymus	EXP3	EXP3_MUT2_11	11	Pool6	28	C57BL/6N	NEMO KO/+	MUT	F	P7.5	4.95449
Thymus	CYTO-P02A	CD3-CD69+ DP	Frequencies	(% DP)		CD3-CD69+ DP_CYTO-P02A_Thymus	EXP3	EXP3_MUT2_12	12	Pool6	29	C57BL/6N	NEMO KO/+	MUT	F	P7.5	3.54421
Thymus	CYTO-P02A	CD3-CD69+ DP	Frequencies	(% DP)		CD3-CD69+ DP_CYTO-P02A_Thymus	EXP3	EXP3_MUT2_14	14	Pool6	30	C57BL/6N	NEMO KO/+	MUT	F	P7.5	2.59068
Thymus	CYTO-P02A	CD3-CD69+ DP	Frequencies	(% DP)		CD3-CD69+ DP_CYTO-P02A_Thymus	EXP3	EXP3_MUT2_15	15	Pool6	31	C57BL/6N	NEMO KO/+	MUT	F	P7.5	3.27435
Thymus	CYTO-P02A	TN	Frequencies	(% Cells)		TN_CYTO-P02A_Thymus	EXP1	EXP1_MUT1_6	6	Pool8	6	C57BL/6N	NEMO KO/+	MUT	F	P7.5	1.75561
Thymus	CYTO-P02A	TN	Frequencies	(% Cells)		TN_CYTO-P02A_Thymus	EXP1	EXP1_MUT1_7	7	Pool8	7	C57BL/6N	NEMO KO/+	MUT	F	P7.5	2.68834
Thymus	CYTO-P02A	TN	Frequencies	(% Cells)		TN_CYTO-P02A_Thymus	EXP1	EXP1_MUT2_8	8	Pool9	8	C57BL/6N	NEMO KO/+	MUT	F	P7.5	2.15307
Thymus	CYTO-P02A	TN	Frequencies	(% Cells)		TN_CYTO-P02A_Thymus	EXP1	EXP1_MUT2_9	9	Pool9	9	C57BL/6N	NEMO KO/+	MUT	F	P7.5	2.73091
Thymus	CYTO-P02A	TN	Frequencies	(% Cells)		TN_CYTO-P02A_Thymus	EXP2	EXP2_MUT2_4	4	Pool3	16	C57BL/6N	NEMO KO/+	MUT	F	P7.5	12.1729
Thymus	CYTO-P02A	TN	Frequencies	(% Cells)		TN_CYTO-P02A_Thymus	EXP2	EXP2_MUT2_5	5	Pool3	17	C57BL/6N	NEMO KO/+	MUT	F	P7.5	19.6849
Thymus	CYTO-P02A	TN	Frequencies	(% Cells)		TN_CYTO-P02A_Thymus	EXP2	EXP2_MUT2_6	6	Pool3	18	C57BL/6N	NEMO KO/+	MUT	F	P7.5	26.3355
Thymus	CYTO-P02A	TN	Frequencies	(% Cells)		TN_CYTO-P02A_Thymus	EXP2	EXP2_MUT1_9	9	NA	19	C57BL/6N	NEMO KO/+	MUT	F	P7.5	10.063
Thymus	CYTO-P02A	TN	Frequencies	(% Cells)		TN_CYTO-P02A_Thymus	EXP3	EXP3_MUT2_8	8	Pool6	27	C57BL/6N	NEMO KO/+	MUT	F	P7.5	9.66413
Thymus	CYTO-P02A	TN	Frequencies	(% Cells)		TN_CYTO-P02A_Thymus	EXP3	EXP3_MUT2_11	11	Pool6	28	C57BL/6N	NEMO KO/+	MUT	F	P7.5	9.12989
Thymus	CYTO-P02A	TN	Frequencies	(% Cells)		TN_CYTO-P02A_Thymus	EXP3	EXP3_MUT2_12	12	Pool6	29	C57BL/6N	NEMO KO/+	MUT	F	P7.5	12.7352
Thymus	CYTO-P02A	TN	Frequencies	(% Cells)		TN_CYTO-P02A_Thymus	EXP3	EXP3_MUT2_14	14	Pool6	30	C57BL/6N	NEMO KO/+	MUT	F	P7.5	12.2842
Thymus	CYTO-P02A	TN	Frequencies	(% Cells)		TN_CYTO-P02A_Thymus	EXP3	EXP3_MUT2_15	15	Pool6	31	C57BL/6N	NEMO KO/+	MUT	F	P7.5	8.3621
Thymus	CYTO-P02A	TN1c	Frequencies	(% TN1)		TN1c_CYTO-P02A_Thymus	EXP1	EXP1_MUT1_6	6	Pool8	6	C57BL/6N	NEMO KO/+	MUT	F	P7.5	4.89939
Thymus	CYTO-P02A	TN1c	Frequencies	(% TN1)		TN1c_CYTO-P02A_Thymus	EXP1	EXP1_MUT1_7	7	Pool8	7	C57BL/6N	NEMO KO/+	MUT	F	P7.5	6.003
Thymus	CYTO-P02A	TN1c	Frequencies	(% TN1)		TN1c_CYTO-P02A_Thymus	EXP1	EXP1_MUT2_8	8	Pool9	8	C57BL/6N	NEMO KO/+	MUT	F	P7.5	6.89655
Thymus	CYTO-P02A	TN1c	Frequencies	(% TN1)		TN1c_CYTO-P02A_Thymus	EXP1	EXP1_MUT2_9	9	Pool9	9	C57BL/6N	NEMO KO/+	MUT	F	P7.5	3.52645
Thymus	CYTO-P02A	TN1c	Frequencies	(% TN1)		TN1c_CYTO-P02A_Thymus	EXP2	EXP2_MUT2_4	4	Pool3	16	C57BL/6N	NEMO KO/+	MUT	F	P7.5	22.0597
Thymus	CYTO-P02A	TN1c	Frequencies	(% TN1)		TN1c_CYTO-P02A_Thymus	EXP2	EXP2_MUT2_5	5	Pool3	17	C57BL/6N	NEMO KO/+	MUT	F	P7.5	21.4191
Thymus	CYTO-P02A	TN1c	Frequencies	(% TN1)		TN1c_CYTO-P02A_Thymus	EXP2	EXP2_MUT2_6	6	Pool3	18	C57BL/6N	NEMO KO/+	MUT	F	P7.5	19.9941
Thymus	CYTO-P02A	TN1c	Frequencies	(% TN1)		TN1c_CYTO-P02A_Thymus	EXP2	EXP2_MUT1_9	9	NA	19	C57BL/6N	NEMO KO/+	MUT	F	P7.5	16.2343
Thymus	CYTO-P02A	TN1c	Frequencies	(% TN1)		TN1c_CYTO-P02A_Thymus	EXP3	EXP3_MUT2_8	8	Pool6	27	C57BL/6N	NEMO KO/+	MUT	F	P7.5	9.18367
Thymus	CYTO-P02A	TN1c	Frequencies	(% TN1)		TN1c_CYTO-P02A_Thymus	EXP3	EXP3_MUT2_11	11	Pool6	28	C57BL/6N	NEMO KO/+	MUT	F	P7.5	10.2957
Thymus	CYTO-P02A	TN1c	Frequencies	(% TN1)		TN1c_CYTO-P02A_Thymus	EXP3	EXP3_MUT2_12	12	Pool6	29	C57BL/6N	NEMO KO/+	MUT	F	P7.5	9.46948
Thymus	CYTO-P02A	TN1c	Frequencies	(% TN1)		TN1c_CYTO-P02A_Thymus	EXP3	EXP3_MUT2_14	14	Pool6	30	C57BL/6N	NEMO KO/+	MUT	F	P7.5	10.4184
Thymus	CYTO-P02A	TN1c	Frequencies	(% TN1)		TN1c_CYTO-P02A_Thymus	EXP3	EXP3_MUT2_15	15	Pool6	31	C57BL/6N	NEMO KO/+	MUT	F	P7.5	7.94358
Thymus	CYTO-P02A	TN1	Frequencies	(% TN)		TN1_CYTO-P02A_Thymus	EXP1	EXP1_MUT1_6	6	Pool8	6	C57BL/6N	NEMO KO/+	MUT	F	P7.5	13.3284
Thymus	CYTO-P02A	TN1	Frequencies	(% TN)		TN1_CYTO-P02A_Thymus	EXP1	EXP1_MUT1_7	7	Pool8	7	C57BL/6N	NEMO KO/+	MUT	F	P7.5	7.1022
Thymus	CYTO-P02A	TN1	Frequencies	(% TN)		TN1_CYTO-P02A_Thymus	EXP1	EXP1_MUT2_8	8	Pool9	8	C57BL/6N	NEMO KO/+	MUT	F	P7.5	9.04408
Thymus	CYTO-P02A	TN1	Frequencies	(% TN)		TN1_CYTO-P02A_Thymus	EXP1	EXP1_MUT2_9	9	Pool9	9	C57BL/6N	NEMO KO/+	MUT	F	P7.5	30.2475
Thymus	CYTO-P02A	TN1	Frequencies	(% TN)		TN1_CYTO-P02A_Thymus	EXP2	EXP2_MUT2_4	4	Pool3	16	C57BL/6N	NEMO KO/+	MUT	F	P7.5	3.27956
Thymus	CYTO-P02A	TN1	Frequencies	(% TN)		TN1_CYTO-P02A_Thymus	EXP2	EXP2_MUT2_5	5	Pool3	17	C57BL/6N	NEMO KO/+	MUT	F	P7.5	7.03747
Thymus	CYTO-P02A	TN1	Frequencies	(% TN)		TN1_CYTO-P02A_Thymus	EXP2	EXP2_MUT2_6	6	Pool3	18	C57BL/6N	NEMO KO/+	MUT	F	P7.5	3.05152
Thymus	CYTO-P02A	TN1	Frequencies	(% TN)		TN1_CYTO-P02A_Thymus	EXP2	EXP2_MUT1_9	9	NA	19	C57BL/6N	NEMO KO/+	MUT	F	P7.5	5.1087
Thymus	CYTO-P02A	TN1	Frequencies	(% TN)		TN1_CYTO-P02A_Thymus	EXP3	EXP3_MUT2_8	8	Pool6	27	C57BL/6N	NEMO KO/+	MUT	F	P7.5	6.19432
Thymus	CYTO-P02A	TN1	Frequencies	(% TN)		TN1_CYTO-P02A_Thymus	EXP3	EXP3_MUT2_11	11	Pool6	28	C57BL/6N	NEMO KO/+	MUT	F	P7.5	6.51562
Thymus	CYTO-P02A	TN1	Frequencies	(% TN)		TN1_CYTO-P02A_Thymus	EXP3	EXP3_MUT2_12	12	Pool6	29	C57BL/6N	NEMO KO/+	MUT	F	P7.5	3.20791
Thymus	CYTO-P02A	TN1	Frequencies	(% TN)		TN1_CYTO-P02A_Thymus	EXP3	EXP3_MUT2_14	14	Pool6	30	C57BL/6N	NEMO KO/+	MUT	F	P7.5	2.71281
Thymus	CYTO-P02A	TN1	Frequencies	(% TN)		TN1_CYTO-P02A_Thymus	EXP3	EXP3_MUT2_15	15	Pool6	31	C57BL/6N	NEMO KO/+	MUT	F	P7.5	6.51405
Thymus	CYTO-P02A	TN1ab	Frequencies	(% TN1)		TN1ab_CYTO-P02A_Thymus	EXP1	EXP1_MUT1_6	6	Pool8	6	C57BL/6N	NEMO KO/+	MUT	F	P7.5	10.2362
Thymus	CYTO-P02A	TN1ab	Frequencies	(% TN1)		TN1ab_CYTO-P02A_Thymus	EXP1	EXP1_MUT1_7	7	Pool8	7	C57BL/6N	NEMO KO/+	MUT	F	P7.5	16.2081
Thymus	CYTO-P02A	TN1ab	Frequencies	(% TN1)		TN1ab_CYTO-P02A_Thymus	EXP1	EXP1_MUT2_8	8	Pool9	8	C57BL/6N	NEMO KO/+	MUT	F	P7.5	13.9009
Thymus	CYTO-P02A	TN1ab	Frequencies	(% TN1)		TN1ab_CYTO-P02A_Thymus	EXP1	EXP1_MUT2_9	9	Pool9	9	C57BL/6N	NEMO KO/+	MUT	F	P7.5	3.77834
Thymus	CYTO-P02A	TN1ab	Frequencies	(% TN1)		TN1ab_CYTO-P02A_Thymus	EXP2	EXP2_MUT2_4	4	Pool3	16	C57BL/6N	NEMO KO/+	MUT	F	P7.5	3.85481
Thymus	CYTO-P02A	TN1ab	Frequencies	(% TN1)		TN1ab_CYTO-P02A_Thymus	EXP2	EXP2_MUT2_5	5	Pool3	17	C57BL/6N	NEMO KO/+	MUT	F	P7.5	5.9516
Thymus	CYTO-P02A	TN1ab	Frequencies	(% TN1)		TN1ab_CYTO-P02A_Thymus	EXP2	EXP2_MUT2_6	6	Pool3	18	C57BL/6N	NEMO KO/+	MUT	F	P7.5	9.74676
Thymus	CYTO-P02A	TN1ab	Frequencies	(% TN1)		TN1ab_CYTO-P02A_Thymus	EXP2	EXP2_MUT1_9	9	NA	19	C57BL/6N	NEMO KO/+	MUT	F	P7.5	12.0794
Thymus	CYTO-P02A	TN1ab	Frequencies	(% TN1)		TN1ab_CYTO-P02A_Thymus	EXP3	EXP3_MUT2_8	8	Pool6	27	C57BL/6N	NEMO KO/+	MUT	F	P7.5	3.18878
Thymus	CYTO-P02A	TN1ab	Frequencies	(% TN1)		TN1ab_CYTO-P02A_Thymus	EXP3	EXP3_MUT2_11	11	Pool6	28	C57BL/6N	NEMO KO/+	MUT	F	P7.5	4.05257
Thymus	CYTO-P02A	TN1ab	Frequencies	(% TN1)		TN1ab_CYTO-P02A_Thymus	EXP3	EXP3_MUT2_12	12	Pool6	29	C57BL/6N	NEMO KO/+	MUT	F	P7.5	2.85225
Thymus	CYTO-P02A	TN1ab	Frequencies	(% TN1)		TN1ab_CYTO-P02A_Thymus	EXP3	EXP3_MUT2_14	14	Pool6	30	C57BL/6N	NEMO KO/+	MUT	F	P7.5	3.60952
Thymus	CYTO-P02A	TN1ab	Frequencies	(% TN1)		TN1ab_CYTO-P02A_Thymus	EXP3	EXP3_MUT2_15	15	Pool6	31	C57BL/6N	NEMO KO/+	MUT	F	P7.5	3.93467
Thymus	CYTO-P02A	TN1e	Frequencies	(% TN1)		TN1e_CYTO-P02A_Thymus	EXP1	EXP1_MUT1_6	6	Pool8	6	C57BL/6N	NEMO KO/+	MUT	F	P7.5	37.7515
Thymus	CYTO-P02A	TN1e	Frequencies	(% TN1)		TN1e_CYTO-P02A_Thymus	EXP1	EXP1_MUT1_7	7	Pool8	7	C57BL/6N	NEMO KO/+	MUT	F	P7.5	46.1731
Thymus	CYTO-P02A	TN1e	Frequencies	(% TN1)		TN1e_CYTO-P02A_Thymus	EXP1	EXP1_MUT2_8	8	Pool9	8	C57BL/6N	NEMO KO/+	MUT	F	P7.5	42.5647
Thymus	CYTO-P02A	TN1e	Frequencies	(% TN1)		TN1e_CYTO-P02A_Thymus	EXP1	EXP1_MUT2_9	9	Pool9	9	C57BL/6N	NEMO KO/+	MUT	F	P7.5	42.7232
Thymus	CYTO-P02A	TN1e	Frequencies	(% TN1)		TN1e_CYTO-P02A_Thymus	EXP2	EXP2_MUT2_4	4	Pool3	16	C57BL/6N	NEMO KO/+	MUT	F	P7.5	27.4057
Thymus	CYTO-P02A	TN1e	Frequencies	(% TN1)		TN1e_CYTO-P02A_Thymus	EXP2	EXP2_MUT2_5	5	Pool3	17	C57BL/6N	NEMO KO/+	MUT	F	P7.5	38.6689
Thymus	CYTO-P02A	TN1e	Frequencies	(% TN1)		TN1e_CYTO-P02A_Thymus	EXP2	EXP2_MUT2_6	6	Pool3	18	C57BL/6N	NEMO KO/+	MUT	F	P7.5	27.9005
Thymus	CYTO-P02A	TN1e	Frequencies	(% TN1)		TN1e_CYTO-P02A_Thymus	EXP2	EXP2_MUT1_9	9	NA	19	C57BL/6N	NEMO KO/+	MUT	F	P7.5	30.5837
Thymus	CYTO-P02A	TN1e	Frequencies	(% TN1)		TN1e_CYTO-P02A_Thymus	EXP3	EXP3_MUT2_8	8	Pool6	27	C57BL/6N	NEMO KO/+	MUT	F	P7.5	37.5638
Thymus	CYTO-P02A	TN1e	Frequencies	(% TN1)		TN1e_CYTO-P02A_Thymus	EXP3	EXP3_MUT2_11	11	Pool6	28	C57BL/6N	NEMO KO/+	MUT	F	P7.5	39.759
Thymus	CYTO-P02A	TN1e	Frequencies	(% TN1)		TN1e_CYTO-P02A_Thymus	EXP3	EXP3_MUT2_12	12	Pool6	29	C57BL/6N	NEMO KO/+	MUT	F	P7.5	44.0958
Thymus	CYTO-P02A	TN1e	Frequencies	(% TN1)		TN1e_CYTO-P02A_Thymus	EXP3	EXP3_MUT2_14	14	Pool6	30	C57BL/6N	NEMO KO/+	MUT	F	P7.5	46.3495
Thymus	CYTO-P02A	TN1e	Frequencies	(% TN1)		TN1e_CYTO-P02A_Thymus	EXP3	EXP3_MUT2_15	15	Pool6	31	C57BL/6N	NEMO KO/+	MUT	F	P7.5	52.2643
Thymus	CYTO-P02A	TN1d	Frequencies	(% TN1)		TN1d_CYTO-P02A_Thymus	EXP1	EXP1_MUT1_6	6	Pool8	6	C57BL/6N	NEMO KO/+	MUT	F	P7.5	47.1129
Thymus	CYTO-P02A	TN1d	Frequencies	(% TN1)		TN1d_CYTO-P02A_Thymus	EXP1	EXP1_MUT1_7	7	Pool8	7	C57BL/6N	NEMO KO/+	MUT	F	P7.5	31.6158
Thymus	CYTO-P02A	TN1d	Frequencies	(% TN1)		TN1d_CYTO-P02A_Thymus	EXP1	EXP1_MUT2_8	8	Pool9	8	C57BL/6N	NEMO KO/+	MUT	F	P7.5	36.6379
Thymus	CYTO-P02A	TN1d	Frequencies	(% TN1)		TN1d_CYTO-P02A_Thymus	EXP1	EXP1_MUT2_9	9	Pool9	9	C57BL/6N	NEMO KO/+	MUT	F	P7.5	49.972
Thymus	CYTO-P02A	TN1d	Frequencies	(% TN1)		TN1d_CYTO-P02A_Thymus	EXP2	EXP2_MUT2_4	4	Pool3	16	C57BL/6N	NEMO KO/+	MUT	F	P7.5	46.6798
Thymus	CYTO-P02A	TN1d	Frequencies	(% TN1)		TN1d_CYTO-P02A_Thymus	EXP2	EXP2_MUT2_5	5	Pool3	17	C57BL/6N	NEMO KO/+	MUT	F	P7.5	33.9604
Thymus	CYTO-P02A	TN1d	Frequencies	(% TN1)		TN1d_CYTO-P02A_Thymus	EXP2	EXP2_MUT2_6	6	Pool3	18	C57BL/6N	NEMO KO/+	MUT	F	P7.5	42.3587
Thymus	CYTO-P02A	TN1d	Frequencies	(% TN1)		TN1d_CYTO-P02A_Thymus	EXP2	EXP2_MUT1_9	9	NA	19	C57BL/6N	NEMO KO/+	MUT	F	P7.5	41.1026
Thymus	CYTO-P02A	TN1d	Frequencies	(% TN1)		TN1d_CYTO-P02A_Thymus	EXP3	EXP3_MUT2_8	8	Pool6	27	C57BL/6N	NEMO KO/+	MUT	F	P7.5	50.0638
Thymus	CYTO-P02A	TN1d	Frequencies	(% TN1)		TN1d_CYTO-P02A_Thymus	EXP3	EXP3_MUT2_11	11	Pool6	28	C57BL/6N	NEMO KO/+	MUT	F	P7.5	45.8927
Thymus	CYTO-P02A	TN1d	Frequencies	(% TN1)		TN1d_CYTO-P02A_Thymus	EXP3	EXP3_MUT2_12	12	Pool6	29	C57BL/6N	NEMO KO/+	MUT	F	P7.5	43.5824
Thymus	CYTO-P02A	TN1d	Frequencies	(% TN1)		TN1d_CYTO-P02A_Thymus	EXP3	EXP3_MUT2_14	14	Pool6	30	C57BL/6N	NEMO KO/+	MUT	F	P7.5	39.6226
Thymus	CYTO-P02A	TN1d	Frequencies	(% TN1)		TN1d_CYTO-P02A_Thymus	EXP3	EXP3_MUT2_15	15	Pool6	31	C57BL/6N	NEMO KO/+	MUT	F	P7.5	35.8575
Thymus	CYTO-P02A	TN4	Frequencies	(% TN)		TN4_CYTO-P02A_Thymus	EXP1	EXP1_MUT1_6	6	Pool8	6	C57BL/6N	NEMO KO/+	MUT	F	P7.5	55.3373
Thymus	CYTO-P02A	TN4	Frequencies	(% TN)		TN4_CYTO-P02A_Thymus	EXP1	EXP1_MUT1_7	7	Pool8	7	C57BL/6N	NEMO KO/+	MUT	F	P7.5	50.8458
Thymus	CYTO-P02A	TN4	Frequencies	(% TN)		TN4_CYTO-P02A_Thymus	EXP1	EXP1_MUT2_8	8	Pool9	8	C57BL/6N	NEMO KO/+	MUT	F	P7.5	53.2794
Thymus	CYTO-P02A	TN4	Frequencies	(% TN)		TN4_CYTO-P02A_Thymus	EXP1	EXP1_MUT2_9	9	Pool9	9	C57BL/6N	NEMO KO/+	MUT	F	P7.5	44.4301
Thymus	CYTO-P02A	TN4	Frequencies	(% TN)		TN4_CYTO-P02A_Thymus	EXP2	EXP2_MUT2_4	4	Pool3	16	C57BL/6N	NEMO KO/+	MUT	F	P7.5	19.9407
Thymus	CYTO-P02A	TN4	Frequencies	(% TN)		TN4_CYTO-P02A_Thymus	EXP2	EXP2_MUT2_5	5	Pool3	17	C57BL/6N	NEMO KO/+	MUT	F	P7.5	24.6955
Thymus	CYTO-P02A	TN4	Frequencies	(% TN)		TN4_CYTO-P02A_Thymus	EXP2	EXP2_MUT2_6	6	Pool3	18	C57BL/6N	NEMO KO/+	MUT	F	P7.5	20.4579
Thymus	CYTO-P02A	TN4	Frequencies	(% TN)		TN4_CYTO-P02A_Thymus	EXP2	EXP2_MUT1_9	9	NA	19	C57BL/6N	NEMO KO/+	MUT	F	P7.5	30.8608
Thymus	CYTO-P02A	TN4	Frequencies	(% TN)		TN4_CYTO-P02A_Thymus	EXP3	EXP3_MUT2_8	8	Pool6	27	C57BL/6N	NEMO KO/+	MUT	F	P7.5	42.1367
Thymus	CYTO-P02A	TN4	Frequencies	(% TN)		TN4_CYTO-P02A_Thymus	EXP3	EXP3_MUT2_11	11	Pool6	28	C57BL/6N	NEMO KO/+	MUT	F	P7.5	51.9669
Thymus	CYTO-P02A	TN4	Frequencies	(% TN)		TN4_CYTO-P02A_Thymus	EXP3	EXP3_MUT2_12	12	Pool6	29	C57BL/6N	NEMO KO/+	MUT	F	P7.5	40.3818
Thymus	CYTO-P02A	TN4	Frequencies	(% TN)		TN4_CYTO-P02A_Thymus	EXP3	EXP3_MUT2_14	14	Pool6	30	C57BL/6N	NEMO KO/+	MUT	F	P7.5	42.1903
Thymus	CYTO-P02A	TN4	Frequencies	(% TN)		TN4_CYTO-P02A_Thymus	EXP3	EXP3_MUT2_15	15	Pool6	31	C57BL/6N	NEMO KO/+	MUT	F	P7.5	47.8241
Thymus	CYTO-P02A	TN2	Frequencies	(% TN)	Y	TN2_CYTO-P02A_Thymus	EXP1	EXP1_MUT1_6	6	Pool8	6	C57BL/6N	NEMO KO/+	MUT	F	P7.5	4.12038
Thymus	CYTO-P02A	TN2	Frequencies	(% TN)	Y	TN2_CYTO-P02A_Thymus	EXP1	EXP1_MUT1_7	7	Pool8	7	C57BL/6N	NEMO KO/+	MUT	F	P7.5	5.91368
Thymus	CYTO-P02A	TN2	Frequencies	(% TN)	Y	TN2_CYTO-P02A_Thymus	EXP1	EXP1_MUT2_8	8	Pool9	8	C57BL/6N	NEMO KO/+	MUT	F	P7.5	5.9204
Thymus	CYTO-P02A	TN2	Frequencies	(% TN)	Y	TN2_CYTO-P02A_Thymus	EXP1	EXP1_MUT2_9	9	Pool9	9	C57BL/6N	NEMO KO/+	MUT	F	P7.5	6.52762
Thymus	CYTO-P02A	TN2	Frequencies	(% TN)	Y	TN2_CYTO-P02A_Thymus	EXP2	EXP2_MUT2_4	4	Pool3	16	C57BL/6N	NEMO KO/+	MUT	F	P7.5	2.26595
Thymus	CYTO-P02A	TN2	Frequencies	(% TN)	Y	TN2_CYTO-P02A_Thymus	EXP2	EXP2_MUT2_5	5	Pool3	17	C57BL/6N	NEMO KO/+	MUT	F	P7.5	5.74578
Thymus	CYTO-P02A	TN2	Frequencies	(% TN)	Y	TN2_CYTO-P02A_Thymus	EXP2	EXP2_MUT2_6	6	Pool3	18	C57BL/6N	NEMO KO/+	MUT	F	P7.5	6.70987
Thymus	CYTO-P02A	TN2	Frequencies	(% TN)	Y	TN2_CYTO-P02A_Thymus	EXP2	EXP2_MUT1_9	9	NA	19	C57BL/6N	NEMO KO/+	MUT	F	P7.5	4.0644
Thymus	CYTO-P02A	TN2	Frequencies	(% TN)	Y	TN2_CYTO-P02A_Thymus	EXP3	EXP3_MUT2_8	8	Pool6	27	C57BL/6N	NEMO KO/+	MUT	F	P7.5	1.27097
Thymus	CYTO-P02A	TN2	Frequencies	(% TN)	Y	TN2_CYTO-P02A_Thymus	EXP3	EXP3_MUT2_11	11	Pool6	28	C57BL/6N	NEMO KO/+	MUT	F	P7.5	0.856339
Thymus	CYTO-P02A	TN2	Frequencies	(% TN)	Y	TN2_CYTO-P02A_Thymus	EXP3	EXP3_MUT2_12	12	Pool6	29	C57BL/6N	NEMO KO/+	MUT	F	P7.5	0.985577
Thymus	CYTO-P02A	TN2	Frequencies	(% TN)	Y	TN2_CYTO-P02A_Thymus	EXP3	EXP3_MUT2_14	14	Pool6	30	C57BL/6N	NEMO KO/+	MUT	F	P7.5	0.982071
Thymus	CYTO-P02A	TN2	Frequencies	(% TN)	Y	TN2_CYTO-P02A_Thymus	EXP3	EXP3_MUT2_15	15	Pool6	31	C57BL/6N	NEMO KO/+	MUT	F	P7.5	0.461231
Thymus	CYTO-P02A	TN3a	Frequencies	(% TN)	Y	TN3a_CYTO-P02A_Thymus	EXP1	EXP1_MUT1_6	6	Pool8	6	C57BL/6N	NEMO KO/+	MUT	F	P7.5	12.9813
Thymus	CYTO-P02A	TN3a	Frequencies	(% TN)	Y	TN3a_CYTO-P02A_Thymus	EXP1	EXP1_MUT1_7	7	Pool8	7	C57BL/6N	NEMO KO/+	MUT	F	P7.5	22.586
Thymus	CYTO-P02A	TN3a	Frequencies	(% TN)	Y	TN3a_CYTO-P02A_Thymus	EXP1	EXP1_MUT2_8	8	Pool9	8	C57BL/6N	NEMO KO/+	MUT	F	P7.5	20.3338
Thymus	CYTO-P02A	TN3a	Frequencies	(% TN)	Y	TN3a_CYTO-P02A_Thymus	EXP1	EXP1_MUT2_9	9	Pool9	9	C57BL/6N	NEMO KO/+	MUT	F	P7.5	16.0006
Thymus	CYTO-P02A	TN3a	Frequencies	(% TN)	Y	TN3a_CYTO-P02A_Thymus	EXP2	EXP2_MUT2_4	4	Pool3	16	C57BL/6N	NEMO KO/+	MUT	F	P7.5	59.069
Thymus	CYTO-P02A	TN3a	Frequencies	(% TN)	Y	TN3a_CYTO-P02A_Thymus	EXP2	EXP2_MUT2_5	5	Pool3	17	C57BL/6N	NEMO KO/+	MUT	F	P7.5	58.9335
Thymus	CYTO-P02A	TN3a	Frequencies	(% TN)	Y	TN3a_CYTO-P02A_Thymus	EXP2	EXP2_MUT2_6	6	Pool3	18	C57BL/6N	NEMO KO/+	MUT	F	P7.5	59.3989
Thymus	CYTO-P02A	TN3a	Frequencies	(% TN)	Y	TN3a_CYTO-P02A_Thymus	EXP2	EXP2_MUT1_9	9	NA	19	C57BL/6N	NEMO KO/+	MUT	F	P7.5	36.4308
Thymus	CYTO-P02A	TN3a	Frequencies	(% TN)	Y	TN3a_CYTO-P02A_Thymus	EXP3	EXP3_MUT2_8	8	Pool6	27	C57BL/6N	NEMO KO/+	MUT	F	P7.5	30.2573
Thymus	CYTO-P02A	TN3a	Frequencies	(% TN)	Y	TN3a_CYTO-P02A_Thymus	EXP3	EXP3_MUT2_11	11	Pool6	28	C57BL/6N	NEMO KO/+	MUT	F	P7.5	21.4444
Thymus	CYTO-P02A	TN3a	Frequencies	(% TN)	Y	TN3a_CYTO-P02A_Thymus	EXP3	EXP3_MUT2_12	12	Pool6	29	C57BL/6N	NEMO KO/+	MUT	F	P7.5	39.1628
Thymus	CYTO-P02A	TN3a	Frequencies	(% TN)	Y	TN3a_CYTO-P02A_Thymus	EXP3	EXP3_MUT2_14	14	Pool6	30	C57BL/6N	NEMO KO/+	MUT	F	P7.5	35.7999
Thymus	CYTO-P02A	TN3a	Frequencies	(% TN)	Y	TN3a_CYTO-P02A_Thymus	EXP3	EXP3_MUT2_15	15	Pool6	31	C57BL/6N	NEMO KO/+	MUT	F	P7.5	22.3697
Thymus	CYTO-P02A	TN3b	Frequencies	(% TN)	Y	TN3b_CYTO-P02A_Thymus	EXP1	EXP1_MUT1_6	6	Pool8	6	C57BL/6N	NEMO KO/+	MUT	F	P7.5	14.2326
Thymus	CYTO-P02A	TN3b	Frequencies	(% TN)	Y	TN3b_CYTO-P02A_Thymus	EXP1	EXP1_MUT1_7	7	Pool8	7	C57BL/6N	NEMO KO/+	MUT	F	P7.5	13.5523
Thymus	CYTO-P02A	TN3b	Frequencies	(% TN)	Y	TN3b_CYTO-P02A_Thymus	EXP1	EXP1_MUT2_8	8	Pool9	8	C57BL/6N	NEMO KO/+	MUT	F	P7.5	11.4223
Thymus	CYTO-P02A	TN3b	Frequencies	(% TN)	Y	TN3b_CYTO-P02A_Thymus	EXP1	EXP1_MUT2_9	9	Pool9	9	C57BL/6N	NEMO KO/+	MUT	F	P7.5	2.79414
Thymus	CYTO-P02A	TN3b	Frequencies	(% TN)	Y	TN3b_CYTO-P02A_Thymus	EXP2	EXP2_MUT2_4	4	Pool3	16	C57BL/6N	NEMO KO/+	MUT	F	P7.5	15.4448
Thymus	CYTO-P02A	TN3b	Frequencies	(% TN)	Y	TN3b_CYTO-P02A_Thymus	EXP2	EXP2_MUT2_5	5	Pool3	17	C57BL/6N	NEMO KO/+	MUT	F	P7.5	3.58772
Thymus	CYTO-P02A	TN3b	Frequencies	(% TN)	Y	TN3b_CYTO-P02A_Thymus	EXP2	EXP2_MUT2_6	6	Pool3	18	C57BL/6N	NEMO KO/+	MUT	F	P7.5	10.3817
Thymus	CYTO-P02A	TN3b	Frequencies	(% TN)	Y	TN3b_CYTO-P02A_Thymus	EXP2	EXP2_MUT1_9	9	NA	19	C57BL/6N	NEMO KO/+	MUT	F	P7.5	23.5352
Thymus	CYTO-P02A	TN3b	Frequencies	(% TN)	Y	TN3b_CYTO-P02A_Thymus	EXP3	EXP3_MUT2_8	8	Pool6	27	C57BL/6N	NEMO KO/+	MUT	F	P7.5	20.1408
Thymus	CYTO-P02A	TN3b	Frequencies	(% TN)	Y	TN3b_CYTO-P02A_Thymus	EXP3	EXP3_MUT2_11	11	Pool6	28	C57BL/6N	NEMO KO/+	MUT	F	P7.5	19.2167
Thymus	CYTO-P02A	TN3b	Frequencies	(% TN)	Y	TN3b_CYTO-P02A_Thymus	EXP3	EXP3_MUT2_12	12	Pool6	29	C57BL/6N	NEMO KO/+	MUT	F	P7.5	16.262
Thymus	CYTO-P02A	TN3b	Frequencies	(% TN)	Y	TN3b_CYTO-P02A_Thymus	EXP3	EXP3_MUT2_14	14	Pool6	30	C57BL/6N	NEMO KO/+	MUT	F	P7.5	18.3149
Thymus	CYTO-P02A	TN3b	Frequencies	(% TN)	Y	TN3b_CYTO-P02A_Thymus	EXP3	EXP3_MUT2_15	15	Pool6	31	C57BL/6N	NEMO KO/+	MUT	F	P7.5	22.8309
Thymus	CYTO-P02A	TN3	Frequencies	(% TN)		TN3_CYTO-P02A_Thymus	EXP1	EXP1_MUT1_6	6	Pool8	6	C57BL/6N	NEMO KO/+	MUT	F	P7.5	27.2139
Thymus	CYTO-P02A	TN3	Frequencies	(% TN)		TN3_CYTO-P02A_Thymus	EXP1	EXP1_MUT1_7	7	Pool8	7	C57BL/6N	NEMO KO/+	MUT	F	P7.5	36.1383
Thymus	CYTO-P02A	TN3	Frequencies	(% TN)		TN3_CYTO-P02A_Thymus	EXP1	EXP1_MUT2_8	8	Pool9	8	C57BL/6N	NEMO KO/+	MUT	F	P7.5	31.7561
Thymus	CYTO-P02A	TN3	Frequencies	(% TN)		TN3_CYTO-P02A_Thymus	EXP1	EXP1_MUT2_9	9	Pool9	9	C57BL/6N	NEMO KO/+	MUT	F	P7.5	18.7948
Thymus	CYTO-P02A	TN3	Frequencies	(% TN)		TN3_CYTO-P02A_Thymus	EXP2	EXP2_MUT2_4	4	Pool3	16	C57BL/6N	NEMO KO/+	MUT	F	P7.5	74.5138
Thymus	CYTO-P02A	TN3	Frequencies	(% TN)		TN3_CYTO-P02A_Thymus	EXP2	EXP2_MUT2_5	5	Pool3	17	C57BL/6N	NEMO KO/+	MUT	F	P7.5	62.5212
Thymus	CYTO-P02A	TN3	Frequencies	(% TN)		TN3_CYTO-P02A_Thymus	EXP2	EXP2_MUT2_6	6	Pool3	18	C57BL/6N	NEMO KO/+	MUT	F	P7.5	69.7807
Thymus	CYTO-P02A	TN3	Frequencies	(% TN)		TN3_CYTO-P02A_Thymus	EXP2	EXP2_MUT1_9	9	NA	19	C57BL/6N	NEMO KO/+	MUT	F	P7.5	59.9661
Thymus	CYTO-P02A	TN3	Frequencies	(% TN)		TN3_CYTO-P02A_Thymus	EXP3	EXP3_MUT2_8	8	Pool6	27	C57BL/6N	NEMO KO/+	MUT	F	P7.5	50.398
Thymus	CYTO-P02A	TN3	Frequencies	(% TN)		TN3_CYTO-P02A_Thymus	EXP3	EXP3_MUT2_11	11	Pool6	28	C57BL/6N	NEMO KO/+	MUT	F	P7.5	40.6611
Thymus	CYTO-P02A	TN3	Frequencies	(% TN)		TN3_CYTO-P02A_Thymus	EXP3	EXP3_MUT2_12	12	Pool6	29	C57BL/6N	NEMO KO/+	MUT	F	P7.5	55.4248
Thymus	CYTO-P02A	TN3	Frequencies	(% TN)		TN3_CYTO-P02A_Thymus	EXP3	EXP3_MUT2_14	14	Pool6	30	C57BL/6N	NEMO KO/+	MUT	F	P7.5	54.1148
Thymus	CYTO-P02A	TN3	Frequencies	(% TN)		TN3_CYTO-P02A_Thymus	EXP3	EXP3_MUT2_15	15	Pool6	31	C57BL/6N	NEMO KO/+	MUT	F	P7.5	45.2006
Thymus	CYTO-P02A	TN4a	Frequencies	(% TN)		TN4a_CYTO-P02A_Thymus	EXP1	EXP1_MUT1_6	6	Pool8	6	C57BL/6N	NEMO KO/+	MUT	F	P7.5	45.7344
Thymus	CYTO-P02A	TN4a	Frequencies	(% TN)		TN4a_CYTO-P02A_Thymus	EXP1	EXP1_MUT1_7	7	Pool8	7	C57BL/6N	NEMO KO/+	MUT	F	P7.5	49.2043
Thymus	CYTO-P02A	TN4a	Frequencies	(% TN)		TN4a_CYTO-P02A_Thymus	EXP1	EXP1_MUT2_8	8	Pool9	8	C57BL/6N	NEMO KO/+	MUT	F	P7.5	46.2728
Thymus	CYTO-P02A	TN4a	Frequencies	(% TN)		TN4a_CYTO-P02A_Thymus	EXP1	EXP1_MUT2_9	9	Pool9	9	C57BL/6N	NEMO KO/+	MUT	F	P7.5	34.5731
Thymus	CYTO-P02A	TN4a	Frequencies	(% TN)		TN4a_CYTO-P02A_Thymus	EXP2	EXP2_MUT2_4	4	Pool3	16	C57BL/6N	NEMO KO/+	MUT	F	P7.5	39.4286
Thymus	CYTO-P02A	TN4a	Frequencies	(% TN)		TN4a_CYTO-P02A_Thymus	EXP2	EXP2_MUT2_5	5	Pool3	17	C57BL/6N	NEMO KO/+	MUT	F	P7.5	33.4468
Thymus	CYTO-P02A	TN4a	Frequencies	(% TN)		TN4a_CYTO-P02A_Thymus	EXP2	EXP2_MUT2_6	6	Pool3	18	C57BL/6N	NEMO KO/+	MUT	F	P7.5	50.0607
Thymus	CYTO-P02A	TN4a	Frequencies	(% TN)		TN4a_CYTO-P02A_Thymus	EXP2	EXP2_MUT1_9	9	NA	19	C57BL/6N	NEMO KO/+	MUT	F	P7.5	42.1209
Thymus	CYTO-P02A	TN4a	Frequencies	(% TN)		TN4a_CYTO-P02A_Thymus	EXP3	EXP3_MUT2_8	8	Pool6	27	C57BL/6N	NEMO KO/+	MUT	F	P7.5	59.972
Thymus	CYTO-P02A	TN4a	Frequencies	(% TN)		TN4a_CYTO-P02A_Thymus	EXP3	EXP3_MUT2_11	11	Pool6	28	C57BL/6N	NEMO KO/+	MUT	F	P7.5	52.5176
Thymus	CYTO-P02A	TN4a	Frequencies	(% TN)		TN4a_CYTO-P02A_Thymus	EXP3	EXP3_MUT2_12	12	Pool6	29	C57BL/6N	NEMO KO/+	MUT	F	P7.5	45.178
Thymus	CYTO-P02A	TN4a	Frequencies	(% TN)		TN4a_CYTO-P02A_Thymus	EXP3	EXP3_MUT2_14	14	Pool6	30	C57BL/6N	NEMO KO/+	MUT	F	P7.5	51.144
Thymus	CYTO-P02A	TN4a	Frequencies	(% TN)		TN4a_CYTO-P02A_Thymus	EXP3	EXP3_MUT2_15	15	Pool6	31	C57BL/6N	NEMO KO/+	MUT	F	P7.5	32.2697
Thymus	CYTO-P02A	TN4b	Frequencies	(% TN)		TN4b_CYTO-P02A_Thymus	EXP1	EXP1_MUT1_6	6	Pool8	6	C57BL/6N	NEMO KO/+	MUT	F	P7.5	6.15727
Thymus	CYTO-P02A	TN4b	Frequencies	(% TN)		TN4b_CYTO-P02A_Thymus	EXP1	EXP1_MUT1_7	7	Pool8	7	C57BL/6N	NEMO KO/+	MUT	F	P7.5	4.55124
Thymus	CYTO-P02A	TN4b	Frequencies	(% TN)		TN4b_CYTO-P02A_Thymus	EXP1	EXP1_MUT2_8	8	Pool9	8	C57BL/6N	NEMO KO/+	MUT	F	P7.5	7.54717
Thymus	CYTO-P02A	TN4b	Frequencies	(% TN)		TN4b_CYTO-P02A_Thymus	EXP1	EXP1_MUT2_9	9	Pool9	9	C57BL/6N	NEMO KO/+	MUT	F	P7.5	5.07185
Thymus	CYTO-P02A	TN4b	Frequencies	(% TN)		TN4b_CYTO-P02A_Thymus	EXP2	EXP2_MUT2_4	4	Pool3	16	C57BL/6N	NEMO KO/+	MUT	F	P7.5	28.6857
Thymus	CYTO-P02A	TN4b	Frequencies	(% TN)		TN4b_CYTO-P02A_Thymus	EXP2	EXP2_MUT2_5	5	Pool3	17	C57BL/6N	NEMO KO/+	MUT	F	P7.5	32.1702
Thymus	CYTO-P02A	TN4b	Frequencies	(% TN)		TN4b_CYTO-P02A_Thymus	EXP2	EXP2_MUT2_6	6	Pool3	18	C57BL/6N	NEMO KO/+	MUT	F	P7.5	21.3592
Thymus	CYTO-P02A	TN4b	Frequencies	(% TN)		TN4b_CYTO-P02A_Thymus	EXP2	EXP2_MUT1_9	9	NA	19	C57BL/6N	NEMO KO/+	MUT	F	P7.5	34.2914
Thymus	CYTO-P02A	TN4b	Frequencies	(% TN)		TN4b_CYTO-P02A_Thymus	EXP3	EXP3_MUT2_8	8	Pool6	27	C57BL/6N	NEMO KO/+	MUT	F	P7.5	5.32773
Thymus	CYTO-P02A	TN4b	Frequencies	(% TN)		TN4b_CYTO-P02A_Thymus	EXP3	EXP3_MUT2_11	11	Pool6	28	C57BL/6N	NEMO KO/+	MUT	F	P7.5	6.93016
Thymus	CYTO-P02A	TN4b	Frequencies	(% TN)		TN4b_CYTO-P02A_Thymus	EXP3	EXP3_MUT2_12	12	Pool6	29	C57BL/6N	NEMO KO/+	MUT	F	P7.5	7.93769
Thymus	CYTO-P02A	TN4b	Frequencies	(% TN)		TN4b_CYTO-P02A_Thymus	EXP3	EXP3_MUT2_14	14	Pool6	30	C57BL/6N	NEMO KO/+	MUT	F	P7.5	4.80036
Thymus	CYTO-P02A	TN4b	Frequencies	(% TN)		TN4b_CYTO-P02A_Thymus	EXP3	EXP3_MUT2_15	15	Pool6	31	C57BL/6N	NEMO KO/+	MUT	F	P7.5	6.02047
Thymus	CYTO-P02A	TN4	Frequencies	(% TN)	Y	TN4_CYTO-P02A_Thymus	EXP1	EXP1_MUT1_6	6	Pool8	6	C57BL/6N	NEMO KO/+	MUT	F	P7.5	33.3111
Thymus	CYTO-P02A	TN4	Frequencies	(% TN)	Y	TN4_CYTO-P02A_Thymus	EXP1	EXP1_MUT1_7	7	Pool8	7	C57BL/6N	NEMO KO/+	MUT	F	P7.5	31.8715
Thymus	CYTO-P02A	TN4	Frequencies	(% TN)	Y	TN4_CYTO-P02A_Thymus	EXP1	EXP1_MUT2_8	8	Pool9	8	C57BL/6N	NEMO KO/+	MUT	F	P7.5	35.3807
Thymus	CYTO-P02A	TN4	Frequencies	(% TN)	Y	TN4_CYTO-P02A_Thymus	EXP1	EXP1_MUT2_9	9	Pool9	9	C57BL/6N	NEMO KO/+	MUT	F	P7.5	31.2548
Thymus	CYTO-P02A	TN4	Frequencies	(% TN)	Y	TN4_CYTO-P02A_Thymus	EXP2	EXP2_MUT2_4	4	Pool3	16	C57BL/6N	NEMO KO/+	MUT	F	P7.5	9.25766
Thymus	CYTO-P02A	TN4	Frequencies	(% TN)	Y	TN4_CYTO-P02A_Thymus	EXP2	EXP2_MUT2_5	5	Pool3	17	C57BL/6N	NEMO KO/+	MUT	F	P7.5	8.9706
Thymus	CYTO-P02A	TN4	Frequencies	(% TN)	Y	TN4_CYTO-P02A_Thymus	EXP2	EXP2_MUT2_6	6	Pool3	18	C57BL/6N	NEMO KO/+	MUT	F	P7.5	9.82794
Thymus	CYTO-P02A	TN4	Frequencies	(% TN)	Y	TN4_CYTO-P02A_Thymus	EXP2	EXP2_MUT1_9	9	NA	19	C57BL/6N	NEMO KO/+	MUT	F	P7.5	21.9725
Thymus	CYTO-P02A	TN4	Frequencies	(% TN)	Y	TN4_CYTO-P02A_Thymus	EXP3	EXP3_MUT2_8	8	Pool6	27	C57BL/6N	NEMO KO/+	MUT	F	P7.5	20.2859
Thymus	CYTO-P02A	TN4	Frequencies	(% TN)	Y	TN4_CYTO-P02A_Thymus	EXP3	EXP3_MUT2_11	11	Pool6	28	C57BL/6N	NEMO KO/+	MUT	F	P7.5	32.0492
Thymus	CYTO-P02A	TN4	Frequencies	(% TN)	Y	TN4_CYTO-P02A_Thymus	EXP3	EXP3_MUT2_12	12	Pool6	29	C57BL/6N	NEMO KO/+	MUT	F	P7.5	23.0008
Thymus	CYTO-P02A	TN4	Frequencies	(% TN)	Y	TN4_CYTO-P02A_Thymus	EXP3	EXP3_MUT2_14	14	Pool6	30	C57BL/6N	NEMO KO/+	MUT	F	P7.5	18.9429
Thymus	CYTO-P02A	TN4	Frequencies	(% TN)	Y	TN4_CYTO-P02A_Thymus	EXP3	EXP3_MUT2_15	15	Pool6	31	C57BL/6N	NEMO KO/+	MUT	F	P7.5	43.7487
Thymus	CYTO-P02A	gd-Tc	Frequencies	(% Cells)	Y	gd-Tc_CYTO-P02A_Thymus	EXP1	EXP1_MUT1_6	6	Pool8	6	C57BL/6N	NEMO KO/+	MUT	F	P7.5	0.31983
Thymus	CYTO-P02A	gd-Tc	Frequencies	(% Cells)	Y	gd-Tc_CYTO-P02A_Thymus	EXP1	EXP1_MUT1_7	7	Pool8	7	C57BL/6N	NEMO KO/+	MUT	F	P7.5	0.360416
Thymus	CYTO-P02A	gd-Tc	Frequencies	(% Cells)	Y	gd-Tc_CYTO-P02A_Thymus	EXP1	EXP1_MUT2_8	8	Pool9	8	C57BL/6N	NEMO KO/+	MUT	F	P7.5	0.394627
Thymus	CYTO-P02A	gd-Tc	Frequencies	(% Cells)	Y	gd-Tc_CYTO-P02A_Thymus	EXP1	EXP1_MUT2_9	9	Pool9	9	C57BL/6N	NEMO KO/+	MUT	F	P7.5	0.29053
Thymus	CYTO-P02A	gd-Tc	Frequencies	(% Cells)	Y	gd-Tc_CYTO-P02A_Thymus	EXP2	EXP2_MUT2_4	4	Pool3	16	C57BL/6N	NEMO KO/+	MUT	F	P7.5	0.907777
Thymus	CYTO-P02A	gd-Tc	Frequencies	(% Cells)	Y	gd-Tc_CYTO-P02A_Thymus	EXP2	EXP2_MUT2_5	5	Pool3	17	C57BL/6N	NEMO KO/+	MUT	F	P7.5	1.98509
Thymus	CYTO-P02A	gd-Tc	Frequencies	(% Cells)	Y	gd-Tc_CYTO-P02A_Thymus	EXP2	EXP2_MUT2_6	6	Pool3	18	C57BL/6N	NEMO KO/+	MUT	F	P7.5	1.16523
Thymus	CYTO-P02A	gd-Tc	Frequencies	(% Cells)	Y	gd-Tc_CYTO-P02A_Thymus	EXP2	EXP2_MUT1_9	9	NA	19	C57BL/6N	NEMO KO/+	MUT	F	P7.5	0.746777
Thymus	CYTO-P02A	gd-Tc	Frequencies	(% Cells)	Y	gd-Tc_CYTO-P02A_Thymus	EXP3	EXP3_MUT2_8	8	Pool6	27	C57BL/6N	NEMO KO/+	MUT	F	P7.5	1.09915
Thymus	CYTO-P02A	gd-Tc	Frequencies	(% Cells)	Y	gd-Tc_CYTO-P02A_Thymus	EXP3	EXP3_MUT2_11	11	Pool6	28	C57BL/6N	NEMO KO/+	MUT	F	P7.5	1.22809
Thymus	CYTO-P02A	gd-Tc	Frequencies	(% Cells)	Y	gd-Tc_CYTO-P02A_Thymus	EXP3	EXP3_MUT2_12	12	Pool6	29	C57BL/6N	NEMO KO/+	MUT	F	P7.5	0.651526
Thymus	CYTO-P02A	gd-Tc	Frequencies	(% Cells)	Y	gd-Tc_CYTO-P02A_Thymus	EXP3	EXP3_MUT2_14	14	Pool6	30	C57BL/6N	NEMO KO/+	MUT	F	P7.5	0.650995
Thymus	CYTO-P02A	gd-Tc	Frequencies	(% Cells)	Y	gd-Tc_CYTO-P02A_Thymus	EXP3	EXP3_MUT2_15	15	Pool6	31	C57BL/6N	NEMO KO/+	MUT	F	P7.5	0.70952
Thymus	CYTO-P02A	Cl.B gd	Frequencies	(% gd Tc)		Cl.B gd_CYTO-P02A_Thymus	EXP1	EXP1_MUT1_6	6	Pool8	6	C57BL/6N	NEMO KO/+	MUT	F	P7.5	12.6874
Thymus	CYTO-P02A	Cl.B gd	Frequencies	(% gd Tc)		Cl.B gd_CYTO-P02A_Thymus	EXP1	EXP1_MUT1_7	7	Pool8	7	C57BL/6N	NEMO KO/+	MUT	F	P7.5	13.4127
Thymus	CYTO-P02A	Cl.B gd	Frequencies	(% gd Tc)		Cl.B gd_CYTO-P02A_Thymus	EXP1	EXP1_MUT2_8	8	Pool9	8	C57BL/6N	NEMO KO/+	MUT	F	P7.5	14.2099
Thymus	CYTO-P02A	Cl.B gd	Frequencies	(% gd Tc)		Cl.B gd_CYTO-P02A_Thymus	EXP1	EXP1_MUT2_9	9	Pool9	9	C57BL/6N	NEMO KO/+	MUT	F	P7.5	15.1671
Thymus	CYTO-P02A	Cl.B gd	Frequencies	(% gd Tc)		Cl.B gd_CYTO-P02A_Thymus	EXP2	EXP2_MUT2_4	4	Pool3	16	C57BL/6N	NEMO KO/+	MUT	F	P7.5	0.091051
Thymus	CYTO-P02A	Cl.B gd	Frequencies	(% gd Tc)		Cl.B gd_CYTO-P02A_Thymus	EXP2	EXP2_MUT2_5	5	Pool3	17	C57BL/6N	NEMO KO/+	MUT	F	P7.5	0.306328
Thymus	CYTO-P02A	Cl.B gd	Frequencies	(% gd Tc)		Cl.B gd_CYTO-P02A_Thymus	EXP2	EXP2_MUT2_6	6	Pool3	18	C57BL/6N	NEMO KO/+	MUT	F	P7.5	0.11207
Thymus	CYTO-P02A	Cl.B gd	Frequencies	(% gd Tc)		Cl.B gd_CYTO-P02A_Thymus	EXP2	EXP2_MUT1_9	9	NA	19	C57BL/6N	NEMO KO/+	MUT	F	P7.5	0.0947568
Thymus	CYTO-P02A	Cl.B gd	Frequencies	(% gd Tc)		Cl.B gd_CYTO-P02A_Thymus	EXP3	EXP3_MUT2_8	8	Pool6	27	C57BL/6N	NEMO KO/+	MUT	F	P7.5	0.692168
Thymus	CYTO-P02A	Cl.B gd	Frequencies	(% gd Tc)		Cl.B gd_CYTO-P02A_Thymus	EXP3	EXP3_MUT2_11	11	Pool6	28	C57BL/6N	NEMO KO/+	MUT	F	P7.5	0.725042
Thymus	CYTO-P02A	Cl.B gd	Frequencies	(% gd Tc)		Cl.B gd_CYTO-P02A_Thymus	EXP3	EXP3_MUT2_12	12	Pool6	29	C57BL/6N	NEMO KO/+	MUT	F	P7.5	0.557207
Thymus	CYTO-P02A	Cl.B gd	Frequencies	(% gd Tc)		Cl.B gd_CYTO-P02A_Thymus	EXP3	EXP3_MUT2_14	14	Pool6	30	C57BL/6N	NEMO KO/+	MUT	F	P7.5	2.16049
Thymus	CYTO-P02A	Cl.B gd	Frequencies	(% gd Tc)		Cl.B gd_CYTO-P02A_Thymus	EXP3	EXP3_MUT2_15	15	Pool6	31	C57BL/6N	NEMO KO/+	MUT	F	P7.5	1.6081
Thymus	CYTO-P02A	Cl.A gd	Frequencies	(% gd Tc)		Cl.A gd_CYTO-P02A_Thymus	EXP1	EXP1_MUT1_6	6	Pool8	6	C57BL/6N	NEMO KO/+	MUT	F	P7.5	72.6508
Thymus	CYTO-P02A	Cl.A gd	Frequencies	(% gd Tc)		Cl.A gd_CYTO-P02A_Thymus	EXP1	EXP1_MUT1_7	7	Pool8	7	C57BL/6N	NEMO KO/+	MUT	F	P7.5	72.8852
Thymus	CYTO-P02A	Cl.A gd	Frequencies	(% gd Tc)		Cl.A gd_CYTO-P02A_Thymus	EXP1	EXP1_MUT2_8	8	Pool9	8	C57BL/6N	NEMO KO/+	MUT	F	P7.5	73.6102
Thymus	CYTO-P02A	Cl.A gd	Frequencies	(% gd Tc)		Cl.A gd_CYTO-P02A_Thymus	EXP1	EXP1_MUT2_9	9	Pool9	9	C57BL/6N	NEMO KO/+	MUT	F	P7.5	62.7678
Thymus	CYTO-P02A	Cl.A gd	Frequencies	(% gd Tc)		Cl.A gd_CYTO-P02A_Thymus	EXP2	EXP2_MUT2_4	4	Pool3	16	C57BL/6N	NEMO KO/+	MUT	F	P7.5	99.8829
Thymus	CYTO-P02A	Cl.A gd	Frequencies	(% gd Tc)		Cl.A gd_CYTO-P02A_Thymus	EXP2	EXP2_MUT2_5	5	Pool3	17	C57BL/6N	NEMO KO/+	MUT	F	P7.5	99.6372
Thymus	CYTO-P02A	Cl.A gd	Frequencies	(% gd Tc)		Cl.A gd_CYTO-P02A_Thymus	EXP2	EXP2_MUT2_6	6	Pool3	18	C57BL/6N	NEMO KO/+	MUT	F	P7.5	99.8767
Thymus	CYTO-P02A	Cl.A gd	Frequencies	(% gd Tc)		Cl.A gd_CYTO-P02A_Thymus	EXP2	EXP2_MUT1_9	9	NA	19	C57BL/6N	NEMO KO/+	MUT	F	P7.5	99.8895
Thymus	CYTO-P02A	Cl.A gd	Frequencies	(% gd Tc)		Cl.A gd_CYTO-P02A_Thymus	EXP3	EXP3_MUT2_8	8	Pool6	27	C57BL/6N	NEMO KO/+	MUT	F	P7.5	99.2714
Thymus	CYTO-P02A	Cl.A gd	Frequencies	(% gd Tc)		Cl.A gd_CYTO-P02A_Thymus	EXP3	EXP3_MUT2_11	11	Pool6	28	C57BL/6N	NEMO KO/+	MUT	F	P7.5	98.8846
Thymus	CYTO-P02A	Cl.A gd	Frequencies	(% gd Tc)		Cl.A gd_CYTO-P02A_Thymus	EXP3	EXP3_MUT2_12	12	Pool6	29	C57BL/6N	NEMO KO/+	MUT	F	P7.5	99.2199
Thymus	CYTO-P02A	Cl.A gd	Frequencies	(% gd Tc)		Cl.A gd_CYTO-P02A_Thymus	EXP3	EXP3_MUT2_14	14	Pool6	30	C57BL/6N	NEMO KO/+	MUT	F	P7.5	97.3104
Thymus	CYTO-P02A	Cl.A gd	Frequencies	(% gd Tc)		Cl.A gd_CYTO-P02A_Thymus	EXP3	EXP3_MUT2_15	15	Pool6	31	C57BL/6N	NEMO KO/+	MUT	F	P7.5	96.9029
Thymus	CYTO-P02A	DN4a gd	Frequencies	(% gd Tc)		DN4a gd _CYTO-P02A_Thymus	EXP1	EXP1_MUT1_6	6	Pool8	6	C57BL/6N	NEMO KO/+	MUT	F	P7.5	37.8428
Thymus	CYTO-P02A	DN4a gd	Frequencies	(% gd Tc)		DN4a gd _CYTO-P02A_Thymus	EXP1	EXP1_MUT1_7	7	Pool8	7	C57BL/6N	NEMO KO/+	MUT	F	P7.5	41.5568
Thymus	CYTO-P02A	DN4a gd	Frequencies	(% gd Tc)		DN4a gd _CYTO-P02A_Thymus	EXP1	EXP1_MUT2_8	8	Pool9	8	C57BL/6N	NEMO KO/+	MUT	F	P7.5	37.3517
Thymus	CYTO-P02A	DN4a gd	Frequencies	(% gd Tc)		DN4a gd _CYTO-P02A_Thymus	EXP1	EXP1_MUT2_9	9	Pool9	9	C57BL/6N	NEMO KO/+	MUT	F	P7.5	21.7652
Thymus	CYTO-P02A	DN4a gd	Frequencies	(% gd Tc)		DN4a gd _CYTO-P02A_Thymus	EXP2	EXP2_MUT2_4	4	Pool3	16	C57BL/6N	NEMO KO/+	MUT	F	P7.5	33.2726
Thymus	CYTO-P02A	DN4a gd	Frequencies	(% gd Tc)		DN4a gd _CYTO-P02A_Thymus	EXP2	EXP2_MUT2_5	5	Pool3	17	C57BL/6N	NEMO KO/+	MUT	F	P7.5	15.2277
Thymus	CYTO-P02A	DN4a gd	Frequencies	(% gd Tc)		DN4a gd _CYTO-P02A_Thymus	EXP2	EXP2_MUT2_6	6	Pool3	18	C57BL/6N	NEMO KO/+	MUT	F	P7.5	38.0477
Thymus	CYTO-P02A	DN4a gd	Frequencies	(% gd Tc)		DN4a gd _CYTO-P02A_Thymus	EXP2	EXP2_MUT1_9	9	NA	19	C57BL/6N	NEMO KO/+	MUT	F	P7.5	48.4997
Thymus	CYTO-P02A	DN4a gd	Frequencies	(% gd Tc)		DN4a gd _CYTO-P02A_Thymus	EXP3	EXP3_MUT2_8	8	Pool6	27	C57BL/6N	NEMO KO/+	MUT	F	P7.5	66.1931
Thymus	CYTO-P02A	DN4a gd	Frequencies	(% gd Tc)		DN4a gd _CYTO-P02A_Thymus	EXP3	EXP3_MUT2_11	11	Pool6	28	C57BL/6N	NEMO KO/+	MUT	F	P7.5	62.995
Thymus	CYTO-P02A	DN4a gd	Frequencies	(% gd Tc)		DN4a gd _CYTO-P02A_Thymus	EXP3	EXP3_MUT2_12	12	Pool6	29	C57BL/6N	NEMO KO/+	MUT	F	P7.5	55.3863
Thymus	CYTO-P02A	DN4a gd	Frequencies	(% gd Tc)		DN4a gd _CYTO-P02A_Thymus	EXP3	EXP3_MUT2_14	14	Pool6	30	C57BL/6N	NEMO KO/+	MUT	F	P7.5	62.3016
Thymus	CYTO-P02A	DN4a gd	Frequencies	(% gd Tc)		DN4a gd _CYTO-P02A_Thymus	EXP3	EXP3_MUT2_15	15	Pool6	31	C57BL/6N	NEMO KO/+	MUT	F	P7.5	55.0923
Thymus	CYTO-P02A	DN4b gd	Frequencies	(% gd Tc)		DN4b gd_CYTO-P02A_Thymus	EXP1	EXP1_MUT1_6	6	Pool8	6	C57BL/6N	NEMO KO/+	MUT	F	P7.5	34.2962
Thymus	CYTO-P02A	DN4b gd	Frequencies	(% gd Tc)		DN4b gd_CYTO-P02A_Thymus	EXP1	EXP1_MUT1_7	7	Pool8	7	C57BL/6N	NEMO KO/+	MUT	F	P7.5	29.109
Thymus	CYTO-P02A	DN4b gd	Frequencies	(% gd Tc)		DN4b gd_CYTO-P02A_Thymus	EXP1	EXP1_MUT2_8	8	Pool9	8	C57BL/6N	NEMO KO/+	MUT	F	P7.5	35.3217
Thymus	CYTO-P02A	DN4b gd	Frequencies	(% gd Tc)		DN4b gd_CYTO-P02A_Thymus	EXP1	EXP1_MUT2_9	9	Pool9	9	C57BL/6N	NEMO KO/+	MUT	F	P7.5	40.2742
Thymus	CYTO-P02A	DN4b gd	Frequencies	(% gd Tc)		DN4b gd_CYTO-P02A_Thymus	EXP2	EXP2_MUT2_4	4	Pool3	16	C57BL/6N	NEMO KO/+	MUT	F	P7.5	54.7347
Thymus	CYTO-P02A	DN4b gd	Frequencies	(% gd Tc)		DN4b gd_CYTO-P02A_Thymus	EXP2	EXP2_MUT2_5	5	Pool3	17	C57BL/6N	NEMO KO/+	MUT	F	P7.5	76.7916
Thymus	CYTO-P02A	DN4b gd	Frequencies	(% gd Tc)		DN4b gd_CYTO-P02A_Thymus	EXP2	EXP2_MUT2_6	6	Pool3	18	C57BL/6N	NEMO KO/+	MUT	F	P7.5	53.9617
Thymus	CYTO-P02A	DN4b gd	Frequencies	(% gd Tc)		DN4b gd_CYTO-P02A_Thymus	EXP2	EXP2_MUT1_9	9	NA	19	C57BL/6N	NEMO KO/+	MUT	F	P7.5	47.3626
Thymus	CYTO-P02A	DN4b gd	Frequencies	(% gd Tc)		DN4b gd_CYTO-P02A_Thymus	EXP3	EXP3_MUT2_8	8	Pool6	27	C57BL/6N	NEMO KO/+	MUT	F	P7.5	29.7632
Thymus	CYTO-P02A	DN4b gd	Frequencies	(% gd Tc)		DN4b gd_CYTO-P02A_Thymus	EXP3	EXP3_MUT2_11	11	Pool6	28	C57BL/6N	NEMO KO/+	MUT	F	P7.5	34.2722
Thymus	CYTO-P02A	DN4b gd	Frequencies	(% gd Tc)		DN4b gd_CYTO-P02A_Thymus	EXP3	EXP3_MUT2_12	12	Pool6	29	C57BL/6N	NEMO KO/+	MUT	F	P7.5	33.6924
Thymus	CYTO-P02A	DN4b gd	Frequencies	(% gd Tc)		DN4b gd_CYTO-P02A_Thymus	EXP3	EXP3_MUT2_14	14	Pool6	30	C57BL/6N	NEMO KO/+	MUT	F	P7.5	27.5573
Thymus	CYTO-P02A	DN4b gd	Frequencies	(% gd Tc)		DN4b gd_CYTO-P02A_Thymus	EXP3	EXP3_MUT2_15	15	Pool6	31	C57BL/6N	NEMO KO/+	MUT	F	P7.5	37.5223
Thymus	CYTO-P02A	DN3b gd	Frequencies	(% gd Tc)		DN3b gd_CYTO-P02A_Thymus	EXP1	EXP1_MUT1_6	6	Pool8	6	C57BL/6N	NEMO KO/+	MUT	F	P7.5	1.24314
Thymus	CYTO-P02A	DN3b gd	Frequencies	(% gd Tc)		DN3b gd_CYTO-P02A_Thymus	EXP1	EXP1_MUT1_7	7	Pool8	7	C57BL/6N	NEMO KO/+	MUT	F	P7.5	2.76616
Thymus	CYTO-P02A	DN3b gd	Frequencies	(% gd Tc)		DN3b gd_CYTO-P02A_Thymus	EXP1	EXP1_MUT2_8	8	Pool9	8	C57BL/6N	NEMO KO/+	MUT	F	P7.5	1.74891
Thymus	CYTO-P02A	DN3b gd	Frequencies	(% gd Tc)		DN3b gd_CYTO-P02A_Thymus	EXP1	EXP1_MUT2_9	9	Pool9	9	C57BL/6N	NEMO KO/+	MUT	F	P7.5	1.28535
Thymus	CYTO-P02A	DN3b gd	Frequencies	(% gd Tc)		DN3b gd_CYTO-P02A_Thymus	EXP2	EXP2_MUT2_4	4	Pool3	16	C57BL/6N	NEMO KO/+	MUT	F	P7.5	9.58637
Thymus	CYTO-P02A	DN3b gd	Frequencies	(% gd Tc)		DN3b gd_CYTO-P02A_Thymus	EXP2	EXP2_MUT2_5	5	Pool3	17	C57BL/6N	NEMO KO/+	MUT	F	P7.5	4.85288
Thymus	CYTO-P02A	DN3b gd	Frequencies	(% gd Tc)		DN3b gd_CYTO-P02A_Thymus	EXP2	EXP2_MUT2_6	6	Pool3	18	C57BL/6N	NEMO KO/+	MUT	F	P7.5	7.46386
Thymus	CYTO-P02A	DN3b gd	Frequencies	(% gd Tc)		DN3b gd_CYTO-P02A_Thymus	EXP2	EXP2_MUT1_9	9	NA	19	C57BL/6N	NEMO KO/+	MUT	F	P7.5	3.96399
Thymus	CYTO-P02A	DN3b gd	Frequencies	(% gd Tc)		DN3b gd_CYTO-P02A_Thymus	EXP3	EXP3_MUT2_8	8	Pool6	27	C57BL/6N	NEMO KO/+	MUT	F	P7.5	3.67942
Thymus	CYTO-P02A	DN3b gd	Frequencies	(% gd Tc)		DN3b gd_CYTO-P02A_Thymus	EXP3	EXP3_MUT2_11	11	Pool6	28	C57BL/6N	NEMO KO/+	MUT	F	P7.5	2.50976
Thymus	CYTO-P02A	DN3b gd	Frequencies	(% gd Tc)		DN3b gd_CYTO-P02A_Thymus	EXP3	EXP3_MUT2_12	12	Pool6	29	C57BL/6N	NEMO KO/+	MUT	F	P7.5	9.13819
Thymus	CYTO-P02A	DN3b gd	Frequencies	(% gd Tc)		DN3b gd_CYTO-P02A_Thymus	EXP3	EXP3_MUT2_14	14	Pool6	30	C57BL/6N	NEMO KO/+	MUT	F	P7.5	6.9224
Thymus	CYTO-P02A	DN3b gd	Frequencies	(% gd Tc)		DN3b gd_CYTO-P02A_Thymus	EXP3	EXP3_MUT2_15	15	Pool6	31	C57BL/6N	NEMO KO/+	MUT	F	P7.5	4.46694
Thymus	CYTO-P02A	CD3+DN	Frequencies	(% Cells)	Y	CD3+DN_CYTO-P02A_Thymus	EXP1	EXP1_MUT1_6	6	Pool8	6	C57BL/6N	NEMO KO/+	MUT	F	P7.5	0.156348
Thymus	CYTO-P02A	CD3+DN	Frequencies	(% Cells)	Y	CD3+DN_CYTO-P02A_Thymus	EXP1	EXP1_MUT1_7	7	Pool8	7	C57BL/6N	NEMO KO/+	MUT	F	P7.5	0.118129
Thymus	CYTO-P02A	CD3+DN	Frequencies	(% Cells)	Y	CD3+DN_CYTO-P02A_Thymus	EXP1	EXP1_MUT2_8	8	Pool9	8	C57BL/6N	NEMO KO/+	MUT	F	P7.5	0.126695
Thymus	CYTO-P02A	CD3+DN	Frequencies	(% Cells)	Y	CD3+DN_CYTO-P02A_Thymus	EXP1	EXP1_MUT2_9	9	Pool9	9	C57BL/6N	NEMO KO/+	MUT	F	P7.5	0.219951
Thymus	CYTO-P02A	CD3+DN	Frequencies	(% Cells)	Y	CD3+DN_CYTO-P02A_Thymus	EXP2	EXP2_MUT2_4	4	Pool3	16	C57BL/6N	NEMO KO/+	MUT	F	P7.5	0.270633
Thymus	CYTO-P02A	CD3+DN	Frequencies	(% Cells)	Y	CD3+DN_CYTO-P02A_Thymus	EXP2	EXP2_MUT2_5	5	Pool3	17	C57BL/6N	NEMO KO/+	MUT	F	P7.5	0.778833
Thymus	CYTO-P02A	CD3+DN	Frequencies	(% Cells)	Y	CD3+DN_CYTO-P02A_Thymus	EXP2	EXP2_MUT2_6	6	Pool3	18	C57BL/6N	NEMO KO/+	MUT	F	P7.5	0.282591
Thymus	CYTO-P02A	CD3+DN	Frequencies	(% Cells)	Y	CD3+DN_CYTO-P02A_Thymus	EXP2	EXP2_MUT1_9	9	NA	19	C57BL/6N	NEMO KO/+	MUT	F	P7.5	0.181741
Thymus	CYTO-P02A	CD3+DN	Frequencies	(% Cells)	Y	CD3+DN_CYTO-P02A_Thymus	EXP3	EXP3_MUT2_8	8	Pool6	27	C57BL/6N	NEMO KO/+	MUT	F	P7.5	0.245457
Thymus	CYTO-P02A	CD3+DN	Frequencies	(% Cells)	Y	CD3+DN_CYTO-P02A_Thymus	EXP3	EXP3_MUT2_11	11	Pool6	28	C57BL/6N	NEMO KO/+	MUT	F	P7.5	0.253427
Thymus	CYTO-P02A	CD3+DN	Frequencies	(% Cells)	Y	CD3+DN_CYTO-P02A_Thymus	EXP3	EXP3_MUT2_12	12	Pool6	29	C57BL/6N	NEMO KO/+	MUT	F	P7.5	0.402242
Thymus	CYTO-P02A	CD3+DN	Frequencies	(% Cells)	Y	CD3+DN_CYTO-P02A_Thymus	EXP3	EXP3_MUT2_14	14	Pool6	30	C57BL/6N	NEMO KO/+	MUT	F	P7.5	0.379173
Thymus	CYTO-P02A	CD3+DN	Frequencies	(% Cells)	Y	CD3+DN_CYTO-P02A_Thymus	EXP3	EXP3_MUT2_15	15	Pool6	31	C57BL/6N	NEMO KO/+	MUT	F	P7.5	0.755581
Thymus	CYTO-P02A	CD8 ISP	Frequencies	(% Cells)	Y	CD8 ISP_CYTO-P02A_Thymus	EXP1	EXP1_MUT1_6	6	Pool8	6	C57BL/6N	NEMO KO/+	MUT	F	P7.5	1.46539
Thymus	CYTO-P02A	CD8 ISP	Frequencies	(% Cells)	Y	CD8 ISP_CYTO-P02A_Thymus	EXP1	EXP1_MUT1_7	7	Pool8	7	C57BL/6N	NEMO KO/+	MUT	F	P7.5	1.91223
Thymus	CYTO-P02A	CD8 ISP	Frequencies	(% Cells)	Y	CD8 ISP_CYTO-P02A_Thymus	EXP1	EXP1_MUT2_8	8	Pool9	8	C57BL/6N	NEMO KO/+	MUT	F	P7.5	1.92322
Thymus	CYTO-P02A	CD8 ISP	Frequencies	(% Cells)	Y	CD8 ISP_CYTO-P02A_Thymus	EXP1	EXP1_MUT2_9	9	Pool9	9	C57BL/6N	NEMO KO/+	MUT	F	P7.5	1.04064
Thymus	CYTO-P02A	CD8 ISP	Frequencies	(% Cells)	Y	CD8 ISP_CYTO-P02A_Thymus	EXP2	EXP2_MUT2_4	4	Pool3	16	C57BL/6N	NEMO KO/+	MUT	F	P7.5	2.35311
Thymus	CYTO-P02A	CD8 ISP	Frequencies	(% Cells)	Y	CD8 ISP_CYTO-P02A_Thymus	EXP2	EXP2_MUT2_5	5	Pool3	17	C57BL/6N	NEMO KO/+	MUT	F	P7.5	3.67407
Thymus	CYTO-P02A	CD8 ISP	Frequencies	(% Cells)	Y	CD8 ISP_CYTO-P02A_Thymus	EXP2	EXP2_MUT2_6	6	Pool3	18	C57BL/6N	NEMO KO/+	MUT	F	P7.5	3.46805
Thymus	CYTO-P02A	CD8 ISP	Frequencies	(% Cells)	Y	CD8 ISP_CYTO-P02A_Thymus	EXP2	EXP2_MUT1_9	9	NA	19	C57BL/6N	NEMO KO/+	MUT	F	P7.5	2.42704
Thymus	CYTO-P02A	CD8 ISP	Frequencies	(% Cells)	Y	CD8 ISP_CYTO-P02A_Thymus	EXP3	EXP3_MUT2_8	8	Pool6	27	C57BL/6N	NEMO KO/+	MUT	F	P7.5	1.60814
Thymus	CYTO-P02A	CD8 ISP	Frequencies	(% Cells)	Y	CD8 ISP_CYTO-P02A_Thymus	EXP3	EXP3_MUT2_11	11	Pool6	28	C57BL/6N	NEMO KO/+	MUT	F	P7.5	1.8757
Thymus	CYTO-P02A	CD8 ISP	Frequencies	(% Cells)	Y	CD8 ISP_CYTO-P02A_Thymus	EXP3	EXP3_MUT2_12	12	Pool6	29	C57BL/6N	NEMO KO/+	MUT	F	P7.5	1.58781
Thymus	CYTO-P02A	CD8 ISP	Frequencies	(% Cells)	Y	CD8 ISP_CYTO-P02A_Thymus	EXP3	EXP3_MUT2_14	14	Pool6	30	C57BL/6N	NEMO KO/+	MUT	F	P7.5	1.51564
Thymus	CYTO-P02A	CD8 ISP	Frequencies	(% Cells)	Y	CD8 ISP_CYTO-P02A_Thymus	EXP3	EXP3_MUT2_15	15	Pool6	31	C57BL/6N	NEMO KO/+	MUT	F	P7.5	1.27873
Thymus	CYTO-P02A	DP	Frequencies	(% Cells)	Y	DP _CYTO-P02A_Thymus	EXP1	EXP1_MUT1_6	6	Pool8	6	C57BL/6N	NEMO KO/+	MUT	F	P7.5	88.7723
Thymus	CYTO-P02A	DP	Frequencies	(% Cells)	Y	DP _CYTO-P02A_Thymus	EXP1	EXP1_MUT1_7	7	Pool8	7	C57BL/6N	NEMO KO/+	MUT	F	P7.5	88.4767
Thymus	CYTO-P02A	DP	Frequencies	(% Cells)	Y	DP _CYTO-P02A_Thymus	EXP1	EXP1_MUT2_8	8	Pool9	8	C57BL/6N	NEMO KO/+	MUT	F	P7.5	88.0843
Thymus	CYTO-P02A	DP	Frequencies	(% Cells)	Y	DP _CYTO-P02A_Thymus	EXP1	EXP1_MUT2_9	9	Pool9	9	C57BL/6N	NEMO KO/+	MUT	F	P7.5	86.5528
Thymus	CYTO-P02A	DP	Frequencies	(% Cells)	Y	DP _CYTO-P02A_Thymus	EXP2	EXP2_MUT2_4	4	Pool3	16	C57BL/6N	NEMO KO/+	MUT	F	P7.5	72.3858
Thymus	CYTO-P02A	DP	Frequencies	(% Cells)	Y	DP _CYTO-P02A_Thymus	EXP2	EXP2_MUT2_5	5	Pool3	17	C57BL/6N	NEMO KO/+	MUT	F	P7.5	39.5962
Thymus	CYTO-P02A	DP	Frequencies	(% Cells)	Y	DP _CYTO-P02A_Thymus	EXP2	EXP2_MUT2_6	6	Pool3	18	C57BL/6N	NEMO KO/+	MUT	F	P7.5	61.5449
Thymus	CYTO-P02A	DP	Frequencies	(% Cells)	Y	DP _CYTO-P02A_Thymus	EXP2	EXP2_MUT1_9	9	NA	19	C57BL/6N	NEMO KO/+	MUT	F	P7.5	78.0099
Thymus	CYTO-P02A	DP	Frequencies	(% Cells)	Y	DP _CYTO-P02A_Thymus	EXP3	EXP3_MUT2_8	8	Pool6	27	C57BL/6N	NEMO KO/+	MUT	F	P7.5	71.1566
Thymus	CYTO-P02A	DP	Frequencies	(% Cells)	Y	DP _CYTO-P02A_Thymus	EXP3	EXP3_MUT2_11	11	Pool6	28	C57BL/6N	NEMO KO/+	MUT	F	P7.5	70.775
Thymus	CYTO-P02A	DP	Frequencies	(% Cells)	Y	DP _CYTO-P02A_Thymus	EXP3	EXP3_MUT2_12	12	Pool6	29	C57BL/6N	NEMO KO/+	MUT	F	P7.5	75.1292
Thymus	CYTO-P02A	DP	Frequencies	(% Cells)	Y	DP _CYTO-P02A_Thymus	EXP3	EXP3_MUT2_14	14	Pool6	30	C57BL/6N	NEMO KO/+	MUT	F	P7.5	75.2189
Thymus	CYTO-P02A	DP	Frequencies	(% Cells)	Y	DP _CYTO-P02A_Thymus	EXP3	EXP3_MUT2_15	15	Pool6	31	C57BL/6N	NEMO KO/+	MUT	F	P7.5	86.6117
Thymus	CYTO-P02A	CD4posSP	Frequencies	(% Cells)		CD4posSP _CYTO-P02A_Thymus	EXP1	EXP1_MUT1_6	6	Pool8	6	C57BL/6N	NEMO KO/+	MUT	F	P7.5	6.06964
Thymus	CYTO-P02A	CD4posSP	Frequencies	(% Cells)		CD4posSP _CYTO-P02A_Thymus	EXP1	EXP1_MUT1_7	7	Pool8	7	C57BL/6N	NEMO KO/+	MUT	F	P7.5	5.01464
Thymus	CYTO-P02A	CD4posSP	Frequencies	(% Cells)		CD4posSP _CYTO-P02A_Thymus	EXP1	EXP1_MUT2_8	8	Pool9	8	C57BL/6N	NEMO KO/+	MUT	F	P7.5	5.84484
Thymus	CYTO-P02A	CD4posSP	Frequencies	(% Cells)		CD4posSP _CYTO-P02A_Thymus	EXP1	EXP1_MUT2_9	9	Pool9	9	C57BL/6N	NEMO KO/+	MUT	F	P7.5	7.28305
Thymus	CYTO-P02A	CD4posSP	Frequencies	(% Cells)		CD4posSP _CYTO-P02A_Thymus	EXP2	EXP2_MUT2_4	4	Pool3	16	C57BL/6N	NEMO KO/+	MUT	F	P7.5	9.45857
Thymus	CYTO-P02A	CD4posSP	Frequencies	(% Cells)		CD4posSP _CYTO-P02A_Thymus	EXP2	EXP2_MUT2_5	5	Pool3	17	C57BL/6N	NEMO KO/+	MUT	F	P7.5	30.0245
Thymus	CYTO-P02A	CD4posSP	Frequencies	(% Cells)		CD4posSP _CYTO-P02A_Thymus	EXP2	EXP2_MUT2_6	6	Pool3	18	C57BL/6N	NEMO KO/+	MUT	F	P7.5	4.89076
Thymus	CYTO-P02A	CD4posSP	Frequencies	(% Cells)		CD4posSP _CYTO-P02A_Thymus	EXP2	EXP2_MUT1_9	9	NA	19	C57BL/6N	NEMO KO/+	MUT	F	P7.5	6.14334
Thymus	CYTO-P02A	CD4posSP	Frequencies	(% Cells)		CD4posSP _CYTO-P02A_Thymus	EXP3	EXP3_MUT2_8	8	Pool6	27	C57BL/6N	NEMO KO/+	MUT	F	P7.5	13.2807
Thymus	CYTO-P02A	CD4posSP	Frequencies	(% Cells)		CD4posSP _CYTO-P02A_Thymus	EXP3	EXP3_MUT2_11	11	Pool6	28	C57BL/6N	NEMO KO/+	MUT	F	P7.5	13.1368
Thymus	CYTO-P02A	CD4posSP	Frequencies	(% Cells)		CD4posSP _CYTO-P02A_Thymus	EXP3	EXP3_MUT2_12	12	Pool6	29	C57BL/6N	NEMO KO/+	MUT	F	P7.5	7.16097
Thymus	CYTO-P02A	CD4posSP	Frequencies	(% Cells)		CD4posSP _CYTO-P02A_Thymus	EXP3	EXP3_MUT2_14	14	Pool6	30	C57BL/6N	NEMO KO/+	MUT	F	P7.5	6.70341
Thymus	CYTO-P02A	CD4posSP	Frequencies	(% Cells)		CD4posSP _CYTO-P02A_Thymus	EXP3	EXP3_MUT2_15	15	Pool6	31	C57BL/6N	NEMO KO/+	MUT	F	P7.5	2.20674
Thymus	CYTO-P02A	CD8posSP	Frequencies	(% Cells)		CD8posSP _CYTO-P02A_Thymus	EXP1	EXP1_MUT1_6	6	Pool8	6	C57BL/6N	NEMO KO/+	MUT	F	P7.5	1.58184
Thymus	CYTO-P02A	CD8posSP	Frequencies	(% Cells)		CD8posSP _CYTO-P02A_Thymus	EXP1	EXP1_MUT1_7	7	Pool8	7	C57BL/6N	NEMO KO/+	MUT	F	P7.5	1.74296
Thymus	CYTO-P02A	CD8posSP	Frequencies	(% Cells)		CD8posSP _CYTO-P02A_Thymus	EXP1	EXP1_MUT2_8	8	Pool9	8	C57BL/6N	NEMO KO/+	MUT	F	P7.5	1.8001
Thymus	CYTO-P02A	CD8posSP	Frequencies	(% Cells)		CD8posSP _CYTO-P02A_Thymus	EXP1	EXP1_MUT2_9	9	Pool9	9	C57BL/6N	NEMO KO/+	MUT	F	P7.5	1.47506
Thymus	CYTO-P02A	CD8posSP	Frequencies	(% Cells)		CD8posSP _CYTO-P02A_Thymus	EXP2	EXP2_MUT2_4	4	Pool3	16	C57BL/6N	NEMO KO/+	MUT	F	P7.5	2.73089
Thymus	CYTO-P02A	CD8posSP	Frequencies	(% Cells)		CD8posSP _CYTO-P02A_Thymus	EXP2	EXP2_MUT2_5	5	Pool3	17	C57BL/6N	NEMO KO/+	MUT	F	P7.5	4.8007
Thymus	CYTO-P02A	CD8posSP	Frequencies	(% Cells)		CD8posSP _CYTO-P02A_Thymus	EXP2	EXP2_MUT2_6	6	Pool3	18	C57BL/6N	NEMO KO/+	MUT	F	P7.5	3.20083
Thymus	CYTO-P02A	CD8posSP	Frequencies	(% Cells)		CD8posSP _CYTO-P02A_Thymus	EXP2	EXP2_MUT1_9	9	NA	19	C57BL/6N	NEMO KO/+	MUT	F	P7.5	2.85455
Thymus	CYTO-P02A	CD8posSP	Frequencies	(% Cells)		CD8posSP _CYTO-P02A_Thymus	EXP3	EXP3_MUT2_8	8	Pool6	27	C57BL/6N	NEMO KO/+	MUT	F	P7.5	2.46418
Thymus	CYTO-P02A	CD8posSP	Frequencies	(% Cells)		CD8posSP _CYTO-P02A_Thymus	EXP3	EXP3_MUT2_11	11	Pool6	28	C57BL/6N	NEMO KO/+	MUT	F	P7.5	2.82571
Thymus	CYTO-P02A	CD8posSP	Frequencies	(% Cells)		CD8posSP _CYTO-P02A_Thymus	EXP3	EXP3_MUT2_12	12	Pool6	29	C57BL/6N	NEMO KO/+	MUT	F	P7.5	2.268
Thymus	CYTO-P02A	CD8posSP	Frequencies	(% Cells)		CD8posSP _CYTO-P02A_Thymus	EXP3	EXP3_MUT2_14	14	Pool6	30	C57BL/6N	NEMO KO/+	MUT	F	P7.5	2.18089
Thymus	CYTO-P02A	CD8posSP	Frequencies	(% Cells)		CD8posSP _CYTO-P02A_Thymus	EXP3	EXP3_MUT2_15	15	Pool6	31	C57BL/6N	NEMO KO/+	MUT	F	P7.5	1.815
Thymus	CYTO-P02A	DN	Frequencies	(% Cells)	Y	DN _CYTO-P02A_Thymus	EXP1	EXP1_MUT1_6	6	Pool8	6	C57BL/6N	NEMO KO/+	MUT	F	P7.5	2.16829
Thymus	CYTO-P02A	DN	Frequencies	(% Cells)	Y	DN _CYTO-P02A_Thymus	EXP1	EXP1_MUT1_7	7	Pool8	7	C57BL/6N	NEMO KO/+	MUT	F	P7.5	3.09141
Thymus	CYTO-P02A	DN	Frequencies	(% Cells)	Y	DN _CYTO-P02A_Thymus	EXP1	EXP1_MUT2_8	8	Pool9	8	C57BL/6N	NEMO KO/+	MUT	F	P7.5	2.5917
Thymus	CYTO-P02A	DN	Frequencies	(% Cells)	Y	DN _CYTO-P02A_Thymus	EXP1	EXP1_MUT2_9	9	Pool9	9	C57BL/6N	NEMO KO/+	MUT	F	P7.5	3.12737
Thymus	CYTO-P02A	DN	Frequencies	(% Cells)	Y	DN _CYTO-P02A_Thymus	EXP2	EXP2_MUT2_4	4	Pool3	16	C57BL/6N	NEMO KO/+	MUT	F	P7.5	12.4646
Thymus	CYTO-P02A	DN	Frequencies	(% Cells)	Y	DN _CYTO-P02A_Thymus	EXP2	EXP2_MUT2_5	5	Pool3	17	C57BL/6N	NEMO KO/+	MUT	F	P7.5	21.2221
Thymus	CYTO-P02A	DN	Frequencies	(% Cells)	Y	DN _CYTO-P02A_Thymus	EXP2	EXP2_MUT2_6	6	Pool3	18	C57BL/6N	NEMO KO/+	MUT	F	P7.5	26.7408
Thymus	CYTO-P02A	DN	Frequencies	(% Cells)	Y	DN _CYTO-P02A_Thymus	EXP2	EXP2_MUT1_9	9	NA	19	C57BL/6N	NEMO KO/+	MUT	F	P7.5	10.2256
Thymus	CYTO-P02A	DN	Frequencies	(% Cells)	Y	DN _CYTO-P02A_Thymus	EXP3	EXP3_MUT2_8	8	Pool6	27	C57BL/6N	NEMO KO/+	MUT	F	P7.5	11.7199
Thymus	CYTO-P02A	DN	Frequencies	(% Cells)	Y	DN _CYTO-P02A_Thymus	EXP3	EXP3_MUT2_11	11	Pool6	28	C57BL/6N	NEMO KO/+	MUT	F	P7.5	11.4378
Thymus	CYTO-P02A	DN	Frequencies	(% Cells)	Y	DN _CYTO-P02A_Thymus	EXP3	EXP3_MUT2_12	12	Pool6	29	C57BL/6N	NEMO KO/+	MUT	F	P7.5	14.783
Thymus	CYTO-P02A	DN	Frequencies	(% Cells)	Y	DN _CYTO-P02A_Thymus	EXP3	EXP3_MUT2_14	14	Pool6	30	C57BL/6N	NEMO KO/+	MUT	F	P7.5	15.0814
Thymus	CYTO-P02A	DN	Frequencies	(% Cells)	Y	DN _CYTO-P02A_Thymus	EXP3	EXP3_MUT2_15	15	Pool6	31	C57BL/6N	NEMO KO/+	MUT	F	P7.5	8.24589
Thymus	CYTO-P02A	%Annexin V	Frequencies	Late CD4 Tc		%Annexin V_CYTO-P02A_Thymus	EXP1	EXP1_MUT1_6	6	Pool8	6	C57BL/6N	NEMO KO/+	MUT	F	P7.5	0
Thymus	CYTO-P02A	%Annexin V	Frequencies	Late CD4 Tc		%Annexin V_CYTO-P02A_Thymus	EXP1	EXP1_MUT1_7	7	Pool8	7	C57BL/6N	NEMO KO/+	MUT	F	P7.5	0
Thymus	CYTO-P02A	%Annexin V	Frequencies	Late CD4 Tc		%Annexin V_CYTO-P02A_Thymus	EXP1	EXP1_MUT2_8	8	Pool9	8	C57BL/6N	NEMO KO/+	MUT	F	P7.5	0
Thymus	CYTO-P02A	%Annexin V	Frequencies	Late CD4 Tc		%Annexin V_CYTO-P02A_Thymus	EXP1	EXP1_MUT2_9	9	Pool9	9	C57BL/6N	NEMO KO/+	MUT	F	P7.5	0
Thymus	CYTO-P02A	%Annexin V	Frequencies	Late CD4 Tc		%Annexin V_CYTO-P02A_Thymus	EXP2	EXP2_MUT2_4	4	Pool3	16	C57BL/6N	NEMO KO/+	MUT	F	P7.5	46.7742
Thymus	CYTO-P02A	%Annexin V	Frequencies	Late CD4 Tc		%Annexin V_CYTO-P02A_Thymus	EXP2	EXP2_MUT2_5	5	Pool3	17	C57BL/6N	NEMO KO/+	MUT	F	P7.5	37.4384
Thymus	CYTO-P02A	%Annexin V	Frequencies	Late CD4 Tc		%Annexin V_CYTO-P02A_Thymus	EXP2	EXP2_MUT2_6	6	Pool3	18	C57BL/6N	NEMO KO/+	MUT	F	P7.5	35.443
Thymus	CYTO-P02A	%Annexin V	Frequencies	Late CD4 Tc		%Annexin V_CYTO-P02A_Thymus	EXP2	EXP2_MUT1_9	9	NA	19	C57BL/6N	NEMO KO/+	MUT	F	P7.5	43.299
Thymus	CYTO-P02A	%Annexin V	Frequencies	Late CD4 Tc		%Annexin V_CYTO-P02A_Thymus	EXP3	EXP3_MUT2_8	8	Pool6	27	C57BL/6N	NEMO KO/+	MUT	F	P7.5	29.6137
Thymus	CYTO-P02A	%Annexin V	Frequencies	Late CD4 Tc		%Annexin V_CYTO-P02A_Thymus	EXP3	EXP3_MUT2_11	11	Pool6	28	C57BL/6N	NEMO KO/+	MUT	F	P7.5	44.5969
Thymus	CYTO-P02A	%Annexin V	Frequencies	Late CD4 Tc		%Annexin V_CYTO-P02A_Thymus	EXP3	EXP3_MUT2_12	12	Pool6	29	C57BL/6N	NEMO KO/+	MUT	F	P7.5	42.73
Thymus	CYTO-P02A	%Annexin V	Frequencies	Late CD4 Tc		%Annexin V_CYTO-P02A_Thymus	EXP3	EXP3_MUT2_14	14	Pool6	30	C57BL/6N	NEMO KO/+	MUT	F	P7.5	37.2449
Thymus	CYTO-P02A	%Annexin V	Frequencies	Late CD4 Tc		%Annexin V_CYTO-P02A_Thymus	EXP3	EXP3_MUT2_15	15	Pool6	31	C57BL/6N	NEMO KO/+	MUT	F	P7.5	0
Thymus	CYTO-P02A	%Annexin V	Frequencies	Early CD4 Tc		%Annexin V_CYTO-P02A_Thymus	EXP1	EXP1_MUT1_6	6	Pool8	6	C57BL/6N	NEMO KO/+	MUT	F	P7.5	0
Thymus	CYTO-P02A	%Annexin V	Frequencies	Early CD4 Tc		%Annexin V_CYTO-P02A_Thymus	EXP1	EXP1_MUT1_7	7	Pool8	7	C57BL/6N	NEMO KO/+	MUT	F	P7.5	0
Thymus	CYTO-P02A	%Annexin V	Frequencies	Early CD4 Tc		%Annexin V_CYTO-P02A_Thymus	EXP1	EXP1_MUT2_8	8	Pool9	8	C57BL/6N	NEMO KO/+	MUT	F	P7.5	0
Thymus	CYTO-P02A	%Annexin V	Frequencies	Early CD4 Tc		%Annexin V_CYTO-P02A_Thymus	EXP1	EXP1_MUT2_9	9	Pool9	9	C57BL/6N	NEMO KO/+	MUT	F	P7.5	0
Thymus	CYTO-P02A	%Annexin V	Frequencies	Early CD4 Tc		%Annexin V_CYTO-P02A_Thymus	EXP2	EXP2_MUT2_4	4	Pool3	16	C57BL/6N	NEMO KO/+	MUT	F	P7.5	33.3637
Thymus	CYTO-P02A	%Annexin V	Frequencies	Early CD4 Tc		%Annexin V_CYTO-P02A_Thymus	EXP2	EXP2_MUT2_5	5	Pool3	17	C57BL/6N	NEMO KO/+	MUT	F	P7.5	29.0095
Thymus	CYTO-P02A	%Annexin V	Frequencies	Early CD4 Tc		%Annexin V_CYTO-P02A_Thymus	EXP2	EXP2_MUT2_6	6	Pool3	18	C57BL/6N	NEMO KO/+	MUT	F	P7.5	30.3156
Thymus	CYTO-P02A	%Annexin V	Frequencies	Early CD4 Tc		%Annexin V_CYTO-P02A_Thymus	EXP2	EXP2_MUT1_9	9	NA	19	C57BL/6N	NEMO KO/+	MUT	F	P7.5	26.8161
Thymus	CYTO-P02A	%Annexin V	Frequencies	Early CD4 Tc		%Annexin V_CYTO-P02A_Thymus	EXP3	EXP3_MUT2_8	8	Pool6	27	C57BL/6N	NEMO KO/+	MUT	F	P7.5	30.2997
Thymus	CYTO-P02A	%Annexin V	Frequencies	Early CD4 Tc		%Annexin V_CYTO-P02A_Thymus	EXP3	EXP3_MUT2_11	11	Pool6	28	C57BL/6N	NEMO KO/+	MUT	F	P7.5	27.1678
Thymus	CYTO-P02A	%Annexin V	Frequencies	Early CD4 Tc		%Annexin V_CYTO-P02A_Thymus	EXP3	EXP3_MUT2_12	12	Pool6	29	C57BL/6N	NEMO KO/+	MUT	F	P7.5	28.3535
Thymus	CYTO-P02A	%Annexin V	Frequencies	Early CD4 Tc		%Annexin V_CYTO-P02A_Thymus	EXP3	EXP3_MUT2_14	14	Pool6	30	C57BL/6N	NEMO KO/+	MUT	F	P7.5	28.7363
Thymus	CYTO-P02A	%Annexin V	Frequencies	Early CD4 Tc		%Annexin V_CYTO-P02A_Thymus	EXP3	EXP3_MUT2_15	15	Pool6	31	C57BL/6N	NEMO KO/+	MUT	F	P7.5	3.32977
Thymus	CYTO-P02A	%Annexin V	Frequencies	Late CD8 Tc		%Annexin V_CYTO-P02A_Thymus	EXP1	EXP1_MUT1_6	6	Pool8	6	C57BL/6N	NEMO KO/+	MUT	F	P7.5	0
Thymus	CYTO-P02A	%Annexin V	Frequencies	Late CD8 Tc		%Annexin V_CYTO-P02A_Thymus	EXP1	EXP1_MUT1_7	7	Pool8	7	C57BL/6N	NEMO KO/+	MUT	F	P7.5	0
Thymus	CYTO-P02A	%Annexin V	Frequencies	Late CD8 Tc		%Annexin V_CYTO-P02A_Thymus	EXP1	EXP1_MUT2_8	8	Pool9	8	C57BL/6N	NEMO KO/+	MUT	F	P7.5	0
Thymus	CYTO-P02A	%Annexin V	Frequencies	Late CD8 Tc		%Annexin V_CYTO-P02A_Thymus	EXP1	EXP1_MUT2_9	9	Pool9	9	C57BL/6N	NEMO KO/+	MUT	F	P7.5	0
Thymus	CYTO-P02A	%Annexin V	Frequencies	Late CD8 Tc		%Annexin V_CYTO-P02A_Thymus	EXP2	EXP2_MUT2_4	4	Pool3	16	C57BL/6N	NEMO KO/+	MUT	F	P7.5	31.9328
Thymus	CYTO-P02A	%Annexin V	Frequencies	Late CD8 Tc		%Annexin V_CYTO-P02A_Thymus	EXP2	EXP2_MUT2_5	5	Pool3	17	C57BL/6N	NEMO KO/+	MUT	F	P7.5	50.3704
Thymus	CYTO-P02A	%Annexin V	Frequencies	Late CD8 Tc		%Annexin V_CYTO-P02A_Thymus	EXP2	EXP2_MUT2_6	6	Pool3	18	C57BL/6N	NEMO KO/+	MUT	F	P7.5	27.193
Thymus	CYTO-P02A	%Annexin V	Frequencies	Late CD8 Tc		%Annexin V_CYTO-P02A_Thymus	EXP2	EXP2_MUT1_9	9	NA	19	C57BL/6N	NEMO KO/+	MUT	F	P7.5	33.1492
Thymus	CYTO-P02A	%Annexin V	Frequencies	Late CD8 Tc		%Annexin V_CYTO-P02A_Thymus	EXP3	EXP3_MUT2_8	8	Pool6	27	C57BL/6N	NEMO KO/+	MUT	F	P7.5	69.4915
Thymus	CYTO-P02A	%Annexin V	Frequencies	Late CD8 Tc		%Annexin V_CYTO-P02A_Thymus	EXP3	EXP3_MUT2_11	11	Pool6	28	C57BL/6N	NEMO KO/+	MUT	F	P7.5	53.6145
Thymus	CYTO-P02A	%Annexin V	Frequencies	Late CD8 Tc		%Annexin V_CYTO-P02A_Thymus	EXP3	EXP3_MUT2_12	12	Pool6	29	C57BL/6N	NEMO KO/+	MUT	F	P7.5	73.0061
Thymus	CYTO-P02A	%Annexin V	Frequencies	Late CD8 Tc		%Annexin V_CYTO-P02A_Thymus	EXP3	EXP3_MUT2_14	14	Pool6	30	C57BL/6N	NEMO KO/+	MUT	F	P7.5	62.1359
Thymus	CYTO-P02A	%Annexin V	Frequencies	Late CD8 Tc		%Annexin V_CYTO-P02A_Thymus	EXP3	EXP3_MUT2_15	15	Pool6	31	C57BL/6N	NEMO KO/+	MUT	F	P7.5	5.55556
Thymus	CYTO-P02A	%Annexin V	Frequencies	Early CD8 Tc		%Annexin V_CYTO-P02A_Thymus	EXP1	EXP1_MUT1_6	6	Pool8	6	C57BL/6N	NEMO KO/+	MUT	F	P7.5	0
Thymus	CYTO-P02A	%Annexin V	Frequencies	Early CD8 Tc		%Annexin V_CYTO-P02A_Thymus	EXP1	EXP1_MUT1_7	7	Pool8	7	C57BL/6N	NEMO KO/+	MUT	F	P7.5	0
Thymus	CYTO-P02A	%Annexin V	Frequencies	Early CD8 Tc		%Annexin V_CYTO-P02A_Thymus	EXP1	EXP1_MUT2_8	8	Pool9	8	C57BL/6N	NEMO KO/+	MUT	F	P7.5	0
Thymus	CYTO-P02A	%Annexin V	Frequencies	Early CD8 Tc		%Annexin V_CYTO-P02A_Thymus	EXP1	EXP1_MUT2_9	9	Pool9	9	C57BL/6N	NEMO KO/+	MUT	F	P7.5	0
Thymus	CYTO-P02A	%Annexin V	Frequencies	Early CD8 Tc		%Annexin V_CYTO-P02A_Thymus	EXP2	EXP2_MUT2_4	4	Pool3	16	C57BL/6N	NEMO KO/+	MUT	F	P7.5	27.027
Thymus	CYTO-P02A	%Annexin V	Frequencies	Early CD8 Tc		%Annexin V_CYTO-P02A_Thymus	EXP2	EXP2_MUT2_5	5	Pool3	17	C57BL/6N	NEMO KO/+	MUT	F	P7.5	28.8235
Thymus	CYTO-P02A	%Annexin V	Frequencies	Early CD8 Tc		%Annexin V_CYTO-P02A_Thymus	EXP2	EXP2_MUT2_6	6	Pool3	18	C57BL/6N	NEMO KO/+	MUT	F	P7.5	27.9449
Thymus	CYTO-P02A	%Annexin V	Frequencies	Early CD8 Tc		%Annexin V_CYTO-P02A_Thymus	EXP2	EXP2_MUT1_9	9	NA	19	C57BL/6N	NEMO KO/+	MUT	F	P7.5	25.7014
Thymus	CYTO-P02A	%Annexin V	Frequencies	Early CD8 Tc		%Annexin V_CYTO-P02A_Thymus	EXP3	EXP3_MUT2_8	8	Pool6	27	C57BL/6N	NEMO KO/+	MUT	F	P7.5	41.0941
Thymus	CYTO-P02A	%Annexin V	Frequencies	Early CD8 Tc		%Annexin V_CYTO-P02A_Thymus	EXP3	EXP3_MUT2_11	11	Pool6	28	C57BL/6N	NEMO KO/+	MUT	F	P7.5	32.1886
Thymus	CYTO-P02A	%Annexin V	Frequencies	Early CD8 Tc		%Annexin V_CYTO-P02A_Thymus	EXP3	EXP3_MUT2_12	12	Pool6	29	C57BL/6N	NEMO KO/+	MUT	F	P7.5	35.6697
Thymus	CYTO-P02A	%Annexin V	Frequencies	Early CD8 Tc		%Annexin V_CYTO-P02A_Thymus	EXP3	EXP3_MUT2_14	14	Pool6	30	C57BL/6N	NEMO KO/+	MUT	F	P7.5	35.5037
Thymus	CYTO-P02A	%Annexin V	Frequencies	Early CD8 Tc		%Annexin V_CYTO-P02A_Thymus	EXP3	EXP3_MUT2_15	15	Pool6	31	C57BL/6N	NEMO KO/+	MUT	F	P7.5	4.65116
Thymus	CYTO-P02A	%Annexin V	Frequencies	Treg		%Annexin V_CYTO-P02A_Thymus	EXP1	EXP1_MUT1_6	6	Pool8	6	C57BL/6N	NEMO KO/+	MUT	F	P7.5	0
Thymus	CYTO-P02A	%Annexin V	Frequencies	Treg		%Annexin V_CYTO-P02A_Thymus	EXP1	EXP1_MUT1_7	7	Pool8	7	C57BL/6N	NEMO KO/+	MUT	F	P7.5	0
Thymus	CYTO-P02A	%Annexin V	Frequencies	Treg		%Annexin V_CYTO-P02A_Thymus	EXP1	EXP1_MUT2_8	8	Pool9	8	C57BL/6N	NEMO KO/+	MUT	F	P7.5	0
Thymus	CYTO-P02A	%Annexin V	Frequencies	Treg		%Annexin V_CYTO-P02A_Thymus	EXP1	EXP1_MUT2_9	9	Pool9	9	C57BL/6N	NEMO KO/+	MUT	F	P7.5	0
Thymus	CYTO-P02A	%Annexin V	Frequencies	Treg		%Annexin V_CYTO-P02A_Thymus	EXP2	EXP2_MUT2_4	4	Pool3	16	C57BL/6N	NEMO KO/+	MUT	F	P7.5	42.3567
Thymus	CYTO-P02A	%Annexin V	Frequencies	Treg		%Annexin V_CYTO-P02A_Thymus	EXP2	EXP2_MUT2_5	5	Pool3	17	C57BL/6N	NEMO KO/+	MUT	F	P7.5	37.3065
Thymus	CYTO-P02A	%Annexin V	Frequencies	Treg		%Annexin V_CYTO-P02A_Thymus	EXP2	EXP2_MUT2_6	6	Pool3	18	C57BL/6N	NEMO KO/+	MUT	F	P7.5	33.7963
Thymus	CYTO-P02A	%Annexin V	Frequencies	Treg		%Annexin V_CYTO-P02A_Thymus	EXP2	EXP2_MUT1_9	9	NA	19	C57BL/6N	NEMO KO/+	MUT	F	P7.5	33.6182
Thymus	CYTO-P02A	%Annexin V	Frequencies	Treg		%Annexin V_CYTO-P02A_Thymus	EXP3	EXP3_MUT2_8	8	Pool6	27	C57BL/6N	NEMO KO/+	MUT	F	P7.5	38.4371
Thymus	CYTO-P02A	%Annexin V	Frequencies	Treg		%Annexin V_CYTO-P02A_Thymus	EXP3	EXP3_MUT2_11	11	Pool6	28	C57BL/6N	NEMO KO/+	MUT	F	P7.5	31.4035
Thymus	CYTO-P02A	%Annexin V	Frequencies	Treg		%Annexin V_CYTO-P02A_Thymus	EXP3	EXP3_MUT2_12	12	Pool6	29	C57BL/6N	NEMO KO/+	MUT	F	P7.5	41.6495
Thymus	CYTO-P02A	%Annexin V	Frequencies	Treg		%Annexin V_CYTO-P02A_Thymus	EXP3	EXP3_MUT2_14	14	Pool6	30	C57BL/6N	NEMO KO/+	MUT	F	P7.5	24.8136
Thymus	CYTO-P02A	%Annexin V	Frequencies	Treg		%Annexin V_CYTO-P02A_Thymus	EXP3	EXP3_MUT2_15	15	Pool6	31	C57BL/6N	NEMO KO/+	MUT	F	P7.5	0
Thymus	CYTO-P02A	%Annexin V	Frequencies	im DP		%Annexin V_CYTO-P02A_Thymus	EXP1	EXP1_MUT1_6	6	Pool8	6	C57BL/6N	NEMO KO/+	MUT	F	P7.5	0
Thymus	CYTO-P02A	%Annexin V	Frequencies	im DP		%Annexin V_CYTO-P02A_Thymus	EXP1	EXP1_MUT1_7	7	Pool8	7	C57BL/6N	NEMO KO/+	MUT	F	P7.5	0
Thymus	CYTO-P02A	%Annexin V	Frequencies	im DP		%Annexin V_CYTO-P02A_Thymus	EXP1	EXP1_MUT2_8	8	Pool9	8	C57BL/6N	NEMO KO/+	MUT	F	P7.5	0
Thymus	CYTO-P02A	%Annexin V	Frequencies	im DP		%Annexin V_CYTO-P02A_Thymus	EXP1	EXP1_MUT2_9	9	Pool9	9	C57BL/6N	NEMO KO/+	MUT	F	P7.5	0
[truncated: 620 more rows]
